# Supplementary material for: Effect of qGN4.1 QTL for Grain Number per Panicle in Genetic Backgrounds of Twelve Different Mega Varieties of Rice
Source: Rice (N Y). 2018 Jan 22;11:8. doi: 10.1186/s12284-017-0195-9 (PMC5777967; doi:10.1186/s12284-017-0195-9)
Supplement: Additional file 3: Table S2. — Adjusted means for different morphological agronomic traits of the six different qGN4.1 QTL-NILs for each variety along with respective recipient parents in BC2F3 generation. (XLSX 23 kb) [file 12284_2017_195_MOESM3_ESM.xlsx]

## Sheet: Sheet1
NILS	PH	TT	PT	FLL	FLW	PL	PB	SB	FG	SF(%)	TG			FG	SF(%)	TG
1. PUSA BASMATI 1121 (PB 1121)
PB1121	101.66	20.8	16.6	27.173	1	21.8	10.1	37.2	87.5	87.9485	99.49			87.5	87.9485	99.49
PB1121+qGN4.1-1	117.1*	11.1*	9.3*	29.093	1.4*	25.3	12.2*	55.2*	117.5*	91.2976	128.7*			117.5	91.2976	128.7
PB1121+qGN4.1-2	106.1	10.7*	9.1*	28.833	1.1	18.554	10.31	42.76	110.9*	88.2259	125.7*			110.9	88.2259	125.7
PB1121+qGN4.1-3	117.3*	10.5*	9.5*	29.773	1.4*	18.314	10.71	47.16	113.3*	92.9*	121.9*			113.3	92.945	121.9
PB1121+qGN4.1-4	109.5	11.7*	11.3*	29.693	1.6*	19.1673	11.51	46.16	109.5*	89.9753	121.7*			109.5	89.9753	121.7
PB1121+qGN4.1-5	108.3	8.6*	7.4*	29.153	1	20.4673	12.0*	52.9*	104.1*	89.0505	116.9*			104.1	89.0505	116.9
PB1121+qGN4.1-6	113.7	12.3*	9.4*	34.6*	1.10033	24.884	11.9*	49.2267	107.5*	88.187	121.9*			107.5	88.187	121.9
2. Samba Mahsuri
Samba Mahsuri	84.5	12.6	9.3	25.873	1.3	17.6	11.5	55.2	235.9	83.0371	284.09			235.9	83.0371	284.09
SM+qGN4.1-1	99.3*	11.5	7.4	34.0*	2.1*	18.4	12.8	64.4	373.3*	94.3*	395.7*			373.3	94.3391	395.7
SM+qGN4.1-2	87.5	8.5	7.1	30.333	2.3*	20.1	14.3*	68.1*	383.5*	93.6051	409.7*			383.5	93.6051	409.7
SM+qGN4.1-3	85.1	12.3	9.7	33.9*	1.3	19.7	14.7*	68.9*	330.1*	95.1571	346.9*			330.1	95.1571	346.9
SM+qGN4.1-4	97.3	11.1	9.1	30.253	1.6*	17.1	14.9*	69.4*	370.3*	93.6757	395.3*			370.3	93.6757	395.3
SM+qGN4.1-5	89.9	12.1	9.1	30.193	1.6*	17.1	13.9*	59.4	333.7*	94.7204	352.3*			333.7	94.7204	352.3
SM+qGN4.1-6	93.7	13.1	8.4	31.533	1.4	18.2	13.8*	59.6	366.5*	93.4234	392.3*			366.5	93.4234	392.3
3. Swarna
Swarna	89.7	12.9	9.5	23.813	1	21.2	12.9	56.7	174.45	88.155	197.89			174.45	88.155	197.89
SW+qGN4.1-1	102.1	10.4	8.6	28.713	1.3*	22.6	14.8*	58.1	199.5*	90.2307	221.1*			199.5	90.2307	221.1
SW+qGN4.1-2	103.5	11.7	10.9	29.713	1.5*	21.3	12.5	59.1	204.7*	99.7077	205.3*			204.7	99.7077	205.3
SW+qGN4.1-3	93.8	9.1	8.4	27.413	1.4*	24.3	13.2	59.6	199.3*	95.4045	208.9*			199.3	95.4045	208.9
SW+qGN4.1-4	92.9	11.4	9.4	31.593	1.6*	24.7	14.9*	59.3	208.1*	94.1203	221.1*			208.1	94.1203	221.1
SW+qGN4.1-5	101.5	9.6	8.2	28.173	1.7*	23.1	13.7	58.3	198.2*	94.0674	210.7*			198.2	94.0674	210.7
SW+qGN4.1-6	102.6	10.3	9.6	27.433	1.6*	22.4	15.3*	59.5	194.8*	91.2412	213.5*			194.8	91.2412	213.5
4. IR 64
IR 64	85.1	16	10.6	32.508	1.2	21.7	10.1	37.8	142.05	89.6554	158.44			142.05	89.6554	158.44
IR64+qGN4.1-1	99.3	8.9*	7.4	32.988	1.4	24.9	13.7*	54.9*	161.3*	80.0894	201.4*			161.3	80.0894	201.4
IR64+qGN4.1-2	106.3*	9.9*	8.4	33.388	1.3	23.2	11.9*	54.5*	197.7*	93.3428	211.8*			197.7	93.3428	211.8
IR64+qGN4.1-3	105.5*	7.7*	6.9	35.588	1.3	24.3	12.5*	55.2*	156.3*	92.2668	169.4*			156.3	92.2668	169.4
IR64+qGN4.1-4	105.5*	12.2	9	35.648	1.4	24.3	12.5*	55.2*	169.7*	89.0346	190.6*			169.7	89.0346	190.6
IR64+qGN4.1-5	98.7	8.3*	8.1	37.948	1.3	24.1	12.9*	54.6*	175.3*	91.1123	192.4*			175.3	91.1123	192.4
IR64+qGN4.1-6	104.9*	9.5*	8.8	37.768	1.4	23.9	12.5*	51.4*	181.3*	94.4271	192.0*			181.3	94.4271	192
5. MTU 1010
MTU1010	80.9	11.6	8.8	31.548	1.4	25.1	12.1	46.8	153.45	85.1365	180.24			153.45	85.1365	180.24
MTU+qGN4.1-1	99.9*	9.9	9.9	42.4*	1.9*	25.7	13.3	58.8	180.5*	88.3072	204.4*			180.5	88.3072	204.4
MTU+qGN4.1-2	104.9*	10.9	10.4	34.748	1.9*	24.5	12.9	64.1	194.5*	93.4198	208.2*			194.5	93.4198	208.2
MTU+qGN4.1-3	98.9*	11.1	9.8	24.8813	1.5	20.1	12.9	66.8*	200.3*	94.9739	210.9*			200.3	94.9739	210.9
MTU+qGN4.1-4	103.7*	10.5	9.9	41.5*	1.9*	29.1	12.5	59.4	190.3*	92.9199	204.8*			190.3	92.9199	204.8
MTU+qGN4.1-5	97.7*	10.3	10.1	39.3*	1.7*	26.2	12.7	65.4	189.1*	90.392	209.2*			189.1	90.392	209.2
MTU+qGN4.1-6	103.7*	10.2	10.2	40.8*	1.6	24.6	12.8	65.3	188.9*	90.643	208.4*			188.9	90.643	208.4
6. HUR 105
HUR 105	90.8	21	15.9	23.413	1.5	20.8	12.8	54.9	165.15	89.1257	185.3*			165.15	89.1257	185.3
HUR+qGN4.1-1	99.5	13.7*	12.3033	23.813	1.3	22.494	13.9433	60.7433	186.0*	90.0726	206.5*			186	90.0726	206.5
HUR+qGN4.1-2	93.2	15.61	14.47	31.6*	1.207	23.674	13.41	60.31	190.0*	91.1271	208.5*			190	91.1271	208.5
HUR+qGN4.1-3	101.6	13.7*	11.1367	24.633	1.65367	23.4773	13.7767	57.91	189.0*	89.2773	211.7*			189	89.2773	211.7
HUR+qGN4.1-4	101.7	14.7*	11.1	26.293	1.4	23.5	13.8	57.9	183.0*	89.9263	203.5*			183	89.9263	203.5
HUR+qGN4.1-5	100.6	13.4*	11.87	27.453	1.327	22.114	13.01	58.51	183.4*	91.6542	200.1*			183.4	91.6542	200.1
HUR+qGN4.1-6	98.8	14.2*	11.8986	31.5*	1.10129	22.394	14.0671	59.1957	178.7*	90.0322	198.5*			178.75	90.0322	198.54
7. Sarjoo 52
Sarjoo 52	79	18.4	15.3	23.793	1.3	22.1	12.8	59.6	178.15	89.1017	199.94			178.15	89.1017	199.94
Sarjoo52+qGN4.1-1	97.81*	12.4*	11.7	34.4*	1.387	24.014	14.21	65.31	205.0*	88.0963	232.7*			205	88.0963	232.7
Sarjoo52+qGN4.1-2	84.51	10.4*	9.6*	33.4*	1.537	24.344	13.9433	69.0767	218.2*	91.0305	239.7*			218.2	91.0305	239.7
Sarjoo52+qGN4.1-3	82.1767	9.5*	8.6*	31.4*	1.40367	23.594	13.4433	65.7433	202.2*	90.5508	223.3*			202.2	90.5508	223.3
Sarjoo52+qGN4.1-4	89	14.6	12.3	31.3*	1.5	23.7	13.6	68.2	209.2*	90.917	230.1*			209.2	90.917	230.1
Sarjoo52+qGN4.1-5	90.21	10.8*	9.1*	33.3*	1.287	25.214	13.86	68.91	203.8*	92.1755	221.1*			203.8	92.1755	221.1
Sarjoo52+qGN4.1-6	99.21*	10.5*	10.5*	28.413	1.367	23.654	13.81	69.51	198.3*	89.4452	221.7*			198.3	89.4452	221.7
8. PUSA 44
PUSA 44	84.4	9.6	6.9	31.253	1.2	24.9	12.6	57.9	162.55	88.5638	183.54			162.55	88.5638	183.54
PUSA44+qGN4.1-1	90.81	9.56	8.17	32.093	1.9*	26.204	12.96	54.61	202.0*	93.5618	215.9*			202	93.5618	215.9
PUSA44+qGN4.1-2	89.21	10.16	7.57	33.053	1.227	22.844	12.76	54.21	186.0*	87.5294	212.5*			186	87.5294	212.5
PUSA44+qGN4.1-3	91.81	6.96	5.77	33.773	1.5*	25.784	12.96	61.61	208.8*	92.1041	226.7*			208.8	92.1041	226.7
PUSA44+qGN4.1-4	105.4*	9.36	7.97	34.633	1.7*	23.464	12.36	55.61	206.8*	92.6939	223.1*			206.8	92.6939	223.1
PUSA44+qGN4.1-5	92.01	9.96	8.97	32.353	1.207	23.904	11.96	52.61	205.4*	91.9016	223.5*			205.4	91.9016	223.5
PUSA44+qGN4.1-6	102.8*	8.96	6.77	34.033	1.5*	27.544	13.16	57.61	202.6*	91.4673	221.5*			202.6	91.4673	221.5
9. CSR 30
CSR 30	105.2	14.7	10.4	26.033	1	25.1	10.4	31.5	105.1	86.5733	121.4			105.1	86.5733	121.4
CSR30+qGN4.1-1	109.16	12.31	11.57	26.453	1.067	25.569	13.0*	41.86	120.1*	93.8281	128			120.1	93.8281	128
CSR30+qGN4.1-2	115.56	12.51	11.77	27.693	1.147	26.769	12.6*	46.5*	126.7*	94.2708	134.4*			126.7	94.2708	134.4
CSR30+qGN4.1-3	114.36	12.91	10.57	30.133	1.207	25.469	11.16	47.1*	124.7*	96.6667	129			124.7	96.6667	129
CSR30+qGN4.1-4	117.56	11.11	10.37	31.093	1.3*	26.129	11.36	42.7933	121.7*	92.197	132			121.7	92.197	132
CSR30+qGN4.1-5	120.2*	12.9	10.6	32.773	1.2	25.5	13.2*	41.1	124.1*	93.7311	132.4			124.1	93.7311	132.4
CSR30+qGN4.1-6	111.36	12.31	11.57	29.733	1.4*	26.269	12.2*	40.06	122.7*	92.6737	132.4			122.7	92.6737	132.4
10. Ranjit
Ranjit	121.6	13.4	9	28.053	1.8	23.2	12	51.9	204.85	94.9083	215.84			204.85	94.9083	215.84
Ranjit+qGN4.1-1	124.56	8.81	7.67	30.413	1.90033	25.989	14.0*	68.0*	287.9*	95.3943	301.8*			287.9	95.3943	301.8
Ranjit+qGN4.1-2	129	9.4	7.6	33.313	2.1*	24.1	16.6*	58.1	242.9*	94.3667	257.4*			242.9	94.3667	257.4
Ranjit+qGN4.1-3	126.76	10.31	7.97	31.073	2.2*	25.489	12.8*	66.5*	246.9*	88.2416	279.8*			246.9	88.2416	279.8
Ranjit+qGN4.1-4	125.81	11.06	9.67	28.453	2.2*	25.689	12.6933	67.5*	303.7*	95.6234	317.6*			303.7	95.6234	317.6
Ranjit+qGN4.1-5	124.227	8.47667	6.33667	34.2*	2.00333	24.1057	12.36	67.1*	277.7*	101.129	274.6*			277.7	101.129	274.6
Ranjit+qGN4.1-6	127.76	9.14333	7.50333	30.093	2.1*	25.439	13.0*	68.1*	285.4*	92.4223	308.8*			285.4	92.4223	308.8
11. CR 1009
CR 1009	93.1	15.5	10.9	21.153	1.3	19.4	12.1	56.7	152	86.8125	175.09			152	86.8125	175.09
CR1009+qGN4.1-1	99.5	12.9	11.1	24.893	1.4	23.7	13.3*	60.5	199.6*	92.794	215.1*			199.6	92.794	215.1
CR1009+qGN4.1-2	104.5	12.9	11.1	21.393	1.4	23.7	15.3*	60.5	173.8*	94.4052	184.1*			173.8	94.4052	184.1
CR1009+qGN4.1-3	104.1	12.9	11.7	21.753	1.4	21.8	12.7	54.7	175.6*	91.506	191.9*			175.6	91.506	191.9
CR1009+qGN4.1-4	103.9	12.5	11.3	23.153	1.4	22.4	12.9*	58.1	184.2*	92.6094	198.9*			184.2	92.6094	198.9
CR1009+qGN4.1-5	104.1	14.1	12.9	22.933	1.4	21.5	13.3*	57.9	171.2*	92.4905	185.1*			171.2	92.4905	185.1
CR1009+qGN4.1-6	95.8	12.4	10.2	21.693	1.4	20.9	12.9*	57.9	175.9*	92.046	191.1*			175.9	92.046	191.1
12. PUSA BASMATI 1 (PB 1)
Pusa Basmati 1	96.5	12.2	10.4	22.793	0.6	23.7	11.7	52.6	137.5	88.9968	154.5			137.5	88.9968	154.5
PB1+qGN4.1-1	99.9	10.1	9.1	23.773	0.9*	18.4	12.5	55.1	173.5*	89.8498	193.1*			173.5	89.8498	193.1
PB1+qGN4.1-2	98.9	9.9	8.9	28.253	1.1*	22.1	12.3	59.4	165.1*	90.7642	181.9*			165.1	90.7642	181.9
PB1+qGN4.1-3	102.1	9.4	8.8	24.293	0.9*	21.5	13.5*	59.2	168.1*	89.9411	186.9*			168.1	89.9411	186.9
PB1+qGN4.1-4	101.6	11.6	10.3	29.4*	1.0*	20.3	14.5*	57.9	180.3*	91.0146	198.1*			180.3	91.0146	198.1
PB1+qGN4.1-5	98.7	9.8	8.9	29.4*	0.8	20.8	11.9	60.7	164.1*	89.5254	183.3*			164.1	89.5254	183.3
PB1+qGN4.1-6	99.7	10.6	9.6	32.6*	1.1*	23.2	12.5	57.4	175.7*	94.4116	186.1*			175.7	94.4116	186.1
CD at 5% P	14.5118	5.16781	5.02656	6.01068	0.29998	4.488	1.54178	10.0429	7.40087	5	11.6854			7.40087		11.6854
