# Supplementary material for: Effect of qGN4.1 QTL for Grain Number per Panicle in Genetic Backgrounds of Twelve Different Mega Varieties of Rice
Source: Rice (N Y). 2018 Jan 22;11:8. doi: 10.1186/s12284-017-0195-9 (PMC5777967; doi:10.1186/s12284-017-0195-9)
Supplement: Additional file 10: Table S5. — Analysis of all the affymetrix 50 K SNP calls of 12 RPG along with qGN4.1 QTL-NILs on separate sheets. (XLSX 99942 kb) [file 12284_2017_195_MOESM10_ESM.xlsx]

## Sheet: PB 1121
Affy_SNP_ID	Chr_id	Chr_Pos	PB1121.CEL_call_code	PB1121+qGN4.1-1_call_code	Type				Affy_SNP_ID	Chr_id	Chr_Pos	PB1121.CEL_call_code	PB1121+qGN4.1-2_call_code	Type
Affx-93255474	1	70994	CC	CC	R				Affx-93255474	1	70994	CC	CC	R	R=Recipient type	44692
Affx-93229521	1	71883	AA	AA	R				Affx-93229521	1	71883	AA	AA	R	D=Donors Type	563
Affx-93247565	1	72771	TT	TT	R	R=Recipient type	44649		Affx-93257997	1	72846	AA	AA	R	H=Heterozygote Type	1239
Affx-93257997	1	72846	AA	AA	R	D=Donors Type	458		Affx-93219686	1	73654	GG	GG	R	Total Calls	46494
Affx-93219686	1	73654	GG	GG	R	H=Heterozygote Type	1348		Affx-93247641	1	73755	GG	GG	R	R+1/2H=	45311.5
Affx-93247641	1	73755	GG	GG	R	Total Calls	46455		Affx-93216384	1	83959	TT	TT	R	% Similarity	97.4567
Affx-93216384	1	83959	TT	TT	R	R+1/2H=	45323		Affx-93225637	1	85834	CC	CC	R
Affx-93225637	1	85834	CC	CC	R	% Similarity	97.5632		Affx-93239618	1	144427	TT	TT	R
Affx-93239618	1	144427	TT	TT	R				Affx-93233860	1	146807	GG	GG	R
Affx-93233860	1	146807	GG	GG	R				Affx-93222645	1	169883	TT	TT	R
Affx-93222645	1	169883	TT	TT	R				Affx-93229791	1	175827	AA	AA	R
Affx-93229791	1	175827	AA	AA	R				Affx-93234577	1	202567	GG	GG	R
Affx-93234577	1	202567	GG	GG	R				Affx-93260427	1	203064	AA	AA	R
Affx-93260427	1	203064	AA	AA	R				Affx-93245737	1	203669	AA	AA	R
Affx-93245737	1	203669	AA	AA	R				Affx-93246418	1	203762	GG	GG	R
Affx-93246418	1	203762	GG	GG	R				Affx-93256146	1	203774	AA	AA	R
Affx-93256146	1	203774	AA	AA	R				Affx-93241179	1	204144	CC	CC	R
Affx-93241179	1	204144	CC	CC	R				Affx-93214148	1	204350	GG	GG	R
Affx-93214148	1	204350	GG	GG	R				Affx-93241042	1	204365	GG	GG	R
Affx-93241042	1	204365	GG	GG	R				Affx-93256996	1	206081	CC	CC	R
Affx-93256996	1	206081	CC	CC	R				Affx-93219992	1	206998	AA	AA	R
Affx-93219992	1	206998	AA	AA	R				Affx-93250583	1	208885	TT	TT	R
Affx-93250583	1	208885	TT	TT	R				Affx-93251703	1	209295	AA	AA	R
Affx-93251703	1	209295	AA	AA	R				Affx-93240816	1	209663	AA	AA	R
Affx-93240816	1	209663	AA	AA	R				Affx-93244298	1	210282	TT	TT	R
Affx-93244298	1	210282	TT	TT	R				Affx-93259561	1	210495	GG	GG	R
Affx-93239865	1	210516	TT	TT	R				Affx-93239865	1	210516	TT	TT	R
Affx-93227758	1	258631	GG	GG	R				Affx-93227758	1	258631	GG	GG	R
Affx-93233809	1	258781	GG	GG	R				Affx-93233809	1	258781	GG	GG	R
Affx-93247300	1	259449	AA	AA	R				Affx-93243819	1	258808	TT	TT	R
Affx-93247439	1	259888	AA	AA	R				Affx-93247300	1	259449	AA	AA	R
Affx-93256984	1	260986	GG	GG	R				Affx-93247439	1	259888	AA	AA	R
Affx-93253914	1	261370	AA	AA	R				Affx-93256984	1	260986	GG	GG	R
Affx-93234019	1	261422	CC	CC	R				Affx-93253914	1	261370	AA	AA	R
Affx-93211400	1	261599	CC	CC	R				Affx-93234019	1	261422	CC	CC	R
Affx-93220259	1	261633	GG	GG	R				Affx-93211400	1	261599	CC	CC	R
Affx-93236200	1	262106	AA	AA	R				Affx-93220259	1	261633	GG	GG	R
Affx-93257932	1	264620	AA	AA	R				Affx-93236200	1	262106	AA	AA	R
Affx-93226783	1	264737	AT	AT	R				Affx-93257932	1	264620	AA	AA	R
Affx-93243509	1	301721	TT	TT	R				Affx-93226783	1	264737	AT	AT	R
Affx-93233258	1	301924	TT	TT	R				Affx-93243509	1	301721	TT	TT	R
Affx-93259512	1	318378	TC	TC	R				Affx-93233258	1	301924	TT	TT	R
Affx-93245039	1	327712	CC	CC	R				Affx-93261042	1	318830	TC	TC	R
Affx-93234481	1	328052	CC	CC	R				Affx-93245039	1	327712	CC	CC	R
Affx-93224550	1	328545	GG	GG	R				Affx-93234481	1	328052	CC	CC	R
Affx-93231383	1	329634	TT	TT	R				Affx-93224550	1	328545	GG	GG	R
Affx-93255641	1	334064	GG	GG	R				Affx-93231383	1	329634	TT	TT	R
Affx-93245697	1	335140	CC	CC	R				Affx-93255641	1	334064	GG	GG	R
Affx-93220260	1	335299	GG	GG	R				Affx-93245697	1	335140	CC	CC	R
Affx-93259410	1	335561	CC	CC	R				Affx-93220260	1	335299	GG	GG	R
Affx-93213777	1	335849	AA	AA	R				Affx-93259410	1	335561	CC	CC	R
Affx-93258539	1	338038	CC	CC	R				Affx-93213777	1	335849	AA	AA	R
Affx-93217043	1	339031	GG	GG	R				Affx-93217043	1	339031	GG	GG	R
Affx-93224043	1	339878	TT	TT	R				Affx-93224043	1	339878	TT	TT	R
Affx-93234519	1	341037	AA	AA	R				Affx-93234519	1	341037	AA	AA	R
Affx-93243346	1	341432	AA	AA	R				Affx-93243346	1	341432	AA	AA	R
Affx-93260840	1	341777	AA	AA	R				Affx-93260840	1	341777	AA	AA	R
Affx-93239415	1	345153	GG	GG	R				Affx-93239415	1	345153	GG	GG	R
Affx-93256038	1	345272	TT	TT	R				Affx-93256038	1	345272	TT	TT	R
Affx-93215161	1	345732	CC	CC	R				Affx-93215161	1	345732	CC	CC	R
Affx-93244300	1	346047	AA	AA	R				Affx-93244300	1	346047	AA	AA	R
Affx-93229413	1	346162	GG	GG	R				Affx-93229413	1	346162	GG	GG	R
Affx-93252341	1	346179	GG	GG	R				Affx-93252341	1	346179	GG	GG	R
Affx-93233659	1	347915	CC	CC	R				Affx-93233659	1	347915	CC	CC	R
Affx-93211421	1	348730	TC	TC	R				Affx-93211421	1	348730	TC	TC	R
Affx-93237238	1	349082	TT	TT	R				Affx-93237238	1	349082	TT	TT	R
Affx-93222605	1	349832	CC	CC	R				Affx-93233158	1	349517	TT	TT	R
Affx-93219106	1	352840	CC	CC	R				Affx-93222605	1	349832	CC	CC	R
Affx-93249703	1	353275	GG	GG	R				Affx-93219106	1	352840	CC	CC	R
Affx-93217467	1	353358	TT	TT	R				Affx-93215219	1	353038	GG	GG	R
Affx-93219796	1	354542	CC	CC	R				Affx-93249703	1	353275	GG	GG	R
Affx-93219110	1	357655	CC	CC	R				Affx-93217467	1	353358	TT	TT	R
Affx-93215529	1	358144	GG	GG	R				Affx-93219796	1	354542	CC	CC	R
Affx-93249313	1	359831	AA	AA	R				Affx-93219110	1	357655	CC	CC	R
Affx-93212091	1	359976	GG	GG	R				Affx-93215529	1	358144	GG	GG	R
Affx-93246509	1	360178	GG	GG	R				Affx-93249313	1	359831	AA	AA	R
Affx-93256894	1	361127	CC	CC	R				Affx-93212091	1	359976	GG	GG	R
Affx-93251682	1	361154	GG	GG	R				Affx-93246509	1	360178	GG	GG	R
Affx-93244851	1	361396	TT	TT	R				Affx-93256894	1	361127	CC	CC	R
Affx-93246393	1	362024	GG	GG	R				Affx-93251682	1	361154	GG	GG	R
Affx-93242493	1	362371	CC	CC	R				Affx-93244851	1	361396	TT	TT	R
Affx-93261068	1	363756	GG	GG	R				Affx-93246393	1	362024	GG	GG	R
Affx-93235757	1	364726	AA	AA	R				Affx-93242493	1	362371	CC	CC	R
Affx-93226995	1	364877	AA	AA	R				Affx-93261068	1	363756	GG	GG	R
Affx-93229300	1	366522	TT	TT	R				Affx-93235757	1	364726	AA	AA	R
Affx-93259412	1	366707	GG	GG	R				Affx-93226995	1	364877	AA	AA	R
Affx-93212505	1	367894	TT	TT	R				Affx-93229300	1	366522	TT	TT	R
Affx-93258719	1	369229	AA	AA	R				Affx-93259412	1	366707	GG	GG	R
Affx-93217165	1	369582	GG	GG	R				Affx-93212505	1	367894	TT	TT	R
Affx-93256578	1	370339	CC	CC	R				Affx-93258719	1	369229	AA	AA	R
Affx-93231809	1	371038	TT	TT	R				Affx-93217165	1	369582	GG	GG	R
Affx-93236576	1	372087	TT	TT	R				Affx-93256578	1	370339	CC	CC	R
Affx-93249226	1	372515	CC	CC	R				Affx-93231809	1	371038	TT	TT	R
Affx-93243912	1	373201	CC	CC	R				Affx-93236576	1	372087	TT	TT	R
Affx-93211742	1	373217	GG	GG	R				Affx-93249226	1	372515	CC	CC	R
Affx-93231259	1	374045	GG	GG	R				Affx-93243912	1	373201	CC	CC	R
Affx-93229820	1	375735	TT	TT	R				Affx-93211742	1	373217	GG	GG	R
Affx-93212980	1	375947	CC	CC	R				Affx-93231259	1	374045	GG	GG	R
Affx-93219261	1	377488	TT	TT	R				Affx-93229820	1	375735	TT	AA	D
Affx-93234224	1	380353	AG	AG	R				Affx-93212980	1	375947	CC	CC	R
Affx-93211426	1	380795	CC	CC	R				Affx-93219261	1	377488	TT	TT	R
Affx-93256155	1	381293	GG	GG	R				Affx-93234224	1	380353	AG	AG	R
Affx-93260172	1	389472	CC	CC	R				Affx-93211426	1	380795	CC	CC	R
Affx-93257861	1	409819	GG	GG	R				Affx-93256155	1	381293	GG	GG	R
Affx-93252039	1	409983	TT	TT	R				Affx-93260172	1	389472	CC	CC	R
Affx-93220733	1	410644	GG	GG	R				Affx-93257861	1	409819	GG	GG	R
Affx-93242690	1	410717	GG	GG	R				Affx-93252039	1	409983	TT	TT	R
Affx-93236166	1	411602	GG	GG	R				Affx-93247276	1	410528	AG	AG	R
Affx-93230889	1	412028	CC	CC	R				Affx-93220733	1	410644	GG	GG	R
Affx-93257957	1	412073	GG	GG	R				Affx-93242690	1	410717	GG	GG	R
Affx-93253401	1	415563	CC	CC	R				Affx-93236166	1	411602	GG	GG	R
Affx-93251009	1	434526	GG	GG	R				Affx-93230889	1	412028	CC	CC	R
Affx-93252848	1	435408	CC	CC	R				Affx-93257957	1	412073	GG	GG	R
Affx-93229874	1	435767	GG	AG	H				Affx-93253401	1	415563	CC	CC	R
Affx-93224113	1	437365	GG	GG	R				Affx-93251009	1	434526	GG	GG	R
Affx-93241660	1	438565	GG	GG	R				Affx-93252848	1	435408	CC	CC	R
Affx-93219078	1	439646	AA	AA	R				Affx-93229874	1	435767	GG	GG	R
Affx-93243293	1	440793	CC	CC	R				Affx-93224113	1	437365	GG	GG	R
Affx-93244837	1	441540	AG	AG	R				Affx-93241660	1	438565	GG	GG	R
Affx-93257924	1	441709	AA	AA	R				Affx-93219078	1	439646	AA	AA	R
Affx-93221030	1	442567	TT	TT	R				Affx-93243293	1	440793	CC	CC	R
Affx-93235739	1	475291	CC	CC	R				Affx-93244837	1	441540	AG	AG	R
Affx-93246152	1	475294	CC	CC	R				Affx-93257924	1	441709	AA	AA	R
Affx-93239938	1	475739	CC	CC	R				Affx-93221030	1	442567	TT	TT	R
Affx-93247188	1	476357	GG	GG	R				Affx-93235739	1	475291	CC	CC	R
Affx-93234785	1	476431	CC	CC	R				Affx-93246152	1	475294	CC	CC	R
Affx-93211744	1	476719	TT	TT	R				Affx-93239938	1	475739	CC	CC	R
Affx-93229842	1	477018	TT	TT	R				Affx-93238114	1	475746	TT	TT	R
Affx-93232104	1	477601	TT	TT	R				Affx-93247188	1	476357	GG	GG	R
Affx-93260450	1	477756	CC	CC	R				Affx-93234785	1	476431	CC	CC	R
Affx-93214042	1	479361	TC	TC	R				Affx-93211744	1	476719	TT	TT	R
Affx-93241184	1	479750	CC	CC	R				Affx-93229842	1	477018	TT	TT	R
Affx-93226363	1	480922	CC	CC	R				Affx-93232104	1	477601	TT	TT	R
Affx-93250905	1	499458	CC	CC	R				Affx-93260450	1	477756	CC	CC	R
Affx-93259914	1	501091	TT	TT	R				Affx-93241184	1	479750	CC	CC	R
Affx-93244562	1	501338	GG	GG	R				Affx-93226363	1	480922	CC	CC	R
Affx-93253778	1	501357	GG	GG	R				Affx-93250905	1	499458	CC	CC	R
Affx-93218916	1	502409	CC	CC	R				Affx-93259914	1	501091	TT	TT	R
Affx-93225116	1	507670	CC	CC	R				Affx-93244562	1	501338	GG	GG	R
Affx-93242446	1	509912	AA	AA	R				Affx-93253778	1	501357	GG	GG	R
Affx-93236229	1	521639	GG	GG	R				Affx-93218916	1	502409	CC	CC	R
Affx-93226374	1	521948	TT	TT	R				Affx-93225116	1	507670	CC	CC	R
Affx-93257054	1	522180	GG	GG	R				Affx-93242446	1	509912	AA	AA	R
Affx-93231030	1	522268	GG	GG	R				Affx-93236229	1	521639	GG	GG	R
Affx-93223859	1	522649	GG	GG	R				Affx-93257054	1	522180	GG	GG	R
Affx-93222357	1	522706	CC	CC	R				Affx-93231030	1	522268	GG	GG	R
Affx-93248991	1	530780	GG	GG	R				Affx-93223859	1	522649	GG	GG	R
Affx-93228373	1	539998	CC	CC	R				Affx-93222357	1	522706	CC	CC	R
Affx-93226965	1	540067	AA	AA	R				Affx-93248991	1	530780	GG	GG	R
Affx-93241714	1	563070	TT	TT	R				Affx-93228373	1	539998	CC	CC	R
Affx-93233410	1	583191	GG	GG	R				Affx-93226965	1	540067	AA	AA	R
Affx-93250008	1	583323	GG	GG	R				Affx-93241714	1	563070	TT	TT	R
Affx-93217466	1	583325	CC	CC	R				Affx-93233410	1	583191	GG	GG	R
Affx-93240065	1	583329	CC	CC	R				Affx-93250008	1	583323	GG	GG	R
Affx-93249536	1	583408	CC	CC	R				Affx-93217466	1	583325	CC	CC	R
Affx-93215963	1	583690	TT	TT	R				Affx-93240065	1	583329	CC	CC	R
Affx-93257567	1	583719	CC	CC	R				Affx-93249536	1	583408	CC	CC	R
Affx-93254941	1	583767	GG	GG	R				Affx-93215963	1	583690	TT	TT	R
Affx-93242673	1	583778	CC	CC	R				Affx-93254941	1	583767	GG	GG	R
Affx-93254413	1	584361	AA	AA	R				Affx-93242673	1	583778	CC	CC	R
Affx-93223541	1	584512	AA	AA	R				Affx-93254413	1	584361	AA	AA	R
Affx-93260707	1	586049	TT	TT	R				Affx-93236723	1	584471	GG	TG	H
Affx-93257014	1	586198	TT	TT	R				Affx-93223541	1	584512	AA	AA	R
Affx-93242780	1	586249	GG	GG	R				Affx-93260707	1	586049	TT	TT	R
Affx-93222575	1	586458	CC	CC	R				Affx-93257014	1	586198	TT	TT	R
Affx-93254660	1	586490	GG	GG	R				Affx-93242780	1	586249	GG	GG	R
Affx-93234880	1	586650	TT	TT	R				Affx-93222575	1	586458	CC	CC	R
Affx-93257950	1	586750	TT	TT	R				Affx-93254660	1	586490	GG	GG	R
Affx-93232069	1	586871	GG	GG	R				Affx-93234880	1	586650	TT	TT	R
Affx-93246891	1	587008	AA	AT	H				Affx-93257950	1	586750	TT	TT	R
Affx-93225603	1	587044	GG	GG	R				Affx-93232069	1	586871	GG	GG	R
Affx-93230849	1	587104	AA	AA	R				Affx-93246891	1	587008	AA	AT	H
Affx-93216822	1	587230	GG	GG	R				Affx-93225603	1	587044	GG	GG	R
Affx-93219436	1	587650	GG	GG	R				Affx-93230849	1	587104	AA	AA	R
Affx-93230285	1	587711	GG	GG	R				Affx-93216822	1	587230	GG	GG	R
Affx-93229092	1	587914	AA	AA	R				Affx-93219436	1	587650	GG	GG	R
Affx-93219300	1	588118	CC	CC	R				Affx-93230285	1	587711	GG	GG	R
Affx-93222839	1	588312	GG	GG	R				Affx-93229092	1	587914	AA	AA	R
Affx-93218790	1	588589	TT	TT	R				Affx-93219300	1	588118	CC	CC	R
Affx-93247861	1	588708	TT	TT	R				Affx-93222839	1	588312	GG	GG	R
Affx-93224055	1	588990	CC	CC	R				Affx-93218790	1	588589	TT	TT	R
Affx-93233532	1	589009	CC	CC	R				Affx-93247861	1	588708	TT	TT	R
Affx-93232966	1	589125	GG	GG	R				Affx-93224055	1	588990	CC	CC	R
Affx-93224726	1	589734	AA	AA	R				Affx-93233532	1	589009	CC	CC	R
Affx-93211543	1	597413	CC	CC	R				Affx-93232966	1	589125	GG	GG	R
Affx-93259709	1	598012	TT	TT	R				Affx-93224726	1	589734	AA	AA	R
Affx-93242847	1	598145	AA	AA	R				Affx-93211543	1	597413	CC	CC	R
Affx-93255746	1	601035	CC	CC	R				Affx-93259709	1	598012	TT	TT	R
Affx-93214752	1	601718	CC	CC	R				Affx-93242847	1	598145	AA	AA	R
Affx-93238743	1	623173	GG	GG	R				Affx-93255746	1	601035	CC	CC	R
Affx-93254130	1	629057	CC	CC	R				Affx-93214752	1	601718	CC	CC	R
Affx-93230184	1	630898	GG	GG	R				Affx-93238743	1	623173	GG	GG	R
Affx-93259476	1	631487	TT	TT	R				Affx-93254130	1	629057	CC	CC	R
Affx-93241123	1	631690	TT	TT	R				Affx-93230184	1	630898	GG	GG	R
Affx-93245862	1	631906	AA	AA	R				Affx-93259476	1	631487	TT	TT	R
Affx-93245121	1	632008	TT	TT	R				Affx-93241123	1	631690	TT	TT	R
Affx-93217259	1	632165	TT	TT	R				Affx-93245862	1	631906	AA	AA	R
Affx-93257393	1	632372	AA	AA	R				Affx-93245121	1	632008	TT	TT	R
Affx-93251061	1	632640	CC	CC	R				Affx-93217259	1	632165	TT	TT	R
Affx-93211495	1	633067	AA	AA	R				Affx-93257393	1	632372	AA	AA	R
Affx-93253766	1	633422	GG	GG	R				Affx-93251061	1	632640	CC	CC	R
Affx-93244106	1	633511	GG	GG	R				Affx-93211495	1	633067	AA	AA	R
Affx-93223404	1	633603	CC	CC	R				Affx-93253766	1	633422	GG	GG	R
Affx-93259485	1	634597	TT	TT	R				Affx-93244106	1	633511	GG	GG	R
Affx-93248768	1	634726	CC	CC	R				Affx-93223404	1	633603	CC	CC	R
Affx-93228160	1	635369	GG	AG	H				Affx-93259485	1	634597	TT	TT	R
Affx-93241097	1	642557	GG	GG	R				Affx-93248768	1	634726	CC	CC	R
Affx-93257341	1	643346	TT	TT	R				Affx-93228160	1	635369	GG	AG	H
Affx-93222815	1	643522	TT	TT	R				Affx-93241097	1	642557	GG	GG	R
Affx-93249839	1	647156	AA	AA	R				Affx-93257341	1	643346	TT	TT	R
Affx-93234602	1	647219	AA	AA	R				Affx-93222815	1	643522	TT	TT	R
Affx-93230556	1	647330	CC	CC	R				Affx-93249839	1	647156	AA	AA	R
Affx-93251158	1	647525	TT	TT	R				Affx-93234602	1	647219	AA	AA	R
Affx-93214345	1	647563	CC	CC	R				Affx-93230556	1	647330	CC	CC	R
Affx-93215936	1	647803	AA	AA	R				Affx-93251158	1	647525	TT	TT	R
Affx-93233779	1	647926	TT	TT	R				Affx-93214345	1	647563	CC	CC	R
Affx-93218074	1	647956	AA	AA	R				Affx-93215936	1	647803	AA	TT	D
Affx-93237436	1	648086	GG	GG	R				Affx-93233779	1	647926	TT	TT	R
Affx-93221872	1	648120	CC	CC	R				Affx-93218074	1	647956	AA	AA	R
Affx-93222012	1	648178	TT	TT	R				Affx-93237436	1	648086	GG	GG	R
Affx-93226279	1	789892	AG	AG	R				Affx-93221872	1	648120	CC	CC	R
Affx-93254344	1	790064	GG	GG	R				Affx-93222012	1	648178	TT	TT	R
Affx-93219463	1	790529	TC	TC	R				Affx-93226279	1	789892	AG	AG	R
Affx-93251320	1	791423	CC	CC	R				Affx-93254344	1	790064	GG	GG	R
Affx-93249749	1	791439	CC	CC	R				Affx-93219463	1	790529	TC	TC	R
Affx-93226278	1	791687	AC	AC	R				Affx-93251320	1	791423	CC	CC	R
Affx-93231696	1	791822	AA	AA	R				Affx-93249749	1	791439	CC	CC	R
Affx-93246894	1	791885	TT	TT	R				Affx-93231696	1	791822	AA	AA	R
Affx-93218820	1	791957	CG	CG	R				Affx-93246894	1	791885	TT	TT	R
Affx-93227252	1	792081	TT	TT	R				Affx-93218820	1	791957	CG	CG	R
Affx-93255829	1	792083	TG	TG	R				Affx-93227252	1	792081	TT	TT	R
Affx-93233887	1	860822	TT	AT	H				Affx-93255829	1	792083	TG	TG	R
Affx-93259733	1	860922	AA	AA	R				Affx-93233887	1	860822	TT	AT	H
Affx-93217306	1	860976	CC	CC	R				Affx-93259733	1	860922	AA	AA	R
Affx-93218871	1	861039	TT	AT	H				Affx-93217306	1	860976	CC	CC	R
Affx-93237905	1	861041	CC	CC	R				Affx-93218871	1	861039	TT	TT	R
Affx-93214061	1	861123	AA	AA	R				Affx-93237905	1	861041	CC	CC	R
Affx-93211452	1	861137	GG	GG	R				Affx-93214061	1	861123	AA	AA	R
Affx-93233476	1	861275	GG	GG	R				Affx-93211452	1	861137	GG	GG	R
Affx-93229015	1	861339	CC	CC	R				Affx-93233476	1	861275	GG	GG	R
Affx-93217062	1	861462	CC	CC	R				Affx-93229015	1	861339	CC	CC	R
Affx-93233133	1	861576	GG	GG	R				Affx-93217062	1	861462	CC	CC	R
Affx-93228252	1	861819	AA	AA	R				Affx-93233133	1	861576	GG	GG	R
Affx-93255327	1	862013	CC	CC	R				Affx-93228252	1	861819	AA	AA	R
Affx-93218416	1	862023	AA	AA	R				Affx-93255327	1	862013	CC	CC	R
Affx-93220874	1	926809	CC	CC	R				Affx-93218416	1	862023	AA	AA	R
Affx-93222456	1	926968	CC	CC	R				Affx-93220874	1	926809	CC	CC	R
Affx-93230544	1	927089	GG	GG	R				Affx-93222456	1	926968	CC	CC	R
Affx-93234639	1	955182	CC	CC	R				Affx-93230544	1	927089	GG	GG	R
Affx-93228037	1	955437	GG	GG	R				Affx-93234639	1	955182	CC	CC	R
Affx-93223163	1	1007100	CC	CC	R				Affx-93228037	1	955437	GG	GG	R
Affx-93223686	1	1007205	GG	GG	R				Affx-93223163	1	1007100	CC	CC	R
Affx-93247750	1	1007312	TT	TT	R				Affx-93223686	1	1007205	GG	GG	R
Affx-93250937	1	1007617	GG	GG	R				Affx-93247750	1	1007312	TT	TT	R
Affx-93238517	1	1007866	CC	CC	R				Affx-93250937	1	1007617	GG	GG	R
Affx-93241677	1	1007957	CC	CC	R				Affx-93238517	1	1007866	CC	CC	R
Affx-93227079	1	1008654	GG	GG	R				Affx-93241677	1	1007957	CC	CC	R
Affx-93218493	1	1008880	AA	AA	R				Affx-93227079	1	1008654	GG	GG	R
Affx-93238406	1	1008948	AA	AA	R				Affx-93218493	1	1008880	AA	AA	R
Affx-93223629	1	1043501	CC	CC	R				Affx-93238406	1	1008948	AA	AA	R
Affx-93236606	1	1043778	GG	GG	R				Affx-93236606	1	1043778	GG	GG	R
Affx-93255670	1	1162573	CC	CC	R				Affx-93255670	1	1162573	CC	CC	R
Affx-93234512	1	1163370	CC	CC	R				Affx-93234512	1	1163370	CC	CC	R
Affx-93214968	1	1163422	CC	CC	R				Affx-93214968	1	1163422	CC	CC	R
Affx-93261043	1	1163572	CC	CC	R				Affx-93261043	1	1163572	CC	CC	R
Affx-93215793	1	1163758	TC	TC	R				Affx-93215793	1	1163758	TC	TC	R
Affx-93222745	1	1163932	AA	AA	R				Affx-93222745	1	1163932	AA	AA	R
Affx-93256420	1	1164360	TT	TT	R				Affx-93256420	1	1164360	TT	TT	R
Affx-93244571	1	1164519	GG	GG	R				Affx-93244571	1	1164519	GG	GG	R
Affx-93213400	1	1164878	GG	GG	R				Affx-93213400	1	1164878	GG	GG	R
Affx-93246461	1	1164943	CC	CC	R				Affx-93246461	1	1164943	CC	CC	R
Affx-93219401	1	1165178	AA	AA	R				Affx-93219401	1	1165178	AA	AA	R
Affx-93225950	1	1165623	TT	TT	R				Affx-93225950	1	1165623	TT	TT	R
Affx-93231589	1	1165881	GG	GG	R				Affx-93231589	1	1165881	GG	GG	R
Affx-93258041	1	1166555	GG	GG	R				Affx-93258041	1	1166555	GG	GG	R
Affx-93225164	1	1166580	AA	AA	R				Affx-93225164	1	1166580	AA	AA	R
Affx-93221791	1	1167178	TT	TT	R				Affx-93221791	1	1167178	TT	TT	R
Affx-93221493	1	1167235	GG	GG	R				Affx-93221493	1	1167235	GG	GG	R
Affx-93226725	1	1167312	GG	GG	R				Affx-93226725	1	1167312	GG	GG	R
Affx-93231253	1	1167333	GG	GG	R				Affx-93231253	1	1167333	GG	GG	R
Affx-93254813	1	1168673	CC	CC	R				Affx-93254813	1	1168673	CC	CC	R
Affx-93251560	1	1168842	AA	AA	R				Affx-93251560	1	1168842	AA	AA	R
Affx-93224480	1	1168979	CC	CC	R				Affx-93224480	1	1168979	CC	CC	R
Affx-93244434	1	1169192	AA	AA	R				Affx-93244434	1	1169192	AA	AA	R
Affx-93246403	1	1170313	GG	GG	R				Affx-93246403	1	1170313	GG	GG	R
Affx-93224218	1	1170436	CC	CC	R				Affx-93224218	1	1170436	CC	CC	R
Affx-93249012	1	1170488	GG	GG	R				Affx-93249012	1	1170488	GG	GG	R
Affx-93249384	1	1170531	AA	AA	R				Affx-93249384	1	1170531	AA	AA	R
Affx-93242661	1	1172288	GG	GG	R				Affx-93242661	1	1172288	GG	GG	R
Affx-93241630	1	1172387	GG	GG	R				Affx-93241630	1	1172387	GG	GG	R
Affx-93214822	1	1172892	CC	CC	R				Affx-93214822	1	1172892	CC	CC	R
Affx-93256957	1	1173212	GG	GG	R				Affx-93256957	1	1173212	GG	GG	R
Affx-93252178	1	1173393	GG	GG	R				Affx-93252178	1	1173393	GG	GG	R
Affx-93253902	1	1174786	TT	TT	R				Affx-93253902	1	1174786	TT	TT	R
Affx-93230317	1	1174865	AA	AA	R				Affx-93230317	1	1174865	AA	AA	R
Affx-93220926	1	1175562	GG	GG	R				Affx-93220926	1	1175562	GG	GG	R
Affx-93216053	1	1178131	TT	TT	R				Affx-93216053	1	1178131	TT	TT	R
Affx-93259379	1	1178560	AA	AA	R				Affx-93234221	1	1178547	GG	GG	R
Affx-93216770	1	1180892	TT	TT	R				Affx-93259379	1	1178560	AA	AA	R
Affx-93212286	1	1181106	GG	GG	R				Affx-93216770	1	1180892	TT	TT	R
Affx-93236519	1	1181262	CC	CC	R				Affx-93212286	1	1181106	GG	GG	R
Affx-93220967	1	1181451	TT	TT	R				Affx-93236519	1	1181262	CC	CC	R
Affx-93234839	1	1181452	GG	GG	R				Affx-93220967	1	1181451	TT	TT	R
Affx-93242032	1	1181486	TT	TT	R				Affx-93234839	1	1181452	GG	GG	R
Affx-93248562	1	1181875	CC	CC	R				Affx-93242032	1	1181486	TT	TT	R
Affx-93213128	1	1183591	GG	GG	R				Affx-93248562	1	1181875	CC	CC	R
Affx-93235838	1	1183631	GG	GG	R				Affx-93213128	1	1183591	GG	GG	R
Affx-93229334	1	1183676	TT	TT	R				Affx-93235838	1	1183631	GG	GG	R
Affx-93223896	1	1196938	CC	CC	R				Affx-93229334	1	1183676	TT	TT	R
Affx-93235906	1	1199526	TT	TT	R				Affx-93223896	1	1196938	CC	CC	R
Affx-93225514	1	1199741	CC	CC	R				Affx-93235906	1	1199526	TT	TT	R
Affx-93249865	1	1222872	GG	GG	R				Affx-93225514	1	1199741	CC	CC	R
Affx-93247623	1	1225163	CC	CC	R				Affx-93249865	1	1222872	GG	GG	R
Affx-93243316	1	1225314	AA	AA	R				Affx-93247623	1	1225163	CC	CC	R
Affx-93240599	1	1227015	CC	CC	R				Affx-93243316	1	1225314	AA	AA	R
Affx-93239449	1	1251043	CC	CC	R				Affx-93240599	1	1227015	CC	CC	R
Affx-93247513	1	1251117	CC	CC	R				Affx-93239449	1	1251043	CC	CC	R
Affx-93249681	1	1398854	AA	AA	R				Affx-93247513	1	1251117	CC	CC	R
Affx-93212621	1	1399895	TT	TT	R				Affx-93249681	1	1398854	AA	AA	R
Affx-93256418	1	1400037	AA	AA	R				Affx-93212621	1	1399895	TT	TT	R
Affx-93221604	1	1402030	CC	CC	R				Affx-93256418	1	1400037	AA	AA	R
Affx-93259038	1	1402591	GG	GG	R				Affx-93221604	1	1402030	CC	CC	R
Affx-93227835	1	1403234	AA	AA	R				Affx-93259038	1	1402591	GG	GG	R
Affx-93254136	1	1403865	CC	CC	R				Affx-93227835	1	1403234	AA	AA	R
Affx-93250322	1	1409170	CC	CC	R				Affx-93254136	1	1403865	CC	CC	R
Affx-93228982	1	1409434	TT	TT	R				Affx-93250322	1	1409170	CC	CC	R
Affx-93257498	1	1411518	CC	CC	R				Affx-93228982	1	1409434	TT	TT	R
Affx-93243867	1	1411737	TT	CC	D				Affx-93257498	1	1411518	CC	CC	R
Affx-93257773	1	1411934	GG	GG	R				Affx-93257773	1	1411934	GG	GG	R
Affx-93252627	1	1412808	AA	AA	R				Affx-93252627	1	1412808	AA	AA	R
Affx-93212679	1	1412866	GG	GG	R				Affx-93212679	1	1412866	GG	GG	R
Affx-93229333	1	1412951	GG	GG	R				Affx-93229333	1	1412951	GG	GG	R
Affx-93228782	1	1412960	CC	CC	R				Affx-93220203	1	1413408	CC	CC	R
Affx-93220203	1	1413408	CC	CC	R				Affx-93246889	1	1413912	GG	GG	R
Affx-93246889	1	1413912	GG	GG	R				Affx-93231465	1	1414691	AA	AA	R
Affx-93247735	1	1414732	CC	CC	R				Affx-93247735	1	1414732	CC	CC	R
Affx-93256115	1	1420092	TT	TT	R				Affx-93256115	1	1420092	TT	TT	R
Affx-93248560	1	1500830	TT	TT	R				Affx-93248560	1	1500830	TT	TT	R
Affx-93248252	1	1501670	GG	GG	R				Affx-93220756	1	1501080	AA	AA	R
Affx-93260023	1	1502117	TT	TT	R				Affx-93248252	1	1501670	GG	GG	R
Affx-93216688	1	1502186	GG	GG	R				Affx-93260023	1	1502117	TT	TT	R
Affx-93257476	1	1502228	TT	TT	R				Affx-93216688	1	1502186	GG	GG	R
Affx-93260007	1	1502390	TT	TT	R				Affx-93257476	1	1502228	TT	TT	R
Affx-93255577	1	1502427	CC	CC	R				Affx-93260007	1	1502390	TT	TT	R
Affx-93211849	1	1502728	GG	GG	R				Affx-93255577	1	1502427	CC	CC	R
Affx-93251827	1	1503074	TT	TT	R				Affx-93211849	1	1502728	GG	GG	R
Affx-93215463	1	1503225	CC	CC	R				Affx-93251827	1	1503074	TT	TT	R
Affx-93211712	1	1503396	GG	GG	R				Affx-93215463	1	1503225	CC	CC	R
Affx-93252171	1	1503883	TT	TT	R				Affx-93211712	1	1503396	GG	GG	R
Affx-93252910	1	1504321	CC	CC	R				Affx-93252171	1	1503883	TT	TT	R
Affx-93229749	1	1505674	GG	GG	R				Affx-93252910	1	1504321	CC	CC	R
Affx-93242491	1	1506713	CC	CC	R				Affx-93229749	1	1505674	GG	GG	R
Affx-93244739	1	1507211	TT	TT	R				Affx-93242491	1	1506713	CC	CC	R
Affx-93213045	1	1507427	GG	GG	R				Affx-93244739	1	1507211	TT	TT	R
Affx-93253158	1	1507752	TT	TT	R				Affx-93213045	1	1507427	GG	GG	R
Affx-93251333	1	1508040	AA	AA	R				Affx-93253158	1	1507752	TT	TT	R
Affx-93245439	1	1508075	AA	AA	R				Affx-93251333	1	1508040	AA	AA	R
Affx-93236582	1	1508150	TT	TT	R				Affx-93245439	1	1508075	AA	AA	R
Affx-93218541	1	1508310	AA	AA	R				Affx-93236582	1	1508150	TT	TT	R
Affx-93230968	1	1508519	TT	TT	R				Affx-93218541	1	1508310	AA	AA	R
Affx-93214321	1	1508771	GG	GG	R				Affx-93230968	1	1508519	TT	TT	R
Affx-93245813	1	1508936	CC	CC	R				Affx-93214321	1	1508771	GG	GG	R
Affx-93250949	1	1509244	CC	CC	R				Affx-93245813	1	1508936	CC	CC	R
Affx-93254499	1	1509310	TT	TT	R				Affx-93250949	1	1509244	CC	CC	R
Affx-93229771	1	1509314	AA	AA	R				Affx-93254499	1	1509310	TT	TT	R
Affx-93254551	1	1509513	TT	TT	R				Affx-93229771	1	1509314	AA	AA	R
Affx-93220087	1	1510134	CC	CC	R				Affx-93254551	1	1509513	TT	TT	R
Affx-93238332	1	1510659	CC	CC	R				Affx-93220087	1	1510134	CC	CC	R
Affx-93218096	1	1511174	TT	TT	R				Affx-93238332	1	1510659	CC	CC	R
Affx-93259605	1	1511205	GG	GG	R				Affx-93218096	1	1511174	TT	TT	R
Affx-93232302	1	1512817	TT	TT	R				Affx-93259605	1	1511205	GG	GG	R
Affx-93221839	1	1513036	AA	AA	R				Affx-93232302	1	1512817	TT	TT	R
Affx-93252635	1	1513101	GG	GG	R				Affx-93221839	1	1513036	AA	AA	R
Affx-93216255	1	1568241	AA	AA	R				Affx-93252635	1	1513101	GG	GG	R
Affx-93215851	1	1568546	TT	TT	R				Affx-93216255	1	1568241	AA	AA	R
Affx-93214819	1	1569116	AA	AA	R				Affx-93215851	1	1568546	TT	TT	R
Affx-93253008	1	1569181	TT	TT	R				Affx-93214819	1	1569116	AA	AA	R
Affx-93258011	1	1569918	GG	GG	R				Affx-93253008	1	1569181	TT	TT	R
Affx-93215909	1	1569949	CC	CC	R				Affx-93258011	1	1569918	GG	GG	R
Affx-93242541	1	1571281	GG	GG	R				Affx-93215909	1	1569949	CC	CC	R
Affx-93214316	1	1599587	TT	TT	R				Affx-93242541	1	1571281	GG	GG	R
Affx-93240708	1	1600258	GG	GG	R				Affx-93214316	1	1599587	TT	TT	R
Affx-93225642	1	1600263	GG	GG	R				Affx-93240708	1	1600258	GG	GG	R
Affx-93232553	1	1601133	AA	AA	R				Affx-93225642	1	1600263	GG	GG	R
Affx-93242192	1	1638670	GG	GG	R				Affx-93232553	1	1601133	AA	AA	R
Affx-93236079	1	1639394	TT	TT	R				Affx-93242192	1	1638670	GG	GG	R
Affx-93249680	1	1640037	GG	GG	R				Affx-93236079	1	1639394	TT	TT	R
Affx-93226996	1	1669919	TT	TT	R				Affx-93249680	1	1640037	GG	GG	R
Affx-93248202	1	1670468	AA	AA	R				Affx-93226996	1	1669919	TT	TT	R
Affx-93242773	1	1670547	CC	CC	R				Affx-93248202	1	1670468	AA	AA	R
Affx-93245745	1	1670690	CC	CC	R				Affx-93242773	1	1670547	CC	CC	R
Affx-93225017	1	1671231	CC	CC	R				Affx-93245745	1	1670690	CC	CC	R
Affx-93230365	1	1671602	GG	GG	R				Affx-93225017	1	1671231	CC	CC	R
Affx-93248222	1	1672453	GG	GG	R				Affx-93230365	1	1671602	GG	GG	R
Affx-93227448	1	1673401	TT	TT	R				Affx-93227029	1	1671637	CC	CC	R
Affx-93224168	1	1673945	GG	GG	R				Affx-93248222	1	1672453	GG	GG	R
Affx-93222806	1	1674116	GG	GG	R				Affx-93227448	1	1673401	TT	TT	R
Affx-93237034	1	1674148	GG	GG	R				Affx-93224168	1	1673945	GG	GG	R
Affx-93211658	1	1674206	TT	TT	R				Affx-93222806	1	1674116	GG	GG	R
Affx-93243903	1	1674237	TT	TT	R				Affx-93237034	1	1674148	GG	GG	R
Affx-93224315	1	1676443	AA	AA	R				Affx-93211658	1	1674206	TT	TT	R
Affx-93247807	1	1676528	TT	TT	R				Affx-93243903	1	1674237	TT	TT	R
Affx-93249636	1	1676581	CC	CC	R				Affx-93224315	1	1676443	AA	AA	R
Affx-93259431	1	1677235	GG	GG	R				Affx-93247807	1	1676528	TT	TT	R
Affx-93254481	1	1677274	TT	TT	R				Affx-93249636	1	1676581	CC	CC	R
Affx-93236116	1	1677359	AA	AA	R				Affx-93259431	1	1677235	GG	GG	R
Affx-93228335	1	1695882	CC	CC	R				Affx-93254481	1	1677274	TT	TT	R
Affx-93220090	1	1695928	TT	TT	R				Affx-93236116	1	1677359	AA	AA	R
Affx-93249069	1	1696645	CC	CC	R				Affx-93228335	1	1695882	CC	CC	R
Affx-93216223	1	1697102	AA	AA	R				Affx-93220090	1	1695928	TT	TT	R
Affx-93214065	1	1697627	GG	GG	R				Affx-93249069	1	1696645	CC	CC	R
Affx-93217270	1	1698229	CC	CC	R				Affx-93216223	1	1697102	AA	AA	R
Affx-93237227	1	1698322	TT	TT	R				Affx-93214065	1	1697627	GG	GG	R
Affx-93257478	1	1699512	GG	GG	R				Affx-93217270	1	1698229	CC	CC	R
Affx-93252568	1	1699682	CC	CC	R				Affx-93237227	1	1698322	TT	TT	R
Affx-93225784	1	1699833	TT	TT	R				Affx-93257478	1	1699512	GG	GG	R
Affx-93248914	1	1736614	GG	GG	R				Affx-93252568	1	1699682	CC	CC	R
Affx-93225687	1	1743454	GG	GG	R				Affx-93225784	1	1699833	TT	TT	R
Affx-93227897	1	1744123	GG	GG	R				Affx-93248914	1	1736614	GG	GG	R
Affx-93216321	1	1762875	GG	GG	R				Affx-93225687	1	1743454	GG	GG	R
Affx-93216940	1	1763859	CC	CC	R				Affx-93227897	1	1744123	GG	GG	R
Affx-93215487	1	1765094	AA	AA	R				Affx-93216321	1	1762875	GG	GG	R
Affx-93243835	1	1765699	CC	CC	R				Affx-93216940	1	1763859	CC	CC	R
Affx-93223512	1	1772924	AA	AA	R				Affx-93215487	1	1765094	AA	AA	R
Affx-93235048	1	1773044	TT	TT	R				Affx-93243835	1	1765699	CC	CC	R
Affx-93223018	1	1773539	GG	GG	R				Affx-93223512	1	1772924	AA	AA	R
Affx-93225255	1	1773695	TT	TT	R				Affx-93235048	1	1773044	TT	TT	R
Affx-93213341	1	1773814	GG	GG	R				Affx-93223018	1	1773539	GG	GG	R
Affx-93232095	1	1774843	GG	GG	R				Affx-93225255	1	1773695	TT	TT	R
Affx-93228320	1	1802895	CC	CC	R				Affx-93213341	1	1773814	GG	GG	R
Affx-93225956	1	1832722	CC	CC	R				Affx-93232095	1	1774843	GG	GG	R
Affx-93214728	1	1832759	CC	CC	R				Affx-93228320	1	1802895	CC	CC	R
Affx-93235916	1	1833350	CC	CC	R				Affx-93225956	1	1832722	CC	CC	R
Affx-93231043	1	1833429	TT	TT	R				Affx-93214728	1	1832759	CC	CC	R
Affx-93248780	1	1833630	CC	CC	R				Affx-93235916	1	1833350	CC	CC	R
Affx-93211393	1	1833726	GG	GG	R				Affx-93231043	1	1833429	TT	TT	R
Affx-93238388	1	1833973	GG	GG	R				Affx-93248780	1	1833630	CC	CC	R
Affx-93219382	1	1834262	AA	AA	R				Affx-93211393	1	1833726	GG	GG	R
Affx-93234688	1	1835173	TT	TT	R				Affx-93238388	1	1833973	GG	GG	R
Affx-93253518	1	1835302	GG	GG	R				Affx-93219382	1	1834262	AA	AA	R
Affx-93228580	1	1840703	GG	GG	R				Affx-93234688	1	1835173	TT	TT	R
Affx-93239886	1	1840873	GG	GG	R				Affx-93253518	1	1835302	GG	GG	R
Affx-93224914	1	1840924	CC	CC	R				Affx-93228580	1	1840703	GG	GG	R
Affx-93221733	1	1841652	GG	GG	R				Affx-93239886	1	1840873	GG	GG	R
Affx-93227516	1	1841685	TT	TT	R				Affx-93224914	1	1840924	CC	CC	R
Affx-93257845	1	1842098	GG	GG	R				Affx-93221733	1	1841652	GG	GG	R
Affx-93217102	1	1842652	CC	CC	R				Affx-93227516	1	1841685	TT	TT	R
Affx-93224486	1	1842689	GG	GG	R				Affx-93257845	1	1842098	GG	GG	R
Affx-93256820	1	1842814	AA	AA	R				Affx-93217102	1	1842652	CC	CC	R
Affx-93239525	1	1843079	CC	CC	R				Affx-93224486	1	1842689	GG	GG	R
Affx-93215282	1	1844042	AA	AA	R				Affx-93256820	1	1842814	AA	AA	R
Affx-93225065	1	1845319	TT	TT	R				Affx-93239525	1	1843079	CC	CC	R
Affx-93213359	1	1846727	GG	GG	R				Affx-93215282	1	1844042	AA	AA	R
Affx-93234825	1	1847967	CC	CC	R				Affx-93225065	1	1845319	TT	TT	R
Affx-93222336	1	1848506	TT	TT	R				Affx-93213359	1	1846727	GG	GG	R
Affx-93244752	1	1848726	CC	CC	R				Affx-93234825	1	1847967	CC	CC	R
Affx-93220213	1	1849077	TT	TT	R				Affx-93222336	1	1848506	TT	TT	R
Affx-93221248	1	1849499	CC	CC	R				Affx-93244752	1	1848726	CC	CC	R
Affx-93241503	1	1851482	CC	CC	R				Affx-93220213	1	1849077	TT	TT	R
Affx-93235380	1	1852029	AA	AA	R				Affx-93221248	1	1849499	CC	CC	R
Affx-93252718	1	1865117	CC	TC	H				Affx-93241503	1	1851482	CC	CC	R
Affx-93257461	1	1865508	CC	CC	R				Affx-93235380	1	1852029	AA	AA	R
Affx-93241984	1	1867021	TT	TT	R				Affx-93252718	1	1865117	CC	TT	D
Affx-93260285	1	1867107	GG	GG	R				Affx-93257461	1	1865508	CC	CC	R
Affx-93245833	1	1867152	TT	TT	R				Affx-93241984	1	1867021	TT	TT	R
Affx-93216060	1	1886410	AA	AA	R				Affx-93260285	1	1867107	GG	GG	R
Affx-93240486	1	1886923	CC	CC	R				Affx-93245833	1	1867152	TT	TT	R
Affx-93252070	1	1887389	GG	GG	R				Affx-93216060	1	1886410	AA	AA	R
Affx-93232074	1	1887557	GG	GG	R				Affx-93240486	1	1886923	CC	CC	R
Affx-93212972	1	1894008	TT	TT	R				Affx-93252070	1	1887389	GG	GG	R
Affx-93224956	1	1894033	AA	AA	R				Affx-93232074	1	1887557	GG	GG	R
Affx-93257041	1	1937978	CC	CC	R				Affx-93212972	1	1894008	TT	TT	R
Affx-93224215	1	1938013	CC	CC	R				Affx-93224956	1	1894033	AA	AA	R
Affx-93227344	1	1938331	GG	GG	R				Affx-93257041	1	1937978	CC	CC	R
Affx-93249283	1	1938509	CC	CC	R				Affx-93224215	1	1938013	CC	CC	R
Affx-93248558	1	2050607	CC	CC	R				Affx-93227344	1	1938331	GG	GG	R
Affx-93249090	1	2050631	CG	CG	R				Affx-93249283	1	1938509	CC	CC	R
Affx-93252928	1	2051090	CC	CC	R				Affx-93248558	1	2050607	CC	CC	R
Affx-93229979	1	2051164	AA	AA	R				Affx-93249090	1	2050631	CG	CG	R
Affx-93253865	1	2051304	CC	CC	R				Affx-93223925	1	2051081	AC	AC	R
Affx-93213788	1	2051382	GG	GG	R				Affx-93252928	1	2051090	CC	CC	R
Affx-93216759	1	2051462	TT	TT	R				Affx-93229979	1	2051164	AA	AA	R
Affx-93241026	1	2052029	AA	AA	R				Affx-93253865	1	2051304	CC	CC	R
Affx-93242797	1	2052330	CC	CC	R				Affx-93213788	1	2051382	GG	GG	R
Affx-93253365	1	2052359	AA	AA	R				Affx-93216759	1	2051462	TT	TT	R
Affx-93255756	1	2052395	CC	CC	R				Affx-93241026	1	2052029	AA	AA	R
Affx-93223691	1	2052638	GG	GG	R				Affx-93242797	1	2052330	CC	CC	R
Affx-93253753	1	2052657	GG	GG	R				Affx-93253365	1	2052359	AA	AA	R
Affx-93239975	1	2052689	AA	AA	R				Affx-93255756	1	2052395	CC	CC	R
Affx-93255274	1	2052742	TT	TT	R				Affx-93223691	1	2052638	GG	GG	R
Affx-93259019	1	2052896	GG	GG	R				Affx-93253753	1	2052657	GG	GG	R
Affx-93255040	1	2056120	TT	TT	R				Affx-93239975	1	2052689	AA	AA	R
Affx-93250609	1	2056190	AA	AA	R				Affx-93255274	1	2052742	TT	TT	R
Affx-93219441	1	2056241	AA	AA	R				Affx-93259019	1	2052896	GG	GG	R
Affx-93236487	1	2057372	TT	TT	R				Affx-93255040	1	2056120	TT	TT	R
Affx-93219432	1	2057411	CC	CC	R				Affx-93250609	1	2056190	AA	AA	R
Affx-93258264	1	2069097	AA	AA	R				Affx-93219441	1	2056241	AA	AA	R
Affx-93254943	1	2069169	CC	CC	R				Affx-93236487	1	2057372	TT	TT	R
Affx-93260614	1	2070346	TT	TT	R				Affx-93219432	1	2057411	CC	CC	R
Affx-93223495	1	2071700	CC	CC	R				Affx-93258264	1	2069097	AA	AA	R
Affx-93257970	1	2071993	TT	TT	R				Affx-93254943	1	2069169	CC	CC	R
Affx-93232897	1	2073250	CC	CC	R				Affx-93260614	1	2070346	TT	TT	R
Affx-93242640	1	2074220	GG	AG	H				Affx-93223495	1	2071700	CC	CC	R
Affx-93236369	1	2074696	GG	GG	R				Affx-93257970	1	2071993	TT	TT	R
Affx-93239755	1	2078258	AA	AA	R				Affx-93232897	1	2073250	CC	CC	R
Affx-93219594	1	2081767	CC	CC	R				Affx-93242640	1	2074220	GG	AG	H
Affx-93250997	1	2082086	TT	TT	R				Affx-93235638	1	2074388	AA	AA	R
Affx-93235429	1	2083193	CC	CC	R				Affx-93236369	1	2074696	GG	GG	R
Affx-93257960	1	2095129	CC	CC	R				Affx-93239755	1	2078258	AA	AA	R
Affx-93247004	1	2095696	AA	AA	R				Affx-93219594	1	2081767	CC	CC	R
Affx-93232657	1	2096022	AA	AA	R				Affx-93250997	1	2082086	TT	TT	R
Affx-93218757	1	2096225	CC	CC	R				Affx-93235429	1	2083193	CC	CC	R
Affx-93255788	1	2096606	TT	TT	R				Affx-93257960	1	2095129	CC	CC	R
Affx-93255258	1	2097144	AA	AA	R				Affx-93247004	1	2095696	AA	AA	R
Affx-93253384	1	2097225	AA	AA	R				Affx-93232657	1	2096022	AA	AA	R
Affx-93221363	1	2097273	TT	TT	R				Affx-93218757	1	2096225	CC	CC	R
Affx-93244593	1	2098804	TT	TT	R				Affx-93255788	1	2096606	TT	TT	R
Affx-93214836	1	2099190	TT	TT	R				Affx-93255258	1	2097144	AA	AA	R
Affx-93229780	1	2099293	TT	TT	R				Affx-93253384	1	2097225	AA	AA	R
Affx-93251490	1	2128969	CC	TC	H				Affx-93221363	1	2097273	TT	TT	R
Affx-93244429	1	2129787	CC	CC	R				Affx-93244593	1	2098804	TT	TT	R
Affx-93255125	1	2129825	CC	CC	R				Affx-93214836	1	2099190	TT	TT	R
Affx-93246207	1	2129903	CC	CC	R				Affx-93229780	1	2099293	TT	TT	R
Affx-93226573	1	2132439	TT	TT	R				Affx-93251490	1	2128969	CC	TC	H
Affx-93240712	1	2132484	TT	TT	R				Affx-93244429	1	2129787	CC	CC	R
Affx-93245498	1	2132641	AA	AA	R				Affx-93255125	1	2129825	CC	CC	R
Affx-93211899	1	2133676	GG	GG	R				Affx-93246207	1	2129903	CC	CC	R
Affx-93244253	1	2134884	CC	CC	R				Affx-93226573	1	2132439	TT	TT	R
Affx-93227196	1	2200087	CC	CC	R				Affx-93240712	1	2132484	TT	TT	R
Affx-93260004	1	2246792	CC	CC	R				Affx-93245498	1	2132641	AA	AA	R
Affx-93222596	1	2246966	GG	GG	R				Affx-93211899	1	2133676	GG	GG	R
Affx-93237749	1	2248029	GG	GG	R				Affx-93244253	1	2134884	CC	CC	R
Affx-93248827	1	2248711	AA	AA	R				Affx-93227196	1	2200087	CC	CC	R
Affx-93212517	1	2248850	TT	TT	R				Affx-93245027	1	2246660	AA	AA	R
Affx-93235751	1	2248909	GG	GG	R				Affx-93260004	1	2246792	CC	CC	R
Affx-93233384	1	2249770	CC	CC	R				Affx-93222596	1	2246966	GG	GG	R
Affx-93251245	1	2250247	CC	CC	R				Affx-93237749	1	2248029	GG	GG	R
Affx-93215976	1	2250459	GG	GG	R				Affx-93248827	1	2248711	AA	AA	R
Affx-93252771	1	2250589	TT	TT	R				Affx-93212517	1	2248850	TT	TT	R
Affx-93256073	1	2250711	CC	CC	R				Affx-93235751	1	2248909	GG	GG	R
Affx-93220891	1	2251012	GG	GG	R				Affx-93233384	1	2249770	CC	CC	R
Affx-93257589	1	2251094	GG	GG	R				Affx-93251245	1	2250247	CC	CC	R
Affx-93245161	1	2251527	AA	AA	R				Affx-93215976	1	2250459	GG	GG	R
Affx-93230959	1	2251614	AA	AA	R				Affx-93252771	1	2250589	TT	TT	R
Affx-93220109	1	2258294	CC	CC	R				Affx-93256073	1	2250711	CC	CC	R
Affx-93233107	1	2258751	GG	GG	R				Affx-93220891	1	2251012	GG	GG	R
Affx-93232392	1	2259010	CC	CC	R				Affx-93257589	1	2251094	GG	GG	R
Affx-93222752	1	2259114	AA	AA	R				Affx-93245161	1	2251527	AA	AA	R
Affx-93217137	1	2259175	GG	GG	R				Affx-93230959	1	2251614	AA	AA	R
Affx-93220396	1	2259381	CC	CC	R				Affx-93220109	1	2258294	CC	CC	R
Affx-93220645	1	2259722	AA	AA	R				Affx-93233107	1	2258751	GG	GG	R
Affx-93229070	1	2259769	TT	TT	R				Affx-93232392	1	2259010	CC	CC	R
Affx-93219669	1	2259855	CC	CC	R				Affx-93222752	1	2259114	AA	AA	R
Affx-93246647	1	2260010	GG	GG	R				Affx-93217137	1	2259175	GG	GG	R
Affx-93252444	1	2260388	GG	GG	R				Affx-93220396	1	2259381	CC	CC	R
Affx-93252026	1	2260610	CC	CC	R				Affx-93220645	1	2259722	AA	AA	R
Affx-93257134	1	2260760	GG	TG	H				Affx-93229070	1	2259769	TT	TT	R
Affx-93260748	1	2261250	TT	TT	R				Affx-93219669	1	2259855	CC	CC	R
Affx-93237878	1	2261638	AA	AA	R				Affx-93246647	1	2260010	GG	GG	R
Affx-93227333	1	2262105	TT	TT	R				Affx-93252444	1	2260388	GG	GG	R
Affx-93256979	1	2262177	CC	CC	R				Affx-93252026	1	2260610	CC	CC	R
Affx-93260393	1	2262970	AA	AA	R				Affx-93257134	1	2260760	GG	TG	H
Affx-93215584	1	2263054	GG	GG	R				Affx-93260748	1	2261250	TT	TT	R
Affx-93234167	1	2263189	CC	CC	R				Affx-93237878	1	2261638	AA	AA	R
Affx-93255349	1	2263644	GG	GG	R				Affx-93227333	1	2262105	TT	TT	R
Affx-93240819	1	2268115	CC	CC	R				Affx-93256979	1	2262177	CC	CC	R
Affx-93230208	1	2268229	TT	TT	R				Affx-93260393	1	2262970	AA	AA	R
Affx-93241524	1	2268252	CC	CC	R				Affx-93215584	1	2263054	GG	GG	R
Affx-93259628	1	2268550	GG	GG	R				Affx-93234167	1	2263189	CC	CC	R
Affx-93258341	1	2268745	TT	TT	R				Affx-93255349	1	2263644	GG	GG	R
Affx-93250467	1	2268787	TT	TT	R				Affx-93240819	1	2268115	CC	CC	R
Affx-93258395	1	2268973	CC	CC	R				Affx-93230208	1	2268229	TT	TT	R
Affx-93224758	1	2269781	GG	GG	R				Affx-93241524	1	2268252	CC	CC	R
Affx-93222801	1	2270513	AA	AA	R				Affx-93259628	1	2268550	GG	GG	R
Affx-93254715	1	2278615	AA	AA	R				Affx-93258341	1	2268745	TT	TT	R
Affx-93250626	1	2280231	CC	CC	R				Affx-93250467	1	2268787	TT	TT	R
Affx-93259386	1	2280657	GG	GG	R				Affx-93258395	1	2268973	CC	CC	R
Affx-93241515	1	2280660	CC	CC	R				Affx-93258613	1	2269228	TT	TT	R
Affx-93257817	1	2371297	GG	GG	R				Affx-93224758	1	2269781	GG	GG	R
Affx-93219459	1	2371418	TT	TT	R				Affx-93222801	1	2270513	AA	AA	R
Affx-93258725	1	2371868	GG	GG	R				Affx-93254715	1	2278615	AA	AA	R
Affx-93246453	1	2372743	GG	GG	R				Affx-93250626	1	2280231	CC	CC	R
Affx-93239635	1	2376602	CC	CC	R				Affx-93259386	1	2280657	GG	GG	R
Affx-93241008	1	2377072	CC	CC	R				Affx-93241515	1	2280660	CC	CC	R
Affx-93224161	1	2377170	GG	GG	R				Affx-93257817	1	2371297	GG	GG	R
Affx-93229189	1	2377622	CC	CC	R				Affx-93219459	1	2371418	TT	TT	R
Affx-93222478	1	2377939	TT	TT	R				Affx-93258725	1	2371868	GG	GG	R
Affx-93216894	1	2378277	GG	GG	R				Affx-93246453	1	2372743	GG	GG	R
Affx-93240222	1	2378616	GG	AG	H				Affx-93239635	1	2376602	CC	CC	R
Affx-93230884	1	2380626	TT	TT	R				Affx-93241008	1	2377072	CC	CC	R
Affx-93232046	1	2381079	TT	TT	R				Affx-93224161	1	2377170	GG	GG	R
Affx-93250468	1	2381109	CC	CC	R				Affx-93229189	1	2377622	CC	CC	R
Affx-93244668	1	2381489	GG	GG	R				Affx-93222478	1	2377939	TT	TT	R
Affx-93250786	1	2381575	TT	TT	R				Affx-93216894	1	2378277	GG	GG	R
Affx-93230802	1	2381610	AA	AA	R				Affx-93240222	1	2378616	GG	AG	H
Affx-93256288	1	2381986	TT	TT	R				Affx-93230884	1	2380626	TT	TT	R
Affx-93228918	1	2398164	CC	CC	R				Affx-93232046	1	2381079	TT	TT	R
Affx-93218049	1	2399229	CC	CC	R				Affx-93250468	1	2381109	CC	CC	R
Affx-93242935	1	2400373	AA	AA	R				Affx-93244668	1	2381489	GG	GG	R
Affx-93243051	1	2400876	TT	TT	R				Affx-93250786	1	2381575	TT	TT	R
Affx-93247962	1	2401247	GG	GG	R				Affx-93230802	1	2381610	AA	AA	R
Affx-93247516	1	2401315	TT	TT	R				Affx-93256288	1	2381986	TT	TT	R
Affx-93240204	1	2401596	GG	GG	R				Affx-93228918	1	2398164	CC	CC	R
Affx-93230536	1	2559394	AA	AA	R				Affx-93218049	1	2399229	CC	CC	R
Affx-93259167	1	2561910	AA	AA	R				Affx-93242935	1	2400373	AA	AA	R
Affx-93260763	1	2562048	GG	GG	R				Affx-93243051	1	2400876	TT	TT	R
Affx-93233455	1	2562143	GG	GG	R				Affx-93247962	1	2401247	GG	GG	R
Affx-93254496	1	2565444	GG	GG	R				Affx-93247516	1	2401315	TT	TT	R
Affx-93254577	1	2565774	GG	GG	R				Affx-93240204	1	2401596	GG	GG	R
Affx-93247831	1	2566162	CC	CC	R				Affx-93230536	1	2559394	AA	AA	R
Affx-93228271	1	2566343	TT	TT	R				Affx-93259167	1	2561910	AA	AA	R
Affx-93241987	1	2566657	CC	CC	R				Affx-93260763	1	2562048	GG	GG	R
Affx-93216532	1	2566760	GG	GG	R				Affx-93233455	1	2562143	GG	GG	R
Affx-93213105	1	2567085	GG	GG	R				Affx-93254496	1	2565444	GG	GG	R
Affx-93235286	1	2567300	GG	GG	R				Affx-93254577	1	2565774	GG	GG	R
Affx-93222603	1	2567370	GG	GG	R				Affx-93247831	1	2566162	CC	CC	R
Affx-93238892	1	2567411	CC	CC	R				Affx-93228271	1	2566343	TT	TT	R
Affx-93250783	1	2567566	CC	CC	R				Affx-93241987	1	2566657	CC	CC	R
Affx-93243281	1	2567583	AA	AA	R				Affx-93216532	1	2566760	GG	GG	R
Affx-93236451	1	2567619	AA	AA	R				Affx-93213105	1	2567085	GG	GG	R
Affx-93240561	1	2567661	GG	GG	R				Affx-93235286	1	2567300	GG	GG	R
Affx-93258518	1	2567988	TT	TT	R				Affx-93222603	1	2567370	GG	GG	R
Affx-93212163	1	2568025	CC	CC	R				Affx-93238892	1	2567411	CC	CC	R
Affx-93222689	1	2568235	CC	CC	R				Affx-93250783	1	2567566	CC	CC	R
Affx-93220459	1	2568267	GG	GG	R				Affx-93243281	1	2567583	AA	AA	R
Affx-93232645	1	2569853	AA	AA	R				Affx-93236451	1	2567619	AA	AA	R
Affx-93260804	1	2569941	GG	GG	R				Affx-93240561	1	2567661	GG	GG	R
Affx-93228829	1	2570067	CC	CC	R				Affx-93258518	1	2567988	TT	TT	R
Affx-93246736	1	2570522	AA	AA	R				Affx-93212163	1	2568025	CC	CC	R
Affx-93224065	1	2570676	AG	AG	R				Affx-93222689	1	2568235	CC	CC	R
Affx-93260339	1	2572427	CC	TC	H				Affx-93220459	1	2568267	GG	GG	R
Affx-93236056	1	2572442	CC	CC	R				Affx-93232645	1	2569853	AA	AA	R
Affx-93215545	1	2572472	TT	TT	R				Affx-93260804	1	2569941	GG	GG	R
Affx-93260241	1	2572687	TT	TT	R				Affx-93228829	1	2570067	CC	CC	R
Affx-93227640	1	2572889	CC	CC	R				Affx-93246736	1	2570522	AA	AA	R
Affx-93228065	1	2572951	CC	CC	R				Affx-93224065	1	2570676	AG	AG	R
Affx-93226550	1	2572982	GG	GG	R				Affx-93239915	1	2570924	CC	CC	R
Affx-93211609	1	2573106	GG	GG	R				Affx-93260339	1	2572427	CC	TC	H
Affx-93235687	1	2573131	AA	AA	R				Affx-93236056	1	2572442	CC	CC	R
Affx-93213668	1	2573518	CC	CC	R				Affx-93215545	1	2572472	TT	TT	R
Affx-93258336	1	2573537	CC	CC	R				Affx-93260241	1	2572687	TT	TT	R
Affx-93249677	1	2573850	CC	CC	R				Affx-93227640	1	2572889	CC	CC	R
Affx-93212227	1	2580147	CC	CC	R				Affx-93228065	1	2572951	CC	CC	R
Affx-93216163	1	2582434	CC	CC	R				Affx-93226550	1	2572982	GG	GG	R
Affx-93261094	1	2582455	CC	CC	R				Affx-93211609	1	2573106	GG	GG	R
Affx-93247915	1	2583073	GG	GG	R				Affx-93235687	1	2573131	AA	AA	R
Affx-93260002	1	2583079	GG	GG	R				Affx-93213668	1	2573518	CC	CC	R
Affx-93242199	1	2583209	CC	CC	R				Affx-93258336	1	2573537	CC	CC	R
Affx-93249838	1	2583268	AG	AG	R				Affx-93257752	1	2573837	AA	CC	D
Affx-93238603	1	2583422	TT	TT	R				Affx-93249677	1	2573850	CC	CC	R
Affx-93252277	1	2583556	CC	CC	R				Affx-93212227	1	2580147	CC	CC	R
Affx-93250104	1	2583668	AA	AA	R				Affx-93216163	1	2582434	CC	CC	R
Affx-93233439	1	2583800	AA	AA	R				Affx-93261094	1	2582455	CC	CC	R
Affx-93221454	1	2584064	AA	AA	R				Affx-93247915	1	2583073	GG	GG	R
Affx-93231022	1	2584290	GG	GG	R				Affx-93260002	1	2583079	GG	GG	R
Affx-93212968	1	2584324	TT	TT	R				Affx-93242199	1	2583209	CC	CC	R
Affx-93245594	1	2600942	GG	GG	R				Affx-93249838	1	2583268	AG	AG	R
Affx-93214510	1	2601362	TT	TT	R				Affx-93238603	1	2583422	TT	TT	R
Affx-93259149	1	2602542	GG	GG	R				Affx-93252277	1	2583556	CC	CC	R
Affx-93217304	1	2603646	CC	CC	R				Affx-93250104	1	2583668	AA	AA	R
Affx-93217425	1	2604026	TT	TT	R				Affx-93233439	1	2583800	AA	AA	R
Affx-93220564	1	2604085	TT	TT	R				Affx-93220421	1	2583844	GG	AG	H
Affx-93236656	1	2604800	AA	AA	R				Affx-93221454	1	2584064	AA	AA	R
Affx-93232075	1	2605152	GG	GG	R				Affx-93231022	1	2584290	GG	GG	R
Affx-93229341	1	2605175	AA	AA	R				Affx-93212968	1	2584324	TT	TT	R
Affx-93219210	1	2605303	GG	GG	R				Affx-93245594	1	2600942	GG	GG	R
Affx-93248877	1	2605601	CC	CC	R				Affx-93214510	1	2601362	TT	TT	R
Affx-93234561	1	2605769	GG	GG	R				Affx-93259149	1	2602542	GG	GG	R
Affx-93233872	1	2605787	GG	GG	R				Affx-93217304	1	2603646	CC	CC	R
Affx-93224872	1	2605854	GG	GG	R				Affx-93217425	1	2604026	TT	TT	R
Affx-93255907	1	2605890	GG	GG	R				Affx-93220564	1	2604085	TT	TT	R
Affx-93215614	1	2605925	CC	CC	R				Affx-93236656	1	2604800	AA	AA	R
Affx-93248437	1	2606244	GG	GG	R				Affx-93232075	1	2605152	GG	GG	R
Affx-93223593	1	2606392	TT	TT	R				Affx-93229341	1	2605175	AA	AA	R
Affx-93248139	1	2606435	CC	CC	R				Affx-93219210	1	2605303	GG	GG	R
Affx-93234870	1	2606854	CC	CC	R				Affx-93248877	1	2605601	CC	CC	R
Affx-93223980	1	2606887	CC	CC	R				Affx-93234561	1	2605769	GG	GG	R
Affx-93232144	1	2607746	GG	GG	R				Affx-93233872	1	2605787	GG	GG	R
Affx-93241152	1	2608123	CC	CC	R				Affx-93224872	1	2605854	GG	GG	R
Affx-93244446	1	2608300	CC	CC	R				Affx-93255907	1	2605890	GG	GG	R
Affx-93244521	1	2608468	CC	CC	R				Affx-93215614	1	2605925	CC	CC	R
Affx-93246111	1	2626195	CC	CC	R				Affx-93248437	1	2606244	GG	GG	R
Affx-93225804	1	2626313	GG	GG	R				Affx-93223593	1	2606392	TT	TT	R
Affx-93253478	1	2626427	GG	GG	R				Affx-93248139	1	2606435	CC	CC	R
Affx-93232591	1	2626554	GG	GG	R				Affx-93234870	1	2606854	CC	CC	R
Affx-93240768	1	2629837	CC	CC	R				Affx-93223980	1	2606887	CC	CC	R
Affx-93253488	1	2630022	GG	GG	R				Affx-93232144	1	2607746	GG	GG	R
Affx-93216807	1	2630038	GG	GG	R				Affx-93241152	1	2608123	CC	CC	R
Affx-93212947	1	2630128	TC	TC	R				Affx-93244446	1	2608300	CC	CC	R
Affx-93246986	1	2630489	CC	CC	R				Affx-93244521	1	2608468	CC	CC	R
Affx-93242269	1	2630885	TT	TT	R				Affx-93246111	1	2626195	CC	CC	R
Affx-93230853	1	2631913	TT	TT	R				Affx-93225804	1	2626313	GG	GG	R
Affx-93219929	1	2632303	CC	CC	R				Affx-93253478	1	2626427	GG	GG	R
Affx-93226551	1	2632390	TT	TT	R				Affx-93232591	1	2626554	GG	GG	R
Affx-93243436	1	2632452	CC	CC	R				Affx-93240768	1	2629837	CC	CC	R
Affx-93237302	1	2632563	GG	GG	R				Affx-93253488	1	2630022	GG	GG	R
Affx-93213908	1	2633548	GG	GG	R				Affx-93216807	1	2630038	GG	GG	R
Affx-93248647	1	2634115	GG	GG	R				Affx-93212947	1	2630128	TC	TC	R
Affx-93239992	1	2696819	AA	AA	R				Affx-93246986	1	2630489	CC	CC	R
Affx-93256111	1	2697419	GG	GG	R				Affx-93242269	1	2630885	TT	TT	R
Affx-93254962	1	2698957	TT	TT	R				Affx-93219929	1	2632303	CC	CC	R
Affx-93252507	1	2699672	AA	AA	R				Affx-93226551	1	2632390	TT	TT	R
Affx-93244089	1	2700210	AA	AA	R				Affx-93243436	1	2632452	CC	CC	R
Affx-93214864	1	2700261	TT	TT	R				Affx-93237302	1	2632563	GG	GG	R
Affx-93216209	1	2700476	CC	CC	R				Affx-93213908	1	2633548	GG	GG	R
Affx-93255743	1	2700740	CG	CG	R				Affx-93248647	1	2634115	GG	GG	R
Affx-93257308	1	2704706	AA	AA	R				Affx-93239992	1	2696819	AA	AA	R
Affx-93231152	1	2704933	GG	GG	R				Affx-93256111	1	2697419	GG	GG	R
Affx-93254140	1	2705101	GG	GG	R				Affx-93254962	1	2698957	TT	TT	R
Affx-93255169	1	2705278	AG	AG	R				Affx-93252507	1	2699672	AA	AA	R
Affx-93217316	1	2798756	CC	CC	R				Affx-93244089	1	2700210	AA	AA	R
Affx-93212263	1	2799287	GG	GG	R				Affx-93214864	1	2700261	TT	TT	R
Affx-93233624	1	2800088	TT	TT	R				Affx-93255743	1	2700740	CG	CG	R
Affx-93221437	1	2800599	GG	GG	R				Affx-93257308	1	2704706	AA	AA	R
Affx-93234571	1	2800659	CC	CC	R				Affx-93231152	1	2704933	GG	GG	R
Affx-93249476	1	2801407	GG	GG	R				Affx-93255169	1	2705278	AG	AG	R
Affx-93230650	1	2801530	CC	CC	R				Affx-93217316	1	2798756	CC	CC	R
Affx-93254706	1	2802715	CC	CC	R				Affx-93212263	1	2799287	GG	GG	R
Affx-93248686	1	2803458	TT	TT	R				Affx-93233624	1	2800088	TT	TT	R
Affx-93221335	1	2803656	AA	AA	R				Affx-93221437	1	2800599	GG	GG	R
Affx-93241064	1	2859368	GG	GG	R				Affx-93234571	1	2800659	CC	CC	R
Affx-93242983	1	2860227	CC	CC	R				Affx-93249476	1	2801407	GG	GG	R
Affx-93239649	1	2860891	AA	AA	R				Affx-93230650	1	2801530	CC	CC	R
Affx-93219639	1	2861423	AA	AA	R				Affx-93254706	1	2802715	CC	CC	R
Affx-93241977	1	2861700	CC	CC	R				Affx-93248686	1	2803458	TT	TT	R
Affx-93251841	1	2861732	GG	GG	R				Affx-93221335	1	2803656	AA	AA	R
Affx-93259900	1	2862034	CC	CC	R				Affx-93241064	1	2859368	GG	GG	R
Affx-93258036	1	2862886	CC	CC	R				Affx-93242983	1	2860227	CC	CC	R
Affx-93251421	1	2863433	CC	CC	R				Affx-93239649	1	2860891	AA	AA	R
Affx-93216481	1	2863454	AA	AA	R				Affx-93219639	1	2861423	AA	AA	R
Affx-93219628	1	2863759	CC	CC	R				Affx-93241977	1	2861700	CC	CC	R
Affx-93245635	1	2879202	TT	TT	R				Affx-93251841	1	2861732	GG	GG	R
Affx-93239857	1	2898908	GG	GG	R				Affx-93259900	1	2862034	CC	CC	R
Affx-93248557	1	2899640	CC	CC	R				Affx-93258036	1	2862886	CC	CC	R
Affx-93242258	1	2917233	CC	CC	R				Affx-93251421	1	2863433	CC	CC	R
Affx-93243957	1	2917841	CC	CC	R				Affx-93216481	1	2863454	AA	AA	R
Affx-93233939	1	2917972	CC	CC	R				Affx-93219628	1	2863759	CC	CC	R
Affx-93246527	1	2966146	GG	GG	R				Affx-93245635	1	2879202	TT	TT	R
Affx-93238080	1	2966420	CC	CC	R				Affx-93239857	1	2898908	GG	GG	R
Affx-93224680	1	2966467	TT	TT	R				Affx-93248557	1	2899640	CC	CC	R
Affx-93231680	1	2966491	CG	CG	R				Affx-93242258	1	2917233	CC	CC	R
Affx-93256372	1	2966628	GG	GG	R				Affx-93243957	1	2917841	CC	CC	R
Affx-93254775	1	2966690	AA	AA	R				Affx-93233939	1	2917972	CC	CC	R
Affx-93221597	1	2979542	GG	GG	R				Affx-93246527	1	2966146	GG	GG	R
Affx-93258149	1	2979742	TT	TT	R				Affx-93238080	1	2966420	CC	CC	R
Affx-93258494	1	2980571	CC	CC	R				Affx-93224680	1	2966467	TT	TT	R
Affx-93226270	1	2980592	GG	GG	R				Affx-93231680	1	2966491	CG	CG	R
Affx-93238272	1	2980991	GG	GG	R				Affx-93256372	1	2966628	GG	GG	R
Affx-93258371	1	2981332	CC	CC	R				Affx-93254775	1	2966690	AA	AA	R
Affx-93259255	1	2981639	GG	GG	R				Affx-93221597	1	2979542	GG	GG	R
Affx-93243121	1	2982479	CC	TC	H				Affx-93258149	1	2979742	TT	TT	R
Affx-93245078	1	2982785	GG	GG	R				Affx-93258494	1	2980571	CC	CC	R
Affx-93260370	1	3023142	TC	TC	R				Affx-93238272	1	2980991	GG	GG	R
Affx-93211810	1	3031246	GG	GG	R				Affx-93258371	1	2981332	CC	CC	R
Affx-93222265	1	3031916	GG	GG	R				Affx-93259255	1	2981639	GG	GG	R
Affx-93229096	1	3032139	GG	GG	R				Affx-93236498	1	2982071	CC	CC	R
Affx-93229902	1	3032245	GG	GG	R				Affx-93243121	1	2982479	CC	TC	H
Affx-93228631	1	3035001	CC	CC	R				Affx-93245078	1	2982785	GG	GG	R
Affx-93228746	1	3035317	CC	CC	R				Affx-93260370	1	3023142	TC	TC	R
Affx-93233620	1	3035484	AT	AT	R				Affx-93211810	1	3031246	GG	GG	R
Affx-93255646	1	3035764	CC	CC	R				Affx-93222265	1	3031916	GG	GG	R
Affx-93222440	1	3036506	CC	CC	R				Affx-93229096	1	3032139	GG	GG	R
Affx-93216270	1	3038878	CC	CC	R				Affx-93229902	1	3032245	GG	AG	H
Affx-93241078	1	3038926	CC	CC	R				Affx-93228631	1	3035001	CC	CC	R
Affx-93250873	1	3039682	TT	TT	R				Affx-93228746	1	3035317	CC	CC	R
Affx-93212736	1	3040067	CC	CC	R				Affx-93233620	1	3035484	AT	AT	R
Affx-93223649	1	3040509	GG	GG	R				Affx-93255646	1	3035764	CC	CC	R
Affx-93255023	1	3041585	TT	TT	R				Affx-93222440	1	3036506	CC	CC	R
Affx-93243060	1	3048287	TT	TT	R				Affx-93216270	1	3038878	CC	CC	R
Affx-93219697	1	3048408	TT	TT	R				Affx-93241078	1	3038926	CC	CC	R
Affx-93257225	1	3048747	AA	AA	R				Affx-93250873	1	3039682	TT	TT	R
Affx-93257112	1	3048830	AA	AA	R				Affx-93212736	1	3040067	CC	CC	R
Affx-93214203	1	3049218	GG	GG	R				Affx-93223649	1	3040509	GG	GG	R
Affx-93227189	1	3052360	TT	TT	R				Affx-93255023	1	3041585	TT	TT	R
Affx-93240562	1	3055593	TT	TT	R				Affx-93243060	1	3048287	TT	TT	R
Affx-93220751	1	3056246	GG	GG	R				Affx-93219697	1	3048408	TT	TT	R
Affx-93259763	1	3056487	AA	AA	R				Affx-93257225	1	3048747	AA	AA	R
Affx-93220839	1	3057798	GG	GG	R				Affx-93257112	1	3048830	AA	AA	R
Affx-93229662	1	3058249	GG	GG	R				Affx-93214203	1	3049218	GG	GG	R
Affx-93216583	1	3060137	GG	GG	R				Affx-93227189	1	3052360	TT	TT	R
Affx-93252371	1	3060419	CC	CC	R				Affx-93240562	1	3055593	TT	TT	R
Affx-93233514	1	3084457	GG	GG	R				Affx-93220751	1	3056246	GG	GG	R
Affx-93248136	1	3084532	TT	TT	R				Affx-93259763	1	3056487	AA	AA	R
Affx-93260966	1	3084686	GG	GG	R				Affx-93220839	1	3057798	GG	GG	R
Affx-93247177	1	3085469	GG	GG	R				Affx-93229662	1	3058249	GG	GG	R
Affx-93219512	1	3085557	CC	CC	R				Affx-93216583	1	3060137	GG	GG	R
Affx-93243098	1	3086023	CC	CC	R				Affx-93252371	1	3060419	CC	CC	R
Affx-93226295	1	3086331	GG	GG	R				Affx-93233514	1	3084457	GG	GG	R
Affx-93252446	1	3086541	CC	CC	R				Affx-93248136	1	3084532	TT	TT	R
Affx-93215788	1	3086812	CC	CC	R				Affx-93260966	1	3084686	GG	GG	R
Affx-93219471	1	3087190	TT	TT	R				Affx-93247177	1	3085469	GG	GG	R
Affx-93226431	1	3087574	GG	GG	R				Affx-93219512	1	3085557	CC	CC	R
Affx-93250542	1	3087639	AA	AA	R				Affx-93243098	1	3086023	CC	CC	R
Affx-93258755	1	3087651	AA	AA	R				Affx-93226295	1	3086331	GG	GG	R
Affx-93214006	1	3087657	AA	AA	R				Affx-93252446	1	3086541	CC	CC	R
Affx-93254513	1	3087688	CC	CC	R				Affx-93215788	1	3086812	CC	CC	R
Affx-93243431	1	3088042	CC	CC	R				Affx-93219471	1	3087190	TT	TT	R
Affx-93241305	1	3088066	GG	GG	R				Affx-93226431	1	3087574	GG	GG	R
Affx-93236456	1	3088252	GG	GG	R				Affx-93250542	1	3087639	AA	AA	R
Affx-93222021	1	3088283	CC	CC	R				Affx-93258755	1	3087651	AA	AA	R
Affx-93225740	1	3088468	AA	AA	R				Affx-93214006	1	3087657	AA	AA	R
Affx-93226658	1	3088946	CC	CC	R				Affx-93254513	1	3087688	CC	CC	R
Affx-93257933	1	3088959	AC	AC	R				Affx-93243431	1	3088042	CC	CC	R
Affx-93257502	1	3089172	CC	CC	R				Affx-93241305	1	3088066	GG	GG	R
Affx-93249802	1	3094345	AA	AA	R				Affx-93236456	1	3088252	GG	GG	R
Affx-93226255	1	3095010	GG	GG	R				Affx-93222021	1	3088283	CC	CC	R
Affx-93214005	1	3096383	CC	CC	R				Affx-93225740	1	3088468	AA	AA	R
Affx-93240046	1	3096969	TT	TT	R				Affx-93226658	1	3088946	CC	CC	R
Affx-93260880	1	3098424	GG	GG	R				Affx-93257502	1	3089172	CC	CC	R
Affx-93260723	1	3098619	CC	CC	R				Affx-93249802	1	3094345	AA	AA	R
Affx-93248495	1	3098655	TT	TT	R				Affx-93226255	1	3095010	GG	GG	R
Affx-93215478	1	3098834	AG	AG	R				Affx-93214005	1	3096383	CC	CC	R
Affx-93240398	1	3099137	TT	TT	R				Affx-93240046	1	3096969	TT	TT	R
Affx-93224129	1	3099638	CC	CC	R				Affx-93260880	1	3098424	GG	GG	R
Affx-93233569	1	3099686	GG	GG	R				Affx-93260723	1	3098619	CC	CC	R
Affx-93233931	1	3099945	AA	AA	R				Affx-93248495	1	3098655	TT	TT	R
Affx-93226626	1	3274168	GG	GG	R				Affx-93240398	1	3099137	TT	TT	R
Affx-93214959	1	3319745	CC	CC	R				Affx-93224129	1	3099638	CC	CC	R
Affx-93230726	1	3320090	AA	AA	R				Affx-93233569	1	3099686	GG	GG	R
Affx-93260825	1	3320117	AA	AA	R				Affx-93221256	1	3099729	TT	AT	H
Affx-93232705	1	3320232	CC	CC	R				Affx-93233931	1	3099945	AA	AA	R
Affx-93219327	1	3321055	AA	AA	R				Affx-93217037	1	3100604	TT	TT	R
Affx-93227302	1	3321415	AA	AA	R				Affx-93226626	1	3274168	GG	GG	R
Affx-93217952	1	3321427	AA	AA	R				Affx-93214959	1	3319745	CC	CC	R
Affx-93237094	1	3321595	TT	TT	R				Affx-93230726	1	3320090	AA	AA	R
Affx-93228392	1	3321844	TT	TT	R				Affx-93260825	1	3320117	AA	AA	R
Affx-93232180	1	3321948	TT	TT	R				Affx-93232705	1	3320232	CC	CC	R
Affx-93231290	1	3322527	CC	CC	R				Affx-93219327	1	3321055	AA	AA	R
Affx-93216037	1	3322573	TT	TT	R				Affx-93227302	1	3321415	AA	AA	R
Affx-93230555	1	3322819	CC	CC	R				Affx-93217952	1	3321427	AA	AA	R
Affx-93258936	1	3323384	GG	GG	R				Affx-93237094	1	3321595	TT	TT	R
Affx-93233677	1	3323718	GG	GG	R				Affx-93228392	1	3321844	TT	TT	R
Affx-93216659	1	3324016	CC	CC	R				Affx-93232180	1	3321948	TT	TT	R
Affx-93242565	1	3324344	GG	GG	R				Affx-93231290	1	3322527	CC	CC	R
Affx-93227532	1	3324542	GG	GG	R				Affx-93216037	1	3322573	TT	TT	R
Affx-93245883	1	3324593	AA	AA	R				Affx-93230555	1	3322819	CC	CC	R
Affx-93258242	1	3324615	CC	CC	R				Affx-93258936	1	3323384	GG	GG	R
Affx-93234590	1	3324665	GG	GG	R				Affx-93233677	1	3323718	GG	GG	R
Affx-93232056	1	3324831	CC	CC	R				Affx-93216659	1	3324016	CC	CC	R
Affx-93251737	1	3325002	TT	TT	R				Affx-93242565	1	3324344	GG	GG	R
Affx-93217810	1	3325467	CC	CC	R				Affx-93227532	1	3324542	GG	GG	R
Affx-93237932	1	3325528	TT	TT	R				Affx-93245883	1	3324593	AA	AA	R
Affx-93251876	1	3325768	CC	CC	R				Affx-93258242	1	3324615	CC	CC	R
Affx-93214026	1	3325817	TT	TT	R				Affx-93234590	1	3324665	GG	GG	R
Affx-93221238	1	3325988	TT	TT	R				Affx-93232056	1	3324831	CC	CC	R
Affx-93216552	1	3326041	AA	AA	R				Affx-93251737	1	3325002	TT	TT	R
Affx-93225430	1	3326258	AA	AA	R				Affx-93217810	1	3325467	CC	CC	R
Affx-93242726	1	3327131	AA	AA	R				Affx-93237932	1	3325528	TT	TT	R
Affx-93261126	1	3327171	AA	AA	R				Affx-93251876	1	3325768	CC	CC	R
Affx-93252502	1	3327622	AA	AA	R				Affx-93214026	1	3325817	TT	TT	R
Affx-93260120	1	3327680	TT	TT	R				Affx-93221238	1	3325988	TT	TT	R
Affx-93257684	1	3327695	AA	AA	R				Affx-93216552	1	3326041	AA	AA	R
Affx-93259243	1	3327708	AA	AA	R				Affx-93225430	1	3326258	AA	AA	R
Affx-93233426	1	3327777	CC	CC	R				Affx-93242726	1	3327131	AA	AA	R
Affx-93238516	1	3327880	TT	TT	R				Affx-93261126	1	3327171	AA	AA	R
Affx-93245457	1	3328244	GG	GG	R				Affx-93252502	1	3327622	AA	AA	R
Affx-93253558	1	3328644	CC	CC	R				Affx-93260120	1	3327680	TT	TT	R
Affx-93217523	1	3329845	TT	TT	R				Affx-93257684	1	3327695	AA	AA	R
Affx-93256281	1	3330211	TT	TT	R				Affx-93259243	1	3327708	AA	AA	R
Affx-93256730	1	3330252	AA	AA	R				Affx-93233426	1	3327777	CC	CC	R
Affx-93252754	1	3330322	TT	TT	R				Affx-93238516	1	3327880	TT	TT	R
Affx-93220498	1	3330344	GG	GG	R				Affx-93245457	1	3328244	GG	GG	R
Affx-93245512	1	3330406	GG	GG	R				Affx-93253558	1	3328644	CC	CC	R
Affx-93238930	1	3330536	TT	TT	R				Affx-93217523	1	3329845	TT	TT	R
Affx-93258612	1	3330566	TT	TT	R				Affx-93256281	1	3330211	TT	TT	R
Affx-93255192	1	3330927	CC	CC	R				Affx-93256730	1	3330252	AA	AA	R
Affx-93244646	1	3332202	TT	TT	R				Affx-93252754	1	3330322	TT	TT	R
Affx-93224494	1	3332552	CC	CC	R				Affx-93220498	1	3330344	GG	GG	R
Affx-93247607	1	3333522	CC	CC	R				Affx-93245512	1	3330406	GG	GG	R
Affx-93229834	1	3333628	AA	AA	R				Affx-93238930	1	3330536	TT	TT	R
Affx-93253221	1	3333655	TT	TT	R				Affx-93258612	1	3330566	TT	TT	R
Affx-93254864	1	3333664	CC	CC	R				Affx-93255192	1	3330927	CC	CC	R
Affx-93213207	1	3334044	AA	AA	R				Affx-93244646	1	3332202	TT	TT	R
Affx-93212818	1	3334201	GG	GG	R				Affx-93224494	1	3332552	CC	CC	R
Affx-93252154	1	3334260	GG	GG	R				Affx-93247607	1	3333522	CC	CC	R
Affx-93235305	1	3334451	TT	TT	R				Affx-93229834	1	3333628	AA	AA	R
Affx-93221539	1	3334513	GG	GG	R				Affx-93253221	1	3333655	TT	TT	R
Affx-93254095	1	3334929	GG	GG	R				Affx-93254864	1	3333664	CC	CC	R
Affx-93235840	1	3335395	TT	TT	R				Affx-93213207	1	3334044	AA	AA	R
Affx-93231711	1	3335479	GG	GG	R				Affx-93212818	1	3334201	GG	GG	R
Affx-93228112	1	3335998	AA	AA	R				Affx-93252154	1	3334260	GG	GG	R
Affx-93260994	1	3336067	TT	TT	R				Affx-93235305	1	3334451	TT	TT	R
Affx-93255667	1	3336133	CC	CC	R				Affx-93221539	1	3334513	GG	GG	R
Affx-93243326	1	3336231	TT	TT	R				Affx-93254095	1	3334929	GG	GG	R
Affx-93245190	1	3336470	TT	TT	R				Affx-93235840	1	3335395	TT	TT	R
Affx-93237109	1	3336670	CC	CC	R				Affx-93231711	1	3335479	GG	GG	R
Affx-93238487	1	3336789	AA	AA	R				Affx-93228112	1	3335998	AA	AA	R
Affx-93249870	1	3336862	GG	GG	R				Affx-93260994	1	3336067	TT	TT	R
Affx-93212237	1	3337257	AA	AA	R				Affx-93255667	1	3336133	CC	CC	R
Affx-93235758	1	3337525	GG	GG	R				Affx-93243326	1	3336231	TT	TT	R
Affx-93235396	1	3337772	GG	GG	R				Affx-93245190	1	3336470	TT	TT	R
Affx-93238845	1	3337966	GG	GG	R				Affx-93237109	1	3336670	CC	CC	R
Affx-93236245	1	3338009	TT	TT	R				Affx-93238487	1	3336789	AA	AA	R
Affx-93236619	1	3338168	AA	AA	R				Affx-93249870	1	3336862	GG	GG	R
Affx-93233110	1	3338310	TT	TT	R				Affx-93212237	1	3337257	AA	AA	R
Affx-93233492	1	3338466	CC	CC	R				Affx-93235758	1	3337525	GG	GG	R
Affx-93250897	1	3338521	TT	TT	R				Affx-93235396	1	3337772	GG	GG	R
Affx-93222735	1	3339158	AA	AA	R				Affx-93238845	1	3337966	GG	GG	R
Affx-93247528	1	3339184	CC	CC	R				Affx-93236245	1	3338009	TT	TT	R
Affx-93247944	1	3339242	CC	CC	R				Affx-93236619	1	3338168	AA	AA	R
Affx-93233796	1	3339370	CC	CC	R				Affx-93233110	1	3338310	TT	TT	R
Affx-93215860	1	3339521	CC	CC	R				Affx-93233492	1	3338466	CC	CC	R
Affx-93245741	1	3339758	CC	CC	R				Affx-93250897	1	3338521	TT	TT	R
Affx-93215761	1	3342056	AA	AA	R				Affx-93232574	1	3338617	AA	AA	R
Affx-93257556	1	3342254	CC	CC	R				Affx-93222735	1	3339158	AA	AA	R
Affx-93244313	1	3342441	CC	CC	R				Affx-93247528	1	3339184	CC	CC	R
Affx-93246631	1	3342479	CC	CC	R				Affx-93247944	1	3339242	CC	CC	R
Affx-93243381	1	3343398	GG	GG	R				Affx-93233796	1	3339370	CC	CC	R
Affx-93213851	1	3343471	GG	GG	R				Affx-93215860	1	3339521	CC	CC	R
Affx-93225302	1	3343639	CC	CC	R				Affx-93215857	1	3339611	TT	TT	R
Affx-93226605	1	3343694	CC	CC	R				Affx-93245741	1	3339758	CC	CC	R
Affx-93234098	1	3344227	TT	TT	R				Affx-93215761	1	3342056	AA	AA	R
Affx-93233118	1	3344399	GG	GG	R				Affx-93257556	1	3342254	CC	CC	R
Affx-93254670	1	3344537	GG	GG	R				Affx-93244313	1	3342441	CC	CC	R
Affx-93225477	1	3345105	GG	GG	R				Affx-93246631	1	3342479	CC	CC	R
Affx-93239388	1	3345179	GG	GG	R				Affx-93243381	1	3343398	GG	GG	R
Affx-93211979	1	3345706	AA	AA	R				Affx-93213851	1	3343471	GG	GG	R
Affx-93230952	1	3345828	AA	AA	R				Affx-93225302	1	3343639	CC	CC	R
Affx-93223412	1	3345914	CC	CC	R				Affx-93226605	1	3343694	CC	CC	R
Affx-93255952	1	3345989	TT	TT	R				Affx-93234098	1	3344227	TT	TT	R
Affx-93256118	1	3346395	GG	GG	R				Affx-93233118	1	3344399	GG	GG	R
Affx-93239520	1	3346433	AA	AA	R				Affx-93254670	1	3344537	GG	GG	R
Affx-93254634	1	3346578	TT	TT	R				Affx-93225477	1	3345105	GG	GG	R
Affx-93248913	1	3346693	AA	AA	R				Affx-93239388	1	3345179	GG	GG	R
Affx-93251168	1	3347061	CC	CC	R				Affx-93211979	1	3345706	AA	AA	R
Affx-93225722	1	3347324	AA	AA	R				Affx-93230952	1	3345828	AA	AA	R
Affx-93226933	1	3347358	TT	TT	R				Affx-93223412	1	3345914	CC	CC	R
Affx-93240061	1	3347927	TT	TT	R				Affx-93255952	1	3345989	TT	TT	R
Affx-93248485	1	3348112	TT	TT	R				Affx-93256118	1	3346395	GG	GG	R
Affx-93240891	1	3348217	AA	AA	R				Affx-93239520	1	3346433	AA	AA	R
Affx-93250260	1	3348277	GG	GG	R				Affx-93254634	1	3346578	TT	TT	R
Affx-93254071	1	3348522	CC	CC	R				Affx-93248913	1	3346693	AA	AA	R
Affx-93215147	1	3348554	CC	CC	R				Affx-93251168	1	3347061	CC	CC	R
Affx-93219062	1	3348779	CC	CC	R				Affx-93225722	1	3347324	AA	AA	R
Affx-93240807	1	3348944	AA	AA	R				Affx-93226933	1	3347358	TT	TT	R
Affx-93219312	1	3349318	GG	GG	R				Affx-93248485	1	3348112	TT	TT	R
Affx-93238524	1	3349461	TT	TT	R				Affx-93240891	1	3348217	AA	AA	R
Affx-93255207	1	3349755	AA	AA	R				Affx-93250260	1	3348277	GG	GG	R
Affx-93232523	1	3350167	CC	CC	R				Affx-93254071	1	3348522	CC	CC	R
Affx-93230038	1	3350723	AA	AA	R				Affx-93215147	1	3348554	CC	CC	R
Affx-93229968	1	3351279	CC	CC	R				Affx-93219062	1	3348779	CC	CC	R
Affx-93214090	1	3351364	AA	AA	R				Affx-93240807	1	3348944	AA	AA	R
Affx-93233006	1	3351456	GG	GG	R				Affx-93219312	1	3349318	GG	GG	R
Affx-93252674	1	3351798	GG	GG	R				Affx-93238524	1	3349461	TT	TT	R
Affx-93245420	1	3354741	AA	AA	R				Affx-93255207	1	3349755	AA	AA	R
Affx-93244451	1	3355311	GG	GG	R				Affx-93232523	1	3350167	CC	CC	R
Affx-93215831	1	3355401	AA	AA	R				Affx-93230038	1	3350723	AA	AA	R
Affx-93219852	1	3355471	AA	AA	R				Affx-93229968	1	3351279	CC	CC	R
Affx-93214420	1	3356960	TT	TT	R				Affx-93214090	1	3351364	AA	AA	R
Affx-93230188	1	3357531	TT	TT	R				Affx-93233006	1	3351456	GG	GG	R
Affx-93256518	1	3358868	CC	CC	R				Affx-93252674	1	3351798	GG	GG	R
Affx-93248620	1	3359273	CC	CC	R				Affx-93245420	1	3354741	AA	AA	R
Affx-93221101	1	3360202	CC	CC	R				Affx-93244451	1	3355311	GG	GG	R
Affx-93214337	1	3360690	GG	GG	R				Affx-93215831	1	3355401	AA	AA	R
Affx-93241058	1	3361039	AA	AA	R				Affx-93219852	1	3355471	AA	AA	R
Affx-93233954	1	3361155	TT	TT	R				Affx-93214420	1	3356960	TT	TT	R
Affx-93220294	1	3361565	AA	AA	R				Affx-93230188	1	3357531	TT	TT	R
Affx-93236598	1	3361566	CC	CC	R				Affx-93256518	1	3358868	CC	CC	R
Affx-93235163	1	3362240	CC	CC	R				Affx-93248620	1	3359273	CC	CC	R
Affx-93240433	1	3362820	AA	AA	R				Affx-93221101	1	3360202	CC	CC	R
Affx-93254676	1	3392899	GG	GG	R				Affx-93214337	1	3360690	GG	GG	R
Affx-93258674	1	3392979	CC	CC	R				Affx-93241058	1	3361039	AA	AA	R
Affx-93256873	1	3395294	CC	CC	R				Affx-93233954	1	3361155	TT	TT	R
Affx-93238165	1	3395374	CC	CC	R				Affx-93220294	1	3361565	AA	AA	R
Affx-93224933	1	3395508	TT	TT	R				Affx-93236598	1	3361566	CC	CC	R
Affx-93245822	1	3395556	TT	TT	R				Affx-93235163	1	3362240	CC	CC	R
Affx-93223673	1	3395736	CC	CC	R				Affx-93240433	1	3362820	AA	AA	R
Affx-93213768	1	3395817	GG	GG	R				Affx-93254676	1	3392899	GG	GG	R
Affx-93232052	1	3395850	TT	TT	R				Affx-93258674	1	3392979	CC	CC	R
Affx-93249819	1	3395905	GG	GG	R				Affx-93256873	1	3395294	CC	CC	R
Affx-93222175	1	3395958	AA	AA	R				Affx-93238165	1	3395374	CC	CC	R
Affx-93213132	1	3396030	GG	GG	R				Affx-93224933	1	3395508	TT	TT	R
Affx-93216289	1	3396063	TT	TT	R				Affx-93245822	1	3395556	TT	TT	R
Affx-93216231	1	3396323	GG	GG	R				Affx-93223673	1	3395736	CC	CC	R
Affx-93219456	1	3396387	TT	TT	R				Affx-93213768	1	3395817	GG	GG	R
Affx-93253322	1	3396719	GG	GG	R				Affx-93232052	1	3395850	TT	TT	R
Affx-93249369	1	3396833	GG	GG	R				Affx-93249819	1	3395905	GG	GG	R
Affx-93241817	1	3396854	TT	AT	H				Affx-93222175	1	3395958	AA	AA	R
Affx-93223209	1	3397212	AA	AA	R				Affx-93213132	1	3396030	GG	GG	R
Affx-93245350	1	3419021	TT	TT	R				Affx-93216289	1	3396063	TT	TT	R
Affx-93234372	1	3419536	CC	CC	R				Affx-93216231	1	3396323	GG	GG	R
Affx-93246944	1	3419776	GG	GG	R				Affx-93253322	1	3396719	GG	GG	R
Affx-93213554	1	3420052	CC	CC	R				Affx-93249369	1	3396833	GG	GG	R
Affx-93230961	1	3420209	TT	TT	R				Affx-93223209	1	3397212	AA	AA	R
Affx-93229283	1	3420223	GG	GG	R				Affx-93245350	1	3419021	TT	TT	R
Affx-93217603	1	3421186	AA	AA	R				Affx-93234372	1	3419536	CC	CC	R
Affx-93220449	1	3421521	CC	CC	R				Affx-93246944	1	3419776	GG	GG	R
Affx-93237148	1	3421724	CC	CC	R				Affx-93213554	1	3420052	CC	CC	R
Affx-93241624	1	3421807	AA	AA	R				Affx-93230961	1	3420209	TT	TT	R
Affx-93232915	1	3421958	GG	GG	R				Affx-93229283	1	3420223	GG	GG	R
Affx-93217144	1	3422022	CC	CC	R				Affx-93217603	1	3421186	AA	AA	R
Affx-93243959	1	3422619	GG	GG	R				Affx-93220449	1	3421521	CC	CC	R
Affx-93229465	1	3422858	CC	CC	R				Affx-93237148	1	3421724	CC	CC	R
Affx-93232827	1	3422990	CC	CC	R				Affx-93241624	1	3421807	AA	AA	R
Affx-93243191	1	3423258	GG	GG	R				Affx-93232915	1	3421958	GG	GG	R
Affx-93229823	1	3423483	CC	CC	R				Affx-93217144	1	3422022	CC	CC	R
Affx-93243979	1	3423733	CC	CC	R				Affx-93243959	1	3422619	GG	GG	R
Affx-93240590	1	3425890	TT	TT	R				Affx-93229465	1	3422858	CC	CC	R
Affx-93252453	1	3442260	GG	GG	R				Affx-93232827	1	3422990	CC	CC	R
Affx-93226753	1	3442625	GG	GG	R				Affx-93243191	1	3423258	GG	GG	R
Affx-93217074	1	3462694	CC	CC	R				Affx-93229823	1	3423483	CC	CC	R
Affx-93254556	1	3462734	GG	GG	R				Affx-93243979	1	3423733	CC	CC	R
Affx-93242378	1	3463519	GG	GG	R				Affx-93240590	1	3425890	TT	TT	R
Affx-93222032	1	3464851	AA	AA	R				Affx-93252453	1	3442260	GG	GG	R
Affx-93250216	1	3465652	CC	CC	R				Affx-93226753	1	3442625	GG	GG	R
Affx-93232582	1	3466493	TT	TT	R				Affx-93217074	1	3462694	CC	CC	R
Affx-93216149	1	3467568	GG	GG	R				Affx-93254556	1	3462734	GG	GG	R
Affx-93233056	1	3476673	GG	GG	R				Affx-93242378	1	3463519	GG	GG	R
Affx-93240817	1	3476730	TT	TT	R				Affx-93222032	1	3464851	AA	AA	R
Affx-93247255	1	3476899	CC	CC	R				Affx-93250216	1	3465652	CC	CC	R
Affx-93260965	1	3477152	GG	GG	R				Affx-93232582	1	3466493	TT	TT	R
Affx-93216402	1	3477343	CC	CC	R				Affx-93216149	1	3467568	GG	GG	R
Affx-93256449	1	3478552	TC	TC	R				Affx-93233056	1	3476673	GG	GG	R
Affx-93228962	1	3478999	GG	GG	R				Affx-93240817	1	3476730	TT	TT	R
Affx-93247064	1	3479670	GG	GG	R				Affx-93247255	1	3476899	CC	CC	R
Affx-93229888	1	3479792	GG	GG	R				Affx-93260965	1	3477152	GG	GG	R
Affx-93246364	1	3479905	CC	CC	R				Affx-93216402	1	3477343	CC	CC	R
Affx-93226628	1	3480531	AA	AA	R				Affx-93256449	1	3478552	TC	TC	R
Affx-93232764	1	3481099	GG	GG	R				Affx-93228962	1	3478999	GG	GG	R
Affx-93219266	1	3500394	TT	TT	R				Affx-93247064	1	3479670	GG	GG	R
Affx-93215864	1	3500732	TT	TT	R				Affx-93229888	1	3479792	GG	GG	R
Affx-93233237	1	3500892	GG	GG	R				Affx-93246364	1	3479905	CC	CC	R
Affx-93224631	1	3500972	CC	CC	R				Affx-93226628	1	3480531	AA	AA	R
Affx-93216559	1	3501094	TT	TT	R				Affx-93232764	1	3481099	GG	GG	R
Affx-93213320	1	3502563	CC	CC	R				Affx-93219266	1	3500394	TT	TT	R
Affx-93252081	1	3504268	CC	CC	R				Affx-93215864	1	3500732	TT	TT	R
Affx-93253596	1	3504677	CC	CC	R				Affx-93233237	1	3500892	GG	GG	R
Affx-93231496	1	3504793	CC	CC	R				Affx-93224631	1	3500972	CC	CC	R
Affx-93259480	1	3505025	AA	AA	R				Affx-93216559	1	3501094	TT	TT	R
Affx-93229524	1	3505054	TC	TC	R				Affx-93213320	1	3502563	CC	CC	R
Affx-93247639	1	3505295	CC	CC	R				Affx-93252081	1	3504268	CC	CC	R
Affx-93231977	1	3505571	TT	TT	R				Affx-93253596	1	3504677	CC	CC	R
Affx-93211737	1	3506058	AA	AA	R				Affx-93231496	1	3504793	CC	CC	R
Affx-93242595	1	3506064	AC	AC	R				Affx-93259480	1	3505025	AA	AA	R
Affx-93216193	1	3506211	TT	TT	R				Affx-93229524	1	3505054	TC	TC	R
Affx-93216465	1	3506695	TT	TT	R				Affx-93247639	1	3505295	CC	CC	R
Affx-93211365	1	3507044	TT	TT	R				Affx-93231977	1	3505571	TT	TT	R
Affx-93249614	1	3557569	AA	AA	R				Affx-93211737	1	3506058	AA	AA	R
Affx-93233277	1	3558043	TT	TC	H				Affx-93242595	1	3506064	AC	AC	R
Affx-93225880	1	3562207	AA	AA	R				Affx-93216193	1	3506211	TT	TT	R
Affx-93228947	1	3562427	CC	CC	R				Affx-93216465	1	3506695	TT	TT	R
Affx-93221536	1	3563021	CC	CC	R				Affx-93211365	1	3507044	TT	TT	R
Affx-93223696	1	3565188	CC	CC	R				Affx-93216648	1	3530285	CC	TC	H
Affx-93213367	1	3565733	GG	GG	R				Affx-93249614	1	3557569	AA	AA	R
Affx-93245216	1	3566937	CC	CC	R				Affx-93233277	1	3558043	TT	TT	R
Affx-93240310	1	3567290	GG	GG	R				Affx-93225880	1	3562207	AA	AA	R
Affx-93219496	1	3567556	TT	TT	R				Affx-93228947	1	3562427	CC	CC	R
Affx-93258893	1	3567808	TT	TT	R				Affx-93221536	1	3563021	CC	CC	R
Affx-93255660	1	3567951	AA	AA	R				Affx-93223696	1	3565188	CC	CC	R
Affx-93259422	1	3568378	CC	CC	R				Affx-93213367	1	3565733	GG	GG	R
Affx-93237611	1	3568525	CC	CC	R				Affx-93245216	1	3566937	CC	CC	R
Affx-93240761	1	3569239	GG	GG	R				Affx-93240310	1	3567290	GG	GG	R
Affx-93231825	1	3569817	GG	GG	R				Affx-93219496	1	3567556	TT	TT	R
Affx-93235282	1	3570389	GG	GG	R				Affx-93255660	1	3567951	AA	AA	R
Affx-93230966	1	3595581	GG	GG	R				Affx-93259422	1	3568378	CC	CC	R
Affx-93226048	1	3595741	TC	TC	R				Affx-93237611	1	3568525	CC	CC	R
Affx-93225547	1	3596171	TT	TT	R				Affx-93240761	1	3569239	GG	GG	R
Affx-93226971	1	3658931	CC	CC	R				Affx-93231825	1	3569817	GG	GG	R
Affx-93254573	1	3658985	CC	CC	R				Affx-93235282	1	3570389	GG	GG	R
Affx-93259550	1	3659040	TT	TT	R				Affx-93230966	1	3595581	GG	GG	R
Affx-93242586	1	3659145	GG	GG	R				Affx-93226048	1	3595741	TC	TC	R
Affx-93247036	1	3659233	GG	GG	R				Affx-93225547	1	3596171	TT	TT	R
Affx-93226749	1	3659260	CC	CC	R				Affx-93226971	1	3658931	CC	CC	R
Affx-93232384	1	3659500	TT	TT	R				Affx-93254573	1	3658985	CC	CC	R
Affx-93217323	1	3660074	GG	GG	R				Affx-93259550	1	3659040	TT	TT	R
Affx-93252286	1	3660567	CC	CC	R				Affx-93242586	1	3659145	GG	GG	R
Affx-93247175	1	3660864	CC	CC	R				Affx-93247036	1	3659233	GG	GG	R
Affx-93211771	1	3660942	TT	TT	R				Affx-93226749	1	3659260	CC	CC	R
Affx-93227639	1	3660961	TT	TT	R				Affx-93232384	1	3659500	TT	TT	R
Affx-93250409	1	3661036	TT	TT	R				Affx-93217323	1	3660074	GG	GG	R
Affx-93245395	1	3662113	CC	CG	H				Affx-93252286	1	3660567	CC	CC	R
Affx-93245815	1	3662719	GG	GG	R				Affx-93247175	1	3660864	CC	CC	R
Affx-93215356	1	3664970	GG	GG	R				Affx-93211771	1	3660942	TT	TT	R
Affx-93218655	1	3679136	CC	CC	R				Affx-93227639	1	3660961	TT	TT	R
Affx-93223476	1	3680227	GG	GG	R				Affx-93250409	1	3661036	TT	TT	R
Affx-93240523	1	3680275	GG	GG	R				Affx-93245815	1	3662719	GG	GG	R
Affx-93232892	1	3680631	CC	CC	R				Affx-93215356	1	3664970	GG	GG	R
Affx-93224629	1	3693206	CC	CC	R				Affx-93218655	1	3679136	CC	CC	R
Affx-93237815	1	3693642	TT	TT	R				Affx-93223476	1	3680227	GG	GG	R
Affx-93245592	1	3693660	AA	AA	R				Affx-93239993	1	3680265	TG	TG	R
Affx-93246942	1	3693960	CC	CC	R				Affx-93240523	1	3680275	GG	GG	R
Affx-93258120	1	3694727	AT	AT	R				Affx-93232892	1	3680631	CC	CC	R
Affx-93215135	1	3694953	CC	CC	R				Affx-93224629	1	3693206	CC	CC	R
Affx-93225556	1	3695085	TT	TT	R				Affx-93237815	1	3693642	TT	TT	R
Affx-93219946	1	3695272	TT	TT	R				Affx-93245592	1	3693660	AA	AA	R
Affx-93238656	1	3695423	GG	GG	R				Affx-93246942	1	3693960	CC	CC	R
Affx-93236001	1	3695826	AG	AG	R				Affx-93258120	1	3694727	AT	AT	R
Affx-93258376	1	3708131	TT	TT	R				Affx-93215135	1	3694953	CC	CC	R
Affx-93214813	1	3708883	CC	CC	R				Affx-93225556	1	3695085	TT	TT	R
Affx-93231781	1	3708954	GG	GG	R				Affx-93219946	1	3695272	TT	TT	R
Affx-93237535	1	3709066	TT	TT	R				Affx-93238656	1	3695423	GG	GG	R
Affx-93260690	1	3709465	AG	AG	R				Affx-93236001	1	3695826	AG	AG	R
Affx-93234776	1	3709643	TT	TT	R				Affx-93258376	1	3708131	TT	TT	R
Affx-93217368	1	3709811	CC	CC	R				Affx-93214813	1	3708883	CC	CC	R
Affx-93239079	1	3710239	GG	GG	R				Affx-93231781	1	3708954	GG	GG	R
Affx-93251925	1	3710406	AA	AA	R				Affx-93237535	1	3709066	TT	TT	R
Affx-93212114	1	3721851	GG	GG	R				Affx-93260690	1	3709465	AG	AG	R
Affx-93220168	1	3722061	CC	CC	R				Affx-93234776	1	3709643	TT	TT	R
Affx-93230561	1	3722109	TC	TC	R				Affx-93217368	1	3709811	CC	CC	R
Affx-93246961	1	3723562	GG	GG	R				Affx-93239079	1	3710239	GG	GG	R
Affx-93217471	1	3723984	TT	TT	R				Affx-93251925	1	3710406	AA	AA	R
Affx-93252665	1	3724453	CC	CC	R				Affx-93212114	1	3721851	GG	GG	R
Affx-93259968	1	3725127	CC	CC	R				Affx-93220168	1	3722061	CC	CC	R
Affx-93233122	1	3725684	TT	TT	R				Affx-93230561	1	3722109	TC	TC	R
Affx-93238243	1	3726034	GG	GG	R				Affx-93246961	1	3723562	GG	GG	R
Affx-93232825	1	3729047	TT	TT	R				Affx-93217471	1	3723984	TT	TT	R
Affx-93254861	1	3729092	CC	CC	R				Affx-93252665	1	3724453	CC	CC	R
Affx-93245942	1	3729189	AA	AA	R				Affx-93259968	1	3725127	CC	CC	R
Affx-93251644	1	3732799	CC	CC	R				Affx-93233122	1	3725684	TT	TT	R
Affx-93211430	1	3733035	CC	CC	R				Affx-93238243	1	3726034	GG	GG	R
Affx-93241778	1	3733408	GG	GG	R				Affx-93232825	1	3729047	TT	TT	R
Affx-93216890	1	3733425	GG	GG	R				Affx-93254861	1	3729092	CC	CC	R
Affx-93215804	1	3776772	GG	GG	R				Affx-93245942	1	3729189	AA	AG	H
Affx-93233129	1	3777779	CC	CC	R				Affx-93251644	1	3732799	CC	CC	R
Affx-93216994	1	3803104	CC	CC	R				Affx-93211430	1	3733035	CC	CC	R
Affx-93258215	1	3803629	GG	GG	R				Affx-93241778	1	3733408	GG	GG	R
Affx-93213647	1	3803710	GG	GG	R				Affx-93216890	1	3733425	GG	GG	R
Affx-93254800	1	3804304	GG	GG	R				Affx-93215804	1	3776772	GG	GG	R
Affx-93221041	1	3815204	TT	TT	R				Affx-93237806	1	3777156	TT	TT	R
Affx-93222437	1	3815240	GG	GG	R				Affx-93233129	1	3777779	CC	CC	R
Affx-93229729	1	3815495	CC	CC	R				Affx-93256255	1	3802408	GG	GG	R
Affx-93213469	1	3815507	CC	CC	R				Affx-93216994	1	3803104	CC	CC	R
Affx-93225961	1	3816446	GG	GG	R				Affx-93258215	1	3803629	GG	GG	R
Affx-93211649	1	3817063	TT	TT	R				Affx-93213647	1	3803710	GG	GG	R
Affx-93219130	1	3817328	TT	TT	R				Affx-93254800	1	3804304	GG	GG	R
Affx-93228247	1	3817542	AG	AG	R				Affx-93221041	1	3815204	TT	TT	R
Affx-93257874	1	3818058	CC	CC	R				Affx-93222437	1	3815240	GG	GG	R
Affx-93247942	1	3818364	TT	TT	R				Affx-93229729	1	3815495	CC	CC	R
Affx-93259219	1	3818429	GG	GG	R				Affx-93213469	1	3815507	CC	CC	R
Affx-93231110	1	3818861	GG	GG	R				Affx-93225961	1	3816446	GG	GG	R
Affx-93225728	1	3819057	AA	AA	R				Affx-93211649	1	3817063	TT	TT	R
Affx-93252461	1	3820009	AA	AA	R				Affx-93219130	1	3817328	TT	TT	R
Affx-93230367	1	3820387	TC	TC	R				Affx-93228247	1	3817542	AG	AG	R
Affx-93213806	1	3820608	TT	TT	R				Affx-93257874	1	3818058	CC	CC	R
Affx-93217803	1	3824018	TT	TT	R				Affx-93244681	1	3818110	TT	TT	R
Affx-93212728	1	3824676	TT	TT	R				Affx-93247942	1	3818364	TT	TT	R
Affx-93222950	1	3824756	GG	GG	R				Affx-93259219	1	3818429	GG	GG	R
Affx-93227981	1	3824815	GG	GG	R				Affx-93231110	1	3818861	GG	GG	R
Affx-93215062	1	3824905	GG	GG	R				Affx-93225728	1	3819057	AA	AA	R
Affx-93246922	1	3825139	TT	TT	R				Affx-93252461	1	3820009	AA	AA	R
Affx-93244339	1	3825282	CC	CC	R				Affx-93230367	1	3820387	TC	TC	R
Affx-93230049	1	3826101	AA	AA	R				Affx-93213806	1	3820608	TT	TT	R
Affx-93231638	1	3826560	GG	GG	R				Affx-93217803	1	3824018	TT	TT	R
Affx-93256341	1	3826669	AG	AG	R				Affx-93212728	1	3824676	TT	TT	R
Affx-93228137	1	3826740	AA	AA	R				Affx-93222950	1	3824756	GG	GG	R
Affx-93239364	1	3826839	GG	GG	R				Affx-93227981	1	3824815	GG	GG	R
Affx-93249570	1	3826975	CC	CC	R				Affx-93215062	1	3824905	GG	GG	R
Affx-93239365	1	3827021	TT	TT	R				Affx-93246922	1	3825139	TT	TT	R
Affx-93218462	1	3827031	TT	TT	R				Affx-93244339	1	3825282	CC	CC	R
Affx-93244615	1	3827315	AA	AA	R				Affx-93217001	1	3825385	AA	AA	R
Affx-93248377	1	3827675	GG	GG	R				Affx-93230049	1	3826101	AA	AA	R
Affx-93242495	1	3827876	TC	TC	R				Affx-93231638	1	3826560	GG	GG	R
Affx-93260386	1	3828037	GG	GG	R				Affx-93256341	1	3826669	AG	AG	R
Affx-93230456	1	3828064	CC	CC	R				Affx-93228137	1	3826740	AA	AA	R
Affx-93225876	1	3828125	AA	AA	R				Affx-93239364	1	3826839	GG	GG	R
Affx-93222129	1	3924495	GG	GG	R				Affx-93249570	1	3826975	CC	CC	R
Affx-93232366	1	3924633	AA	AA	R				Affx-93239365	1	3827021	TT	TT	R
Affx-93252893	1	3924795	CC	CC	R				Affx-93218462	1	3827031	TT	TT	R
Affx-93246163	1	3925775	CC	CC	R				Affx-93244615	1	3827315	AA	AA	R
Affx-93243404	1	3937136	TT	TT	R				Affx-93248377	1	3827675	GG	GG	R
Affx-93223597	1	3937245	CC	CC	R				Affx-93260386	1	3828037	GG	GG	R
Affx-93220480	1	3937416	CC	CC	R				Affx-93230456	1	3828064	CC	CC	R
Affx-93217268	1	3938162	GG	GG	R				Affx-93225876	1	3828125	AA	AA	R
Affx-93241950	1	3959293	GG	GG	R				Affx-93222129	1	3924495	GG	GG	R
Affx-93221916	1	3960062	GG	GG	R				Affx-93232366	1	3924633	AA	AA	R
Affx-93260257	1	3975668	GG	GG	R				Affx-93252893	1	3924795	CC	CC	R
Affx-93252926	1	3976195	CC	CC	R				Affx-93246163	1	3925775	CC	CC	R
Affx-93214534	1	3977583	AA	AA	R				Affx-93223597	1	3937245	CC	CC	R
Affx-93242114	1	3977735	TT	TT	R				Affx-93220480	1	3937416	CC	CC	R
Affx-93237743	1	3978443	CC	CC	R				Affx-93217268	1	3938162	GG	GG	R
Affx-93257532	1	3978894	CC	CC	R				Affx-93221916	1	3960062	GG	GG	R
Affx-93240034	1	3979200	TT	TT	R				Affx-93260257	1	3975668	GG	GG	R
Affx-93224890	1	3979387	CC	CC	R				Affx-93252926	1	3976195	CC	CC	R
Affx-93259398	1	3979489	GG	GG	R				Affx-93214534	1	3977583	AA	AA	R
Affx-93250145	1	3979528	TT	TT	R				Affx-93242114	1	3977735	TT	TT	R
Affx-93237328	1	3979618	TT	TT	R				Affx-93237743	1	3978443	CC	CC	R
Affx-93258358	1	3980849	CC	CC	R				Affx-93257532	1	3978894	CC	CC	R
Affx-93218882	1	3980942	AA	AA	R				Affx-93240034	1	3979200	TT	TT	R
Affx-93213316	1	3983879	AA	AA	R				Affx-93224890	1	3979387	CC	CC	R
Affx-93219125	1	3983985	GG	GG	R				Affx-93259398	1	3979489	GG	GG	R
Affx-93234649	1	3984751	GG	GG	R				Affx-93250145	1	3979528	TT	TT	R
Affx-93251725	1	3984982	AA	AA	R				Affx-93237328	1	3979618	TT	TT	R
Affx-93226284	1	3985456	TT	TT	R				Affx-93258358	1	3980849	CC	CC	R
Affx-93253972	1	3986437	GG	GG	R				Affx-93218882	1	3980942	AA	AA	R
Affx-93257982	1	3987014	GG	GG	R				Affx-93213316	1	3983879	AA	AA	R
Affx-93220487	1	3987144	GG	GG	R				Affx-93219125	1	3983985	GG	GG	R
Affx-93221481	1	3987223	TT	TT	R				Affx-93234649	1	3984751	GG	GG	R
Affx-93254759	1	3987739	CC	CC	R				Affx-93251725	1	3984982	AA	AA	R
Affx-93217083	1	3987771	GG	GG	R				Affx-93226284	1	3985456	TT	TT	R
Affx-93224824	1	3988264	TT	TT	R				Affx-93240221	1	3985951	GG	GG	R
Affx-93213481	1	3988429	CC	CC	R				Affx-93253972	1	3986437	GG	GG	R
Affx-93252314	1	3988903	TT	TT	R				Affx-93257982	1	3987014	GG	GG	R
Affx-93213068	1	3988970	AA	AA	R				Affx-93220487	1	3987144	GG	GG	R
Affx-93258656	1	3989128	GG	GG	R				Affx-93221481	1	3987223	TT	TT	R
Affx-93223798	1	3989383	TC	TC	R				Affx-93254759	1	3987739	CC	CC	R
Affx-93252100	1	3990591	CC	CC	R				Affx-93217083	1	3987771	GG	GG	R
Affx-93224902	1	3990918	TT	TT	R				Affx-93224824	1	3988264	TT	TT	R
Affx-93258776	1	3991025	GG	GG	R				Affx-93213481	1	3988429	CC	CC	R
Affx-93260381	1	3991100	TT	TT	R				Affx-93252314	1	3988903	TT	TT	R
Affx-93241381	1	3991228	TT	TT	R				Affx-93213068	1	3988970	AA	AA	R
Affx-93216790	1	3991908	TT	TT	R				Affx-93258656	1	3989128	GG	GG	R
Affx-93237439	1	3991980	GG	GG	R				Affx-93223798	1	3989383	TC	TC	R
Affx-93223421	1	3992027	TT	TT	R				Affx-93252100	1	3990591	CC	CC	R
Affx-93217446	1	3992158	TT	TT	R				Affx-93224902	1	3990918	TT	TT	R
Affx-93245050	1	4001718	GG	GG	R				Affx-93258776	1	3991025	GG	GG	R
Affx-93218296	1	4054240	CC	CC	R				Affx-93260381	1	3991100	TT	TT	R
Affx-93251861	1	4056839	CC	CC	R				Affx-93241381	1	3991228	TT	TT	R
Affx-93237067	1	4057120	GG	GG	R				Affx-93216790	1	3991908	TT	TT	R
Affx-93216087	1	4057400	GG	GG	R				Affx-93237439	1	3991980	GG	GG	R
Affx-93223909	1	4057622	GG	GG	R				Affx-93223421	1	3992027	TT	TT	R
Affx-93254683	1	4058246	TT	TT	R				Affx-93217446	1	3992158	TT	TT	R
Affx-93223108	1	4058348	TT	TT	R				Affx-93245050	1	4001718	GG	GG	R
Affx-93250012	1	4058960	CC	CC	R				Affx-93218296	1	4054240	CC	CC	R
Affx-93248867	1	4058999	AA	AC	H				Affx-93251861	1	4056839	CC	CC	R
Affx-93242700	1	4059189	GG	GG	R				Affx-93237067	1	4057120	GG	GG	R
Affx-93221674	1	4061663	AA	AA	R				Affx-93216087	1	4057400	GG	GG	R
Affx-93230033	1	4116125	AA	AA	R				Affx-93223909	1	4057622	GG	GG	R
Affx-93241930	1	4116396	CC	CC	R				Affx-93254683	1	4058246	TT	TT	R
Affx-93241198	1	4116659	CC	CC	R				Affx-93223108	1	4058348	TT	TT	R
Affx-93260777	1	4117976	TT	TT	R				Affx-93250012	1	4058960	CC	CC	R
Affx-93225404	1	4118023	AA	AA	R				Affx-93248867	1	4058999	AA	AA	R
Affx-93236011	1	4118068	TT	TT	R				Affx-93242700	1	4059189	GG	GG	R
Affx-93259934	1	4118336	CC	CC	R				Affx-93221674	1	4061663	AA	AA	R
Affx-93259684	1	4120602	GG	GG	R				Affx-93249368	1	4096296	CC	TC	H
Affx-93247796	1	4121031	AA	AA	R				Affx-93230033	1	4116125	AA	AA	R
Affx-93253181	1	4121184	CC	CC	R				Affx-93241930	1	4116396	CC	CC	R
Affx-93237694	1	4121304	AA	AA	R				Affx-93241198	1	4116659	CC	CC	R
Affx-93222444	1	4121438	CC	CC	R				Affx-93260777	1	4117976	TT	TT	R
Affx-93236739	1	4122719	CC	CC	R				Affx-93225404	1	4118023	AA	AA	R
Affx-93216323	1	4122886	GG	GG	R				Affx-93236011	1	4118068	TT	TT	R
Affx-93221450	1	4133654	TT	TT	R				Affx-93259934	1	4118336	CC	CC	R
Affx-93247562	1	4134113	GG	GG	R				Affx-93259684	1	4120602	GG	GG	R
Affx-93246630	1	4134258	TT	TT	R				Affx-93247796	1	4121031	AA	AC	H
Affx-93215629	1	4134495	TT	TT	R				Affx-93253181	1	4121184	CC	CC	R
Affx-93254700	1	4134887	CC	CC	R				Affx-93237694	1	4121304	AA	AA	R
Affx-93222619	1	4135036	GG	GG	R				Affx-93222444	1	4121438	CC	CC	R
Affx-93237397	1	4135966	TT	TT	R				Affx-93236739	1	4122719	CC	CC	R
Affx-93244133	1	4140336	CC	CC	R				Affx-93216323	1	4122886	GG	GG	R
Affx-93253287	1	4140643	GG	GG	R				Affx-93221450	1	4133654	TT	TT	R
Affx-93234299	1	4140836	TT	TT	R				Affx-93247562	1	4134113	GG	GG	R
Affx-93249127	1	4141568	CC	CC	R				Affx-93246630	1	4134258	TT	TT	R
Affx-93252849	1	4141784	TT	TT	R				Affx-93215629	1	4134495	TT	TT	R
Affx-93234433	1	4141880	CC	CC	R				Affx-93254700	1	4134887	CC	CC	R
Affx-93226503	1	4142502	CC	CC	R				Affx-93222619	1	4135036	GG	GG	R
Affx-93238997	1	4142961	AA	AA	R				Affx-93237397	1	4135966	TT	TT	R
Affx-93259355	1	4143458	AA	AA	R				Affx-93244133	1	4140336	CC	CC	R
Affx-93259308	1	4144217	CC	CC	R				Affx-93253287	1	4140643	GG	GG	R
Affx-93230047	1	4145103	AA	AA	R				Affx-93234299	1	4140836	TT	TT	R
Affx-93248421	1	4145251	GG	GG	R				Affx-93249127	1	4141568	CC	CC	R
Affx-93221461	1	4145682	TT	TT	R				Affx-93252849	1	4141784	TT	TT	R
Affx-93229319	1	4145713	GG	GG	R				Affx-93234433	1	4141880	CC	CC	R
Affx-93252766	1	4145991	CC	CC	R				Affx-93226503	1	4142502	CC	CC	R
Affx-93232380	1	4146134	TT	TT	R				Affx-93238997	1	4142961	AA	AA	R
Affx-93228812	1	4146222	AA	AA	R				Affx-93259355	1	4143458	AA	AA	R
Affx-93222832	1	4146335	CC	CC	R				Affx-93259308	1	4144217	CC	CC	R
Affx-93219160	1	4147048	TT	TT	R				Affx-93230047	1	4145103	AA	AA	R
Affx-93244312	1	4172355	AA	AA	R				Affx-93248421	1	4145251	GG	GG	R
Affx-93257126	1	4229024	CC	CC	R				Affx-93221461	1	4145682	TT	TT	R
Affx-93229059	1	4229054	CC	CC	R				Affx-93229319	1	4145713	GG	GG	R
Affx-93259708	1	4229425	CC	CC	R				Affx-93252766	1	4145991	CC	CC	R
Affx-93254477	1	4231658	CC	CC	R				Affx-93232380	1	4146134	TT	TT	R
Affx-93253754	1	4232246	TT	TT	R				Affx-93228812	1	4146222	AA	AA	R
Affx-93247691	1	4232686	GG	GG	R				Affx-93222832	1	4146335	CC	CC	R
Affx-93252132	1	4232765	CC	CC	R				Affx-93219160	1	4147048	TT	TT	R
Affx-93246112	1	4233028	AA	AA	R				Affx-93221031	1	4172305	TT	TT	R
Affx-93222380	1	4233425	CC	CC	R				Affx-93244312	1	4172355	AA	AA	R
Affx-93259463	1	4233516	CC	CC	R				Affx-93257126	1	4229024	CC	CC	R
Affx-93217773	1	4233807	TT	TT	R				Affx-93229059	1	4229054	CC	CC	R
Affx-93213662	1	4234541	GG	GG	R				Affx-93259708	1	4229425	CC	CC	R
Affx-93256154	1	4234721	CC	CC	R				Affx-93254477	1	4231658	CC	CC	R
Affx-93221196	1	4234994	TT	TT	R				Affx-93253754	1	4232246	TT	TT	R
Affx-93229322	1	4235613	CC	CC	R				Affx-93247691	1	4232686	GG	GG	R
Affx-93222673	1	4236944	AC	AC	R				Affx-93252132	1	4232765	CC	CC	R
Affx-93220520	1	4237613	GG	GG	R				Affx-93246112	1	4233028	AA	AA	R
Affx-93236087	1	4238013	CC	CC	R				Affx-93222380	1	4233425	CC	CC	R
Affx-93241007	1	4238860	CC	CC	R				Affx-93259463	1	4233516	CC	CC	R
Affx-93222033	1	4238907	TT	TT	R				Affx-93217773	1	4233807	TT	TT	R
Affx-93244777	1	4239001	TT	TT	R				Affx-93213662	1	4234541	GG	GG	R
Affx-93248454	1	4239502	AA	AA	R				Affx-93256154	1	4234721	CC	CC	R
Affx-93212105	1	4239619	CC	CC	R				Affx-93221196	1	4234994	TT	TT	R
Affx-93229294	1	4239777	CC	CC	R				Affx-93229322	1	4235613	CC	CC	R
Affx-93231725	1	4240358	CC	CC	R				Affx-93220520	1	4237613	GG	GG	R
Affx-93253240	1	4240466	AA	AA	R				Affx-93236087	1	4238013	CC	CC	R
Affx-93242522	1	4240984	CC	CC	R				Affx-93241007	1	4238860	CC	CC	R
Affx-93221255	1	4242628	CC	CC	R				Affx-93222033	1	4238907	TT	TT	R
Affx-93247688	1	4242674	AA	AA	R				Affx-93244777	1	4239001	TT	TT	R
Affx-93212245	1	4262787	CC	CC	R				Affx-93248454	1	4239502	AA	AA	R
Affx-93223493	1	4263135	AA	AA	R				Affx-93212105	1	4239619	CC	CC	R
Affx-93231870	1	4263857	TT	TT	R				Affx-93229294	1	4239777	CC	CC	R
Affx-93242921	1	4264852	AA	AA	R				Affx-93231725	1	4240358	CC	CC	R
Affx-93239334	1	4265064	AA	AA	R				Affx-93253240	1	4240466	AA	AA	R
Affx-93216332	1	4265207	TT	TT	R				Affx-93242522	1	4240984	CC	CC	R
Affx-93227976	1	4265964	CC	CC	R				Affx-93221255	1	4242628	CC	CC	R
Affx-93231819	1	4266389	CC	CC	R				Affx-93247688	1	4242674	AA	AA	R
Affx-93220082	1	4266919	AA	AA	R				Affx-93212245	1	4262787	CC	CC	R
Affx-93216349	1	4271375	TT	TT	R				Affx-93223493	1	4263135	AA	AA	R
Affx-93221322	1	4314858	TT	TT	R				Affx-93231870	1	4263857	TT	TT	R
Affx-93221446	1	4326970	GG	GG	R				Affx-93237914	1	4264669	TT	TT	R
Affx-93251542	1	4327601	CC	CC	R				Affx-93242921	1	4264852	AA	AA	R
Affx-93238866	1	4327679	AA	AA	R				Affx-93239334	1	4265064	AA	AA	R
Affx-93245497	1	4328597	GG	GG	R				Affx-93216332	1	4265207	TT	TT	R
Affx-93246935	1	4328664	AA	AA	R				Affx-93227976	1	4265964	CC	CC	R
Affx-93236849	1	4329038	TT	TT	R				Affx-93231819	1	4266389	CC	CC	R
Affx-93212758	1	4329246	GG	GG	R				Affx-93220082	1	4266919	AA	AA	R
Affx-93227568	1	4330343	TT	TT	R				Affx-93216349	1	4271375	TT	TT	R
Affx-93235609	1	4330548	GG	GG	R				Affx-93218443	1	4298352	GG	AG	H
Affx-93216099	1	4331795	GG	GG	R				Affx-93221322	1	4314858	TT	TT	R
Affx-93247637	1	4331897	TT	TT	R				Affx-93221446	1	4326970	GG	GG	R
Affx-93259200	1	4332506	GG	GG	R				Affx-93251542	1	4327601	CC	CC	R
Affx-93221340	1	4332913	GG	GG	R				Affx-93238866	1	4327679	AA	AA	R
Affx-93223268	1	4371175	GG	GG	R				Affx-93227680	1	4328478	TT	TG	H
Affx-93249445	1	4371742	AA	AA	R				Affx-93245497	1	4328597	GG	GG	R
Affx-93217372	1	4371781	CC	CC	R				Affx-93246935	1	4328664	AA	AA	R
Affx-93223078	1	4371855	CC	CC	R				Affx-93236849	1	4329038	TT	TT	R
Affx-93234665	1	4372270	GG	GG	R				Affx-93212758	1	4329246	GG	GG	R
Affx-93218347	1	4373149	AA	AA	R				Affx-93227568	1	4330343	TT	TT	R
Affx-93220762	1	4375097	CC	CC	R				Affx-93235609	1	4330548	GG	GG	R
Affx-93225668	1	4377409	TT	TT	R				Affx-93216099	1	4331795	GG	GG	R
Affx-93213593	1	4378039	CC	CC	R				Affx-93247637	1	4331897	TT	TT	R
Affx-93259869	1	4378157	AA	AA	R				Affx-93259200	1	4332506	GG	GG	R
Affx-93243331	1	4378210	CC	CC	R				Affx-93221340	1	4332913	GG	GG	R
Affx-93245370	1	4378550	GG	GG	R				Affx-93223268	1	4371175	GG	GG	R
Affx-93238200	1	4378833	GG	GG	R				Affx-93249445	1	4371742	AA	AA	R
Affx-93256221	1	4379823	GG	GG	R				Affx-93217372	1	4371781	CC	CC	R
Affx-93233759	1	4380782	CC	CC	R				Affx-93223078	1	4371855	CC	CC	R
Affx-93232042	1	4382380	GG	GG	R				Affx-93234665	1	4372270	GG	GG	R
Affx-93251563	1	4382573	TT	TT	R				Affx-93218347	1	4373149	AA	AA	R
Affx-93252855	1	4383190	AA	AA	R				Affx-93220762	1	4375097	CC	CC	R
Affx-93245970	1	4383785	GG	GG	R				Affx-93225668	1	4377409	TT	TT	R
Affx-93245448	1	4384372	CC	CC	R				Affx-93259869	1	4378157	AA	AA	R
Affx-93253299	1	4384490	TT	TT	R				Affx-93243331	1	4378210	CC	CC	R
Affx-93234918	1	4384582	TT	TT	R				Affx-93245370	1	4378550	GG	GG	R
Affx-93224709	1	4384828	AA	AA	R				Affx-93238200	1	4378833	GG	GG	R
Affx-93239092	1	4385507	AA	AA	R				Affx-93256221	1	4379823	GG	GG	R
Affx-93212649	1	4385590	TT	TT	R				Affx-93233759	1	4380782	CC	CC	R
Affx-93234923	1	4385902	GG	GG	R				Affx-93232042	1	4382380	GG	GG	R
Affx-93234257	1	4386379	AA	AA	R				Affx-93251563	1	4382573	TT	TT	R
Affx-93250943	1	4387320	TT	TT	R				Affx-93252855	1	4383190	AA	AA	R
Affx-93227119	1	4387475	GG	GG	R				Affx-93245970	1	4383785	GG	GG	R
Affx-93240620	1	4387583	GG	GG	R				Affx-93245448	1	4384372	CC	CC	R
Affx-93214740	1	4389006	AA	AC	H				Affx-93253299	1	4384490	TT	TT	R
Affx-93240242	1	4389298	TT	TT	R				Affx-93234918	1	4384582	TT	TT	R
Affx-93253265	1	4389742	CC	CC	R				Affx-93224709	1	4384828	AA	AA	R
Affx-93243382	1	4390154	GG	GG	R				Affx-93239092	1	4385507	AA	AA	R
Affx-93250489	1	4392470	AG	AG	R				Affx-93212649	1	4385590	TT	TT	R
Affx-93253200	1	4393041	TT	TT	R				Affx-93234923	1	4385902	GG	GG	R
Affx-93223283	1	4393268	AA	AA	R				Affx-93234257	1	4386379	AA	AA	R
Affx-93233459	1	4393341	AA	AA	R				Affx-93250943	1	4387320	TT	TT	R
Affx-93216683	1	4393421	TT	TT	R				Affx-93227119	1	4387475	GG	GG	R
Affx-93227630	1	4393620	GG	GG	R				Affx-93240620	1	4387583	GG	GG	R
Affx-93258024	1	4393976	TT	TT	R				Affx-93226158	1	4388572	GG	GG	R
Affx-93232522	1	4394089	GG	GG	R				Affx-93214740	1	4389006	AA	AA	R
Affx-93221909	1	4394192	CC	CC	R				Affx-93240242	1	4389298	TT	TT	R
Affx-93223575	1	4394817	CC	CC	R				Affx-93253265	1	4389742	CC	CC	R
Affx-93258743	1	4395146	TT	TT	R				Affx-93243382	1	4390154	GG	GG	R
Affx-93260813	1	4396129	CC	CC	R				Affx-93253200	1	4393041	TT	TT	R
Affx-93240993	1	4396433	GG	GG	R				Affx-93223283	1	4393268	AA	AA	R
Affx-93211479	1	4396624	TT	TT	R				Affx-93233459	1	4393341	AA	AA	R
Affx-93257458	1	4397103	TT	TT	R				Affx-93216683	1	4393421	TT	TT	R
Affx-93240272	1	4397668	GG	GG	R				Affx-93227630	1	4393620	GG	GG	R
Affx-93226949	1	4397886	CC	CC	R				Affx-93258024	1	4393976	TT	TT	R
Affx-93246069	1	4398129	CC	CC	R				Affx-93232522	1	4394089	GG	GG	R
Affx-93220171	1	4398653	TT	TT	R				Affx-93221909	1	4394192	CC	CC	R
Affx-93250762	1	4398725	CC	CC	R				Affx-93223575	1	4394817	CC	CC	R
Affx-93221566	1	4421004	CC	CC	R				Affx-93258743	1	4395146	TT	TT	R
Affx-93229677	1	4421190	TT	TT	R				Affx-93260813	1	4396129	CC	CC	R
Affx-93223863	1	4421595	CC	CC	R				Affx-93240993	1	4396433	GG	GG	R
Affx-93244975	1	4421742	CC	CC	R				Affx-93211479	1	4396624	TT	TT	R
Affx-93257979	1	4422854	TT	TT	R				Affx-93257458	1	4397103	TT	TT	R
Affx-93242793	1	4423018	CC	CC	R				Affx-93240272	1	4397668	GG	GG	R
Affx-93223964	1	4423112	GG	GG	R				Affx-93226949	1	4397886	CC	CC	R
Affx-93221664	1	4423387	AA	AA	R				Affx-93246069	1	4398129	CC	CC	R
Affx-93219370	1	4429151	GG	GG	R				Affx-93220171	1	4398653	TT	TT	R
Affx-93216318	1	4429620	CC	CC	R				Affx-93250762	1	4398725	CC	CC	R
Affx-93240537	1	4430375	CC	CC	R				Affx-93221566	1	4421004	CC	CC	R
Affx-93238413	1	4430429	CC	CC	R				Affx-93229677	1	4421190	TT	TT	R
Affx-93213559	1	4430456	CC	CC	R				Affx-93223863	1	4421595	CC	CC	R
Affx-93213212	1	4431192	GG	GG	R				Affx-93244975	1	4421742	CC	CC	R
Affx-93219299	1	4446221	CC	CC	R				Affx-93257979	1	4422854	TT	TT	R
Affx-93250068	1	4450694	GG	GG	R				Affx-93242793	1	4423018	CC	CC	R
Affx-93211453	1	4483149	GG	GG	R				Affx-93223964	1	4423112	GG	GG	R
Affx-93240621	1	4487903	GG	GG	R				Affx-93221664	1	4423387	AA	AA	R
Affx-93217201	1	4487935	GG	AG	H				Affx-93219370	1	4429151	GG	GG	R
Affx-93235070	1	4488244	CC	CC	R				Affx-93216318	1	4429620	CC	CC	R
Affx-93217660	1	4488256	CC	CC	R				Affx-93240537	1	4430375	CC	CC	R
Affx-93223506	1	4488274	TT	TT	R				Affx-93238413	1	4430429	CC	CC	R
Affx-93253467	1	4491378	CC	CC	R				Affx-93213559	1	4430456	CC	CC	R
Affx-93257117	1	4508165	TT	TT	R				Affx-93213212	1	4431192	GG	GG	R
Affx-93256758	1	4508247	CC	CC	R				Affx-93219299	1	4446221	CC	CC	R
Affx-93243004	1	4508391	AA	AA	R				Affx-93211453	1	4483149	GG	GG	R
Affx-93236209	1	4508773	GG	GG	R				Affx-93240621	1	4487903	GG	GG	R
Affx-93226227	1	4509691	GG	GG	R				Affx-93235070	1	4488244	CC	CC	R
Affx-93238634	1	4509712	CC	CC	R				Affx-93217660	1	4488256	CC	CC	R
Affx-93216448	1	4539690	GG	GG	R				Affx-93223506	1	4488274	TT	TT	R
Affx-93226005	1	4540403	CC	CC	R				Affx-93253467	1	4491378	CC	CC	R
Affx-93215945	1	4540541	GG	GG	R				Affx-93257117	1	4508165	TT	TT	R
Affx-93212182	1	4540897	CC	CC	R				Affx-93256758	1	4508247	CC	CC	R
Affx-93231902	1	4541250	AA	AA	R				Affx-93243004	1	4508391	AA	AA	R
Affx-93226209	1	4541296	AA	AA	R				Affx-93236209	1	4508773	GG	GG	R
Affx-93227307	1	4541396	AA	AA	R				Affx-93226227	1	4509691	GG	GG	R
Affx-93225925	1	4542081	TT	TT	R				Affx-93238634	1	4509712	CC	CC	R
Affx-93240331	1	4542794	AA	AA	R				Affx-93216448	1	4539690	GG	GG	R
Affx-93249807	1	4542924	TT	TT	R				Affx-93226005	1	4540403	CC	CC	R
Affx-93235320	1	4543270	CC	CC	R				Affx-93215945	1	4540541	GG	GG	R
Affx-93256231	1	4578959	TT	TT	R				Affx-93212182	1	4540897	CC	CC	R
Affx-93211687	1	4579335	TT	TT	R				Affx-93231902	1	4541250	AA	AA	R
Affx-93215279	1	4579719	CC	TC	H				Affx-93226209	1	4541296	AA	AA	R
Affx-93248195	1	4579960	TT	TT	R				Affx-93227307	1	4541396	AA	AA	R
Affx-93260650	1	4580568	TT	TT	R				Affx-93225925	1	4542081	TT	TT	R
Affx-93260630	1	4580655	TT	TT	R				Affx-93240331	1	4542794	AA	AA	R
Affx-93228218	1	4580681	AA	AA	R				Affx-93249807	1	4542924	TT	TT	R
Affx-93211676	1	4580848	CC	CC	R				Affx-93235320	1	4543270	CC	CC	R
Affx-93255774	1	4580876	CC	CC	R				Affx-93256231	1	4578959	TT	TT	R
Affx-93213506	1	4584364	CC	CC	R				Affx-93211687	1	4579335	TT	TT	R
Affx-93242324	1	4588068	AA	AA	R				Affx-93260650	1	4580568	TT	TT	R
Affx-93241434	1	4619268	TC	TC	R				Affx-93260630	1	4580655	TT	TT	R
Affx-93237461	1	4619788	TT	TT	R				Affx-93228218	1	4580681	AA	AA	R
Affx-93212400	1	4620014	TT	TT	R				Affx-93211676	1	4580848	CC	CC	R
Affx-93229924	1	4620616	CC	CC	R				Affx-93255774	1	4580876	CC	CC	R
Affx-93242580	1	4621339	GG	GG	R				Affx-93213506	1	4584364	CC	CC	R
Affx-93219965	1	4622549	GG	GG	R				Affx-93242324	1	4588068	AA	AA	R
Affx-93241228	1	4622550	AT	AT	R				Affx-93241434	1	4619268	TC	TC	R
Affx-93215786	1	4622988	AA	AA	R				Affx-93237461	1	4619788	TT	TT	R
Affx-93228014	1	4624135	TT	TT	R				Affx-93212400	1	4620014	TT	TT	R
Affx-93235022	1	4625656	GG	GG	R				Affx-93229924	1	4620616	CC	CC	R
Affx-93256522	1	4626648	TC	TC	R				Affx-93242580	1	4621339	GG	GG	R
Affx-93248398	1	4647428	CC	CC	R				Affx-93219965	1	4622549	GG	GG	R
Affx-93226676	1	4647527	GG	GG	R				Affx-93215786	1	4622988	AA	AA	R
Affx-93216049	1	4647969	GG	GG	R				Affx-93228014	1	4624135	TT	TT	R
Affx-93254086	1	4648071	TT	TT	R				Affx-93260240	1	4625026	TT	TT	R
Affx-93239765	1	4648345	GG	GG	R				Affx-93235022	1	4625656	GG	GG	R
Affx-93238576	1	4648644	TT	TT	R				Affx-93256522	1	4626648	TC	TC	R
Affx-93241997	1	4736112	GG	GG	R				Affx-93248398	1	4647428	CC	CC	R
Affx-93254471	1	4736772	AA	AA	R				Affx-93226676	1	4647527	GG	GG	R
Affx-93241012	1	4736828	GG	GG	R				Affx-93216049	1	4647969	GG	GG	R
Affx-93215331	1	4737171	GG	GG	R				Affx-93254086	1	4648071	TT	TT	R
Affx-93212699	1	4737273	AA	AA	R				Affx-93239765	1	4648345	GG	GG	R
Affx-93220652	1	4737805	AA	AA	R				Affx-93238576	1	4648644	TT	TT	R
Affx-93257901	1	4739843	AA	AA	R				Affx-93241997	1	4736112	GG	GG	R
Affx-93233078	1	4814232	CC	CC	R				Affx-93254471	1	4736772	AA	AA	R
Affx-93236086	1	4814602	TC	TC	R				Affx-93241012	1	4736828	GG	GG	R
Affx-93240659	1	4814759	AA	AA	R				Affx-93215331	1	4737171	GG	GG	R
Affx-93219581	1	4814821	CC	CC	R				Affx-93212699	1	4737273	AA	AA	R
Affx-93239267	1	4814865	AA	AA	R				Affx-93220652	1	4737805	AA	AA	R
Affx-93238251	1	4815126	AA	AA	R				Affx-93257901	1	4739843	AA	AA	R
Affx-93242529	1	4815475	AG	AG	R				Affx-93233078	1	4814232	CC	CC	R
Affx-93212570	1	4817095	GG	GG	R				Affx-93236086	1	4814602	TC	TC	R
Affx-93225338	1	4817833	GG	GG	R				Affx-93219581	1	4814821	CC	CC	R
Affx-93216843	1	4818388	CC	CC	R				Affx-93239267	1	4814865	AA	AA	R
Affx-93254478	1	4819162	AG	AG	R				Affx-93238251	1	4815126	AA	AA	R
Affx-93224036	1	4819263	CC	CC	R				Affx-93242529	1	4815475	AG	AG	R
Affx-93215481	1	4849485	TT	TT	R				Affx-93212570	1	4817095	GG	GG	R
Affx-93223999	1	4849977	CC	CC	R				Affx-93225338	1	4817833	GG	GG	R
Affx-93256460	1	4850227	AA	AA	R				Affx-93216843	1	4818388	CC	CC	R
Affx-93253822	1	4850804	TT	TT	R				Affx-93224036	1	4819263	CC	CC	R
Affx-93255787	1	4869010	AA	AA	R				Affx-93215481	1	4849485	TT	TT	R
Affx-93225891	1	4869295	GG	GG	R				Affx-93223999	1	4849977	CC	CC	R
Affx-93225296	1	4869389	CC	CC	R				Affx-93256460	1	4850227	AA	AA	R
Affx-93218687	1	4869408	GG	GG	R				Affx-93253822	1	4850804	TT	TT	R
Affx-93225005	1	4869712	TT	TT	R				Affx-93255787	1	4869010	AA	AA	R
Affx-93223972	1	4869987	GG	GG	R				Affx-93225891	1	4869295	GG	GG	R
Affx-93220718	1	4870250	TT	TT	R				Affx-93225296	1	4869389	CC	CC	R
Affx-93242558	1	4914713	AA	AA	R				Affx-93218687	1	4869408	GG	AG	H
Affx-93234438	1	4914961	AA	AA	R				Affx-93225005	1	4869712	TT	TT	R
Affx-93238475	1	4915232	GG	GG	R				Affx-93223972	1	4869987	GG	GG	R
Affx-93220870	1	4945975	AA	AA	R				Affx-93220718	1	4870250	TT	TT	R
Affx-93212567	1	4946162	TT	TT	R				Affx-93242558	1	4914713	AA	AA	R
Affx-93235607	1	4968125	GG	GG	R				Affx-93234438	1	4914961	AA	AA	R
Affx-93244187	1	4968795	TT	TT	R				Affx-93238475	1	4915232	GG	GG	R
Affx-93214764	1	4969200	GG	GG	R				Affx-93220870	1	4945975	AA	AA	R
Affx-93222763	1	5017907	GG	GG	R				Affx-93212567	1	4946162	TT	TT	R
Affx-93223579	1	5018764	CC	CC	R				Affx-93235607	1	4968125	GG	GG	R
Affx-93225059	1	5020259	TT	TT	R				Affx-93244187	1	4968795	TT	TT	R
Affx-93234066	1	5021075	CC	CC	R				Affx-93214764	1	4969200	GG	GG	R
Affx-93223081	1	5021395	GG	GG	R				Affx-93222763	1	5017907	GG	GG	R
Affx-93234276	1	5021733	AA	AA	R				Affx-93223579	1	5018764	CC	CC	R
Affx-93242068	1	5021816	AA	AA	R				Affx-93225059	1	5020259	TT	TT	R
Affx-93223169	1	5025847	TT	TT	R				Affx-93234066	1	5021075	CC	CC	R
Affx-93235323	1	5026158	AA	AA	R				Affx-93223081	1	5021395	GG	GG	R
Affx-93247381	1	5026272	CC	CC	R				Affx-93234276	1	5021733	AA	AA	R
Affx-93221853	1	5026497	TT	TT	R				Affx-93242068	1	5021816	AA	AA	R
Affx-93251565	1	5028616	AA	AA	R				Affx-93223169	1	5025847	TT	TT	R
Affx-93216442	1	5028698	AA	AA	R				Affx-93235323	1	5026158	AA	AA	R
Affx-93260091	1	5028910	GG	GG	R				Affx-93247381	1	5026272	CC	CC	R
Affx-93251429	1	5030534	TT	TT	R				Affx-93221853	1	5026497	TT	TT	R
Affx-93216061	1	5030570	GG	AG	H				Affx-93251565	1	5028616	AA	AA	R
Affx-93250353	1	5032048	AA	AA	R				Affx-93216442	1	5028698	AA	AA	R
Affx-93254933	1	5032365	CC	CC	R				Affx-93260091	1	5028910	GG	GG	R
Affx-93225407	1	5032618	CC	CC	R				Affx-93251429	1	5030534	TT	TT	R
Affx-93227395	1	5033257	AA	AA	R				Affx-93216061	1	5030570	GG	GG	R
Affx-93257507	1	5033779	TT	TT	R				Affx-93250353	1	5032048	AA	AA	R
Affx-93248196	1	5034616	GG	GG	R				Affx-93254933	1	5032365	CC	CC	R
Affx-93260716	1	5034832	GG	GG	R				Affx-93225407	1	5032618	CC	CC	R
Affx-93224424	1	5060928	CC	CC	R				Affx-93227395	1	5033257	AA	AA	R
Affx-93242768	1	5061461	GG	GG	R				Affx-93257507	1	5033779	TT	TT	R
Affx-93223056	1	5108586	GG	GG	R				Affx-93248196	1	5034616	GG	GG	R
Affx-93246763	1	5108956	CC	CC	R				Affx-93260716	1	5034832	GG	GG	R
Affx-93255038	1	5109143	CC	CC	R				Affx-93224424	1	5060928	CC	CC	R
Affx-93231975	1	5109587	TT	TT	R				Affx-93242768	1	5061461	GG	GG	R
Affx-93219592	1	5111602	CC	CC	R				Affx-93223056	1	5108586	GG	GG	R
Affx-93242660	1	5111923	CC	CC	R				Affx-93246763	1	5108956	CC	CC	R
Affx-93250734	1	5111980	CC	CC	R				Affx-93255038	1	5109143	CC	CC	R
Affx-93236824	1	5112510	AA	AA	R				Affx-93231975	1	5109587	TT	TT	R
Affx-93216105	1	5112590	CC	CC	R				Affx-93219592	1	5111602	CC	CC	R
Affx-93228981	1	5113101	GG	GG	R				Affx-93242660	1	5111923	CC	CC	R
Affx-93247908	1	5124970	TT	TT	R				Affx-93250734	1	5111980	CC	CC	R
Affx-93219389	1	5128931	CC	CC	R				Affx-93236824	1	5112510	AA	AA	R
Affx-93224284	1	5129208	CC	CC	R				Affx-93216105	1	5112590	CC	CC	R
Affx-93239956	1	5129342	CC	CC	R				Affx-93228981	1	5113101	GG	GG	R
Affx-93212485	1	5212630	AA	AA	R				Affx-93247908	1	5124970	TT	TT	R
Affx-93218447	1	5212733	AA	AA	R				Affx-93219389	1	5128931	CC	CC	R
Affx-93245308	1	5212955	GG	GG	R				Affx-93224284	1	5129208	CC	CC	R
Affx-93234523	1	5215376	GG	GG	R				Affx-93239956	1	5129342	CC	CC	R
Affx-93224704	1	5215947	GG	GG	R				Affx-93212485	1	5212630	AA	AA	R
Affx-93232692	1	5216652	GG	GG	R				Affx-93218447	1	5212733	AA	AA	R
Affx-93222099	1	5216941	TT	TT	R				Affx-93245308	1	5212955	GG	GG	R
Affx-93260740	1	5217140	GG	GG	R				Affx-93234523	1	5215376	GG	GG	R
Affx-93212037	1	5256022	TT	TT	R				Affx-93224704	1	5215947	GG	GG	R
Affx-93248002	1	5256672	GG	GG	R				Affx-93232692	1	5216652	GG	GG	R
Affx-93226397	1	5256706	GG	GG	R				Affx-93222099	1	5216941	TT	TT	R
Affx-93222467	1	5257408	GG	GG	R				Affx-93260740	1	5217140	GG	GG	R
Affx-93219580	1	5257482	TT	TT	R				Affx-93212037	1	5256022	TT	TT	R
Affx-93245402	1	5257636	AA	AA	R				Affx-93248002	1	5256672	GG	GG	R
Affx-93229110	1	5260994	GG	GG	R				Affx-93226397	1	5256706	GG	GG	R
Affx-93220347	1	5261361	AA	AA	R				Affx-93246910	1	5256779	CC	CC	R
Affx-93216003	1	5261414	GG	GG	R				Affx-93222467	1	5257408	GG	GG	R
Affx-93214288	1	5261444	TT	TT	R				Affx-93219580	1	5257482	TT	TT	R
Affx-93213771	1	5366458	CC	CC	R				Affx-93245402	1	5257636	AA	AA	R
Affx-93235203	1	5370751	AA	AA	R				Affx-93229110	1	5260994	GG	GG	R
Affx-93237892	1	5370962	TT	TT	R				Affx-93220347	1	5261361	AA	AA	R
Affx-93252787	1	5371213	CC	CC	R				Affx-93216003	1	5261414	GG	GG	R
Affx-93231918	1	5371375	GG	GG	R				Affx-93214288	1	5261444	TT	TT	R
Affx-93249245	1	5407268	CC	CC	R				Affx-93213771	1	5366458	CC	CC	R
Affx-93250509	1	5408678	GG	GG	R				Affx-93235203	1	5370751	AA	AA	R
Affx-93239536	1	5408770	CC	CC	R				Affx-93237892	1	5370962	TT	TT	R
Affx-93243764	1	5408923	TT	TT	R				Affx-93252787	1	5371213	CC	CC	R
Affx-93223732	1	5423546	CC	CC	R				Affx-93231918	1	5371375	GG	GG	R
Affx-93224516	1	5424664	GG	GG	R				Affx-93249245	1	5407268	CC	CC	R
Affx-93228794	1	5424752	GG	GG	R				Affx-93250509	1	5408678	GG	GG	R
Affx-93247275	1	5426730	CC	CC	R				Affx-93239536	1	5408770	CC	CC	R
Affx-93260443	1	5426846	CC	CC	R				Affx-93243764	1	5408923	TT	TT	R
Affx-93259658	1	5432273	TT	TT	R				Affx-93223732	1	5423546	CC	CC	R
Affx-93238477	1	5432837	TT	TT	R				Affx-93224516	1	5424664	GG	GG	R
Affx-93213148	1	5433197	AA	AA	R				Affx-93228794	1	5424752	GG	TG	H
Affx-93232011	1	5434568	CC	CC	R				Affx-93247275	1	5426730	CC	CC	R
Affx-93232688	1	5435006	GG	GG	R				Affx-93260443	1	5426846	CC	CC	R
Affx-93252721	1	5436661	TC	TC	R				Affx-93259658	1	5432273	TT	TT	R
Affx-93248160	1	5436737	CC	CC	R				Affx-93238477	1	5432837	TT	TT	R
Affx-93217046	1	5436766	AA	AA	R				Affx-93213148	1	5433197	AA	AA	R
Affx-93217985	1	5438087	AA	AA	R				Affx-93232011	1	5434568	CC	CC	R
Affx-93211343	1	5439665	CC	CC	R				Affx-93232688	1	5435006	GG	GG	R
Affx-93226064	1	5439734	AA	AA	R				Affx-93252721	1	5436661	TC	TC	R
Affx-93231993	1	5440253	GG	GG	R				Affx-93248160	1	5436737	CC	CC	R
Affx-93241127	1	5441119	GG	GG	R				Affx-93217046	1	5436766	AA	AA	R
Affx-93251125	1	5441449	TT	TT	R				Affx-93217985	1	5438087	AA	AA	R
Affx-93227833	1	5441966	GG	GG	R				Affx-93255633	1	5438949	CC	CC	R
Affx-93242359	1	5442329	GG	GG	R				Affx-93235418	1	5439436	GG	GG	R
Affx-93244022	1	5442352	GG	GG	R				Affx-93211343	1	5439665	CC	CC	R
Affx-93221011	1	5475310	CC	CC	R				Affx-93226064	1	5439734	AA	AA	R
Affx-93259052	1	5475587	GG	GG	R				Affx-93231993	1	5440253	GG	GG	R
Affx-93228285	1	5475737	CC	CC	R				Affx-93241127	1	5441119	GG	GG	R
Affx-93253672	1	5476122	CC	CC	R				Affx-93251125	1	5441449	TT	TT	R
Affx-93239783	1	5476155	TG	TG	R				Affx-93227833	1	5441966	GG	GG	R
Affx-93245931	1	5476408	AA	AA	R				Affx-93242359	1	5442329	GG	GG	R
Affx-93236317	1	5476447	TT	TT	R				Affx-93244022	1	5442352	GG	GG	R
Affx-93259299	1	5488142	GG	GG	R				Affx-93221011	1	5475310	CC	CC	R
Affx-93216922	1	5491417	TT	TT	R				Affx-93259052	1	5475587	GG	GG	R
Affx-93212386	1	5504700	CC	CC	R				Affx-93228285	1	5475737	CC	CC	R
Affx-93227593	1	5504865	TT	TT	R				Affx-93253672	1	5476122	CC	CC	R
Affx-93245073	1	5505063	CC	CC	R				Affx-93239783	1	5476155	TG	TG	R
Affx-93235889	1	5505208	AA	AA	R				Affx-93245931	1	5476408	AA	AA	R
Affx-93219883	1	5505433	GG	GG	R				Affx-93236317	1	5476447	TT	TT	R
Affx-93225373	1	5507478	GG	GG	R				Affx-93259299	1	5488142	GG	GG	R
Affx-93248362	1	5507532	CC	CC	R				Affx-93216922	1	5491417	TT	TT	R
Affx-93218484	1	5508212	GG	GG	R				Affx-93212386	1	5504700	CC	CC	R
Affx-93250190	1	5508658	CC	CC	R				Affx-93227593	1	5504865	TT	TT	R
Affx-93248143	1	5509091	AA	AA	R				Affx-93245073	1	5505063	CC	CC	R
Affx-93260336	1	5509530	AA	AA	R				Affx-93235889	1	5505208	AA	AA	R
Affx-93227401	1	5509575	AA	AA	R				Affx-93219883	1	5505433	GG	GG	R
Affx-93224893	1	5509917	TT	TT	R				Affx-93225373	1	5507478	GG	GG	R
Affx-93243678	1	5510452	CC	CC	R				Affx-93248362	1	5507532	CC	CC	R
Affx-93234993	1	5510586	CC	CC	R				Affx-93218484	1	5508212	GG	GG	R
Affx-93236918	1	5510669	GG	GG	R				Affx-93248143	1	5509091	AA	AA	R
Affx-93242073	1	5511168	GG	GG	R				Affx-93260336	1	5509530	AA	AA	R
Affx-93220225	1	5540477	CC	CC	R				Affx-93227401	1	5509575	AA	AA	R
Affx-93217600	1	5540808	GG	GG	R				Affx-93224893	1	5509917	TT	TT	R
Affx-93229685	1	5541326	GG	GG	R				Affx-93243678	1	5510452	CC	CC	R
Affx-93249217	1	5546954	GG	GG	R				Affx-93234993	1	5510586	CC	CC	R
Affx-93238065	1	5546960	GG	GG	R				Affx-93236918	1	5510669	GG	GG	R
Affx-93212782	1	5547478	CC	CC	R				Affx-93242073	1	5511168	GG	GG	R
Affx-93242106	1	5560245	CC	CC	R				Affx-93220225	1	5540477	CC	CC	R
Affx-93249868	1	5560682	CC	CC	R				Affx-93217600	1	5540808	GG	GG	R
Affx-93236670	1	5562289	GG	GG	R				Affx-93229685	1	5541326	GG	GG	R
Affx-93216018	1	5562768	GG	GG	R				Affx-93249217	1	5546954	GG	GG	R
Affx-93236747	1	5563008	GG	GG	R				Affx-93238065	1	5546960	GG	GG	R
Affx-93226116	1	5563177	GG	GG	R				Affx-93212782	1	5547478	CC	CC	R
Affx-93219070	1	5563293	TT	TT	R				Affx-93242106	1	5560245	CC	CC	R
Affx-93225548	1	5563377	CC	CC	R				Affx-93249868	1	5560682	CC	CC	R
Affx-93215212	1	5564177	CC	CC	R				Affx-93236670	1	5562289	GG	GG	R
Affx-93218090	1	5564246	TT	TT	R				Affx-93216018	1	5562768	GG	GG	R
Affx-93227153	1	5589695	GG	GG	R				Affx-93236747	1	5563008	GG	GG	R
Affx-93253556	1	5590700	GG	GG	R				Affx-93226116	1	5563177	GG	GG	R
Affx-93219816	1	5592057	TT	TT	R				Affx-93219070	1	5563293	TT	TT	R
Affx-93260648	1	5592179	TT	TT	R				Affx-93225548	1	5563377	CC	CC	R
Affx-93223035	1	5592349	AT	AT	R				Affx-93215212	1	5564177	CC	CC	R
Affx-93216753	1	5717120	AA	AA	R				Affx-93218090	1	5564246	TT	TT	R
Affx-93225679	1	5718787	TT	TT	R				Affx-93227153	1	5589695	GG	GG	R
Affx-93215636	1	5720058	AA	AA	R				Affx-93253556	1	5590700	GG	GG	R
Affx-93238596	1	5720180	TT	TT	R				Affx-93219816	1	5592057	TT	TT	R
Affx-93251019	1	5720673	GG	GG	R				Affx-93260648	1	5592179	TT	TT	R
Affx-93260854	1	5756661	CC	CC	R				Affx-93223035	1	5592349	AT	AT	R
Affx-93235027	1	5756677	AA	AA	R				Affx-93216753	1	5717120	AA	AA	R
Affx-93230313	1	5756992	GG	GG	R				Affx-93225679	1	5718787	TT	TT	R
Affx-93233978	1	5761082	CC	CC	R				Affx-93215636	1	5720058	AA	AA	R
Affx-93242453	1	5761983	AA	AA	R				Affx-93238596	1	5720180	TT	TT	R
Affx-93215443	1	5763864	CC	CC	R				Affx-93251019	1	5720673	GG	GG	R
Affx-93217726	1	5764189	TT	TT	R				Affx-93260854	1	5756661	CC	CC	R
Affx-93241246	1	5764581	CC	CC	R				Affx-93235027	1	5756677	AA	AA	R
Affx-93211562	1	5765165	GG	GG	R				Affx-93230313	1	5756992	GG	GG	R
Affx-93237437	1	5765494	TT	TT	R				Affx-93233978	1	5761082	CC	CC	R
Affx-93238002	1	5766016	CC	CC	R				Affx-93242453	1	5761983	AA	AA	R
Affx-93231959	1	5768472	AA	AA	R				Affx-93215443	1	5763864	CC	CC	R
Affx-93230851	1	5769148	GG	GG	R				Affx-93217726	1	5764189	TT	TT	R
Affx-93242368	1	5770432	GG	GG	R				Affx-93241246	1	5764581	CC	CC	R
Affx-93222126	1	5791947	GG	GG	R				Affx-93211562	1	5765165	GG	GG	R
Affx-93222118	1	5791996	TT	TT	R				Affx-93237437	1	5765494	TT	TT	R
Affx-93224238	1	5792043	CC	CC	R				Affx-93238002	1	5766016	CC	CC	R
Affx-93237073	1	5792154	AA	AA	R				Affx-93231959	1	5768472	AA	AA	R
Affx-93213687	1	5792569	TT	TT	R				Affx-93230851	1	5769148	GG	GG	R
Affx-93239859	1	5792584	TT	TT	R				Affx-93242368	1	5770432	GG	GG	R
Affx-93250701	1	5792656	AA	AA	R				Affx-93222126	1	5791947	GG	GG	R
Affx-93257176	1	5792842	AC	AC	R				Affx-93222118	1	5791996	TT	TT	R
Affx-93257311	1	5792975	CC	CC	R				Affx-93224238	1	5792043	CC	CC	R
Affx-93236492	1	5793017	AA	AA	R				Affx-93237073	1	5792154	AA	AA	R
Affx-93218234	1	5793458	CC	CC	R				Affx-93213687	1	5792569	TT	TT	R
Affx-93236651	1	5793572	GG	GG	R				Affx-93239859	1	5792584	TT	TT	R
Affx-93221595	1	5793606	TT	TT	R				Affx-93250701	1	5792656	AA	AA	R
Affx-93224962	1	5793859	AA	AA	R				Affx-93257176	1	5792842	AC	AC	R
Affx-93227577	1	5794048	AA	AA	R				Affx-93257311	1	5792975	CC	CC	R
Affx-93257167	1	5811726	GG	GG	R				Affx-93236492	1	5793017	AA	AA	R
Affx-93225497	1	5811750	CC	CC	R				Affx-93218234	1	5793458	CC	CC	R
Affx-93213101	1	5811842	CC	CC	R				Affx-93236651	1	5793572	GG	GG	R
Affx-93258832	1	5811998	GG	GG	R				Affx-93221595	1	5793606	TT	TT	R
Affx-93222918	1	5812050	CC	CC	R				Affx-93224962	1	5793859	AA	AA	R
Affx-93259024	1	5812137	AA	AA	R				Affx-93227577	1	5794048	AA	AA	R
Affx-93241387	1	5812351	CC	CC	R				Affx-93257167	1	5811726	GG	GG	R
Affx-93244424	1	5812414	AA	AA	R				Affx-93225497	1	5811750	CC	CC	R
Affx-93231413	1	5812499	TT	TT	R				Affx-93213101	1	5811842	CC	CC	R
Affx-93257122	1	5812558	CC	CC	R				Affx-93258832	1	5811998	GG	GG	R
Affx-93255501	1	5812685	GG	GG	R				Affx-93222918	1	5812050	CC	CC	R
Affx-93215086	1	5812815	TT	TT	R				Affx-93259024	1	5812137	AA	AA	R
Affx-93241579	1	5812850	CC	CC	R				Affx-93241387	1	5812351	CC	CC	R
Affx-93246489	1	5813103	TT	TT	R				Affx-93244424	1	5812414	AA	AA	R
Affx-93215847	1	5813239	AA	AA	R				Affx-93231413	1	5812499	TT	TT	R
Affx-93244452	1	5813462	TT	TT	R				Affx-93257122	1	5812558	CC	CC	R
Affx-93254529	1	5813650	TT	TT	R				Affx-93255501	1	5812685	GG	GG	R
Affx-93212608	1	5889196	GG	GG	R				Affx-93215086	1	5812815	TT	TT	R
Affx-93230868	1	5889198	TT	TT	R				Affx-93241579	1	5812850	CC	CC	R
Affx-93244832	1	5891035	TT	TT	R				Affx-93246489	1	5813103	TT	TT	R
Affx-93243084	1	5891190	GG	GG	R				Affx-93215847	1	5813239	AA	AA	R
Affx-93259893	1	5891410	AG	AG	R				Affx-93244452	1	5813462	TT	TT	R
Affx-93215962	1	5891647	CC	CC	R				Affx-93254529	1	5813650	TT	TT	R
Affx-93221286	1	5892724	CC	CC	R				Affx-93212608	1	5889196	GG	GG	R
Affx-93231061	1	5893315	AA	AA	R				Affx-93230868	1	5889198	TT	TT	R
Affx-93211325	1	5894695	TT	TT	R				Affx-93244832	1	5891035	TT	TT	R
Affx-93255869	1	5896951	AA	AA	R				Affx-93243084	1	5891190	GG	GG	R
Affx-93233295	1	5898258	CC	CC	R				Affx-93259893	1	5891410	AG	AG	R
Affx-93249158	1	5901043	CC	CC	R				Affx-93215962	1	5891647	CC	CC	R
Affx-93252705	1	5901101	AG	AG	R				Affx-93221286	1	5892724	CC	CC	R
Affx-93251395	1	5901262	AA	AA	R				Affx-93231061	1	5893315	AA	AA	R
Affx-93213801	1	5901865	CC	CC	R				Affx-93211325	1	5894695	TT	TT	R
Affx-93241937	1	5901902	CC	CC	R				Affx-93255869	1	5896951	AA	AA	R
Affx-93246133	1	5901949	CC	CC	R				Affx-93233295	1	5898258	CC	CC	R
Affx-93255686	1	5901964	CC	CC	R				Affx-93249158	1	5901043	CC	CC	R
Affx-93218880	1	5902093	CC	CC	R				Affx-93252705	1	5901101	AG	AG	R
Affx-93260608	1	5902467	CC	CC	R				Affx-93251395	1	5901262	AA	AA	R
Affx-93255351	1	5904114	CC	CC	R				Affx-93213801	1	5901865	CC	CC	R
Affx-93236050	1	5905682	CC	CC	R				Affx-93241937	1	5901902	CC	CC	R
Affx-93229862	1	5905741	AA	AA	R				Affx-93246133	1	5901949	CC	CC	R
Affx-93257906	1	5908335	GG	GG	R				Affx-93255686	1	5901964	CC	CC	R
Affx-93221097	1	5909470	CC	CC	R				Affx-93218880	1	5902093	CC	CC	R
Affx-93241501	1	5909590	CC	CC	R				Affx-93260608	1	5902467	CC	CC	R
Affx-93211776	1	5910962	GG	GG	R				Affx-93259102	1	5904111	CC	CC	R
Affx-93250906	1	5911828	AA	AA	R				Affx-93255351	1	5904114	CC	CC	R
Affx-93227164	1	5913281	TT	TT	R				Affx-93236050	1	5905682	CC	CC	R
Affx-93244828	1	5942505	CC	CC	R				Affx-93229862	1	5905741	AA	AA	R
Affx-93214159	1	5942834	AA	AA	R				Affx-93257906	1	5908335	GG	GG	R
Affx-93253355	1	5943091	TT	TT	R				Affx-93221097	1	5909470	CC	CC	R
Affx-93256466	1	5944132	TT	TT	R				Affx-93241501	1	5909590	CC	CC	R
Affx-93253279	1	5944842	CC	CC	R				Affx-93211776	1	5910962	GG	GG	R
Affx-93225746	1	5945511	GG	GG	R				Affx-93250906	1	5911828	AA	AA	R
Affx-93233242	1	5946917	AA	AA	R				Affx-93227164	1	5913281	TT	TT	R
Affx-93247223	1	5980709	GG	GG	R				Affx-93244828	1	5942505	CC	CC	R
Affx-93244861	1	5981049	GG	GG	R				Affx-93214159	1	5942834	AA	AA	R
Affx-93232622	1	5981741	CC	CC	R				Affx-93253355	1	5943091	TT	TT	R
Affx-93224303	1	5982030	CC	CC	R				Affx-93231329	1	5943568	AA	AA	R
Affx-93215199	1	6001291	AA	AA	R				Affx-93256466	1	5944132	TT	TT	R
Affx-93231456	1	6001441	GG	GG	R				Affx-93253279	1	5944842	CC	CC	R
Affx-93214557	1	6001992	GG	GG	R				Affx-93225746	1	5945511	GG	GG	R
Affx-93246788	1	6002131	GG	GG	R				Affx-93233242	1	5946917	AA	AA	R
Affx-93213523	1	6002736	CC	CC	R				Affx-93247223	1	5980709	GG	GG	R
Affx-93234083	1	6003427	GG	GG	R				Affx-93244861	1	5981049	GG	GG	R
Affx-93240804	1	6003567	AA	AA	R				Affx-93232622	1	5981741	CC	CC	R
Affx-93214156	1	6004871	CC	CC	R				Affx-93224303	1	5982030	CC	CC	R
Affx-93214344	1	6005532	TT	TT	R				Affx-93215199	1	6001291	AA	AA	R
Affx-93214275	1	6005637	TT	TT	R				Affx-93231456	1	6001441	GG	GG	R
Affx-93226375	1	6007539	GG	GG	R				Affx-93214557	1	6001992	GG	GG	R
Affx-93219055	1	6007584	CC	CC	R				Affx-93246788	1	6002131	GG	GG	R
Affx-93259321	1	6007666	CC	CC	R				Affx-93213523	1	6002736	CC	CC	R
Affx-93234387	1	6007794	TT	TT	R				Affx-93234083	1	6003427	GG	GG	R
Affx-93214413	1	6008298	AT	AT	R				Affx-93240804	1	6003567	AA	AA	R
Affx-93226117	1	6008551	AA	AA	R				Affx-93214156	1	6004871	CC	CC	R
Affx-93247579	1	6015926	TT	TT	R				Affx-93214344	1	6005532	TT	TT	R
Affx-93252724	1	6016401	CC	CC	R				Affx-93214275	1	6005637	TT	TT	R
Affx-93258233	1	6016601	CC	CC	R				Affx-93226375	1	6007539	GG	GG	R
Affx-93229739	1	6017535	TT	TT	R				Affx-93219055	1	6007584	CC	CC	R
Affx-93227918	1	6073837	GG	GG	R				Affx-93259321	1	6007666	CC	CC	R
Affx-93221995	1	6074851	GG	GG	R				Affx-93234387	1	6007794	TT	TT	R
Affx-93247886	1	6075154	GG	GG	R				Affx-93226117	1	6008551	AA	AA	R
Affx-93224008	1	6091754	TT	TT	R				Affx-93247579	1	6015926	TT	TT	R
Affx-93224094	1	6092757	AA	AA	R				Affx-93252724	1	6016401	CC	CC	R
Affx-93253603	1	6093008	CC	CC	R				Affx-93258233	1	6016601	CC	CC	R
Affx-93235204	1	6129107	AA	AA	R				Affx-93229739	1	6017535	TT	TT	R
Affx-93232177	1	6129134	AA	AA	R				Affx-93227918	1	6073837	GG	GG	R
Affx-93226126	1	6129201	TT	TT	R				Affx-93221995	1	6074851	GG	GG	R
Affx-93217837	1	6129309	GG	GG	R				Affx-93247886	1	6075154	GG	GG	R
Affx-93228234	1	6129591	GG	GG	R				Affx-93224008	1	6091754	TT	TT	R
Affx-93258268	1	6131504	CC	CC	R				Affx-93237740	1	6092469	AA	AA	R
Affx-93214186	1	6132223	CC	CC	R				Affx-93224094	1	6092757	AA	AA	R
Affx-93255705	1	6132367	CC	CC	R				Affx-93253603	1	6093008	CC	CC	R
Affx-93245852	1	6132384	CC	CC	R				Affx-93235204	1	6129107	AA	AA	R
Affx-93243083	1	6132689	TT	TT	R				Affx-93232177	1	6129134	AA	AA	R
Affx-93259830	1	6132702	CC	CC	R				Affx-93226126	1	6129201	TT	TT	R
Affx-93222335	1	6132913	CC	CC	R				Affx-93217837	1	6129309	GG	GG	R
Affx-93261014	1	6132992	TT	TT	R				Affx-93228234	1	6129591	GG	GG	R
Affx-93219568	1	6134281	CC	CC	R				Affx-93232220	1	6129698	GG	AG	H
Affx-93220122	1	6134352	GG	GG	R				Affx-93258268	1	6131504	CC	CC	R
Affx-93246990	1	6134783	GG	GG	R				Affx-93214186	1	6132223	CC	CC	R
Affx-93227778	1	6134839	CC	CC	R				Affx-93255705	1	6132367	CC	CC	R
Affx-93237651	1	6135373	AA	AA	R				Affx-93245852	1	6132384	CC	CC	R
Affx-93218403	1	6136641	CC	CC	R				Affx-93243083	1	6132689	TT	TT	R
Affx-93247852	1	6136713	TT	TT	R				Affx-93259830	1	6132702	CC	CC	R
Affx-93222574	1	6189560	CC	CC	R				Affx-93222335	1	6132913	CC	CC	R
Affx-93215683	1	6190031	TT	TT	R				Affx-93261014	1	6132992	TT	TT	R
Affx-93255261	1	6218513	AA	AA	R				Affx-93219568	1	6134281	CC	CC	R
Affx-93241170	1	6220236	AA	AA	R				Affx-93220122	1	6134352	GG	GG	R
Affx-93226094	1	6441276	CC	CC	R				Affx-93246990	1	6134783	GG	GG	R
Affx-93216816	1	6441539	CC	CC	R				Affx-93227778	1	6134839	CC	CC	R
Affx-93259508	1	6441950	CC	CC	R				Affx-93237651	1	6135373	AA	AA	R
Affx-93254931	1	6442337	GG	GG	R				Affx-93218403	1	6136641	CC	CC	R
Affx-93247578	1	6444992	CC	CC	R				Affx-93247852	1	6136713	TT	TT	R
Affx-93218819	1	6446438	CC	CC	R				Affx-93222574	1	6189560	CC	CC	R
Affx-93241900	1	6446447	CC	CC	R				Affx-93215683	1	6190031	TT	TT	R
Affx-93253336	1	6446455	TT	TT	R				Affx-93255261	1	6218513	AA	AA	R
Affx-93254343	1	6446639	GG	GG	R				Affx-93241170	1	6220236	AA	AA	R
Affx-93237656	1	6447962	TT	TT	R				Affx-93226094	1	6441276	CC	CC	R
Affx-93236018	1	6491539	CC	CC	R				Affx-93216816	1	6441539	CC	CC	R
Affx-93240319	1	6492211	GG	GG	R				Affx-93259508	1	6441950	CC	CC	R
Affx-93248392	1	6492369	GG	GG	R				Affx-93254931	1	6442337	GG	GG	R
Affx-93228342	1	6492663	AA	AA	R				Affx-93247578	1	6444992	CC	CC	R
Affx-93217291	1	6493670	GG	GG	R				Affx-93218819	1	6446438	CC	CC	R
Affx-93219811	1	6493933	AA	AA	R				Affx-93241900	1	6446447	CC	CC	R
Affx-93260358	1	6494336	GG	GG	R				Affx-93253336	1	6446455	TT	TT	R
Affx-93238839	1	6494453	AA	AA	R				Affx-93254343	1	6446639	GG	GG	R
Affx-93252611	1	6494536	GG	GG	R				Affx-93237656	1	6447962	TT	TT	R
Affx-93230719	1	6494846	GG	GG	R				Affx-93236018	1	6491539	CC	CC	R
Affx-93224822	1	6495984	TT	TT	R				Affx-93240319	1	6492211	GG	GG	R
Affx-93260490	1	6498118	CC	CC	R				Affx-93248392	1	6492369	GG	GG	R
Affx-93236538	1	6498407	GG	GG	R				Affx-93228342	1	6492663	AA	AA	R
Affx-93213994	1	6499458	TT	TT	R				Affx-93217291	1	6493670	GG	GG	R
Affx-93260876	1	6499838	AA	AA	R				Affx-93219811	1	6493933	AA	AA	R
Affx-93234431	1	6502036	AA	AA	R				Affx-93260358	1	6494336	GG	GG	R
Affx-93224936	1	6502270	GG	GG	R				Affx-93238839	1	6494453	AA	AA	R
Affx-93234132	1	6502455	CC	CC	R				Affx-93252611	1	6494536	GG	GG	R
Affx-93227586	1	6503110	AA	AA	R				Affx-93230719	1	6494846	GG	GG	R
Affx-93242335	1	6503641	CC	CC	R				Affx-93224822	1	6495984	TT	TT	R
Affx-93230729	1	6503740	GG	GG	R				Affx-93260490	1	6498118	CC	CC	R
Affx-93257952	1	6520864	AA	AA	R				Affx-93236538	1	6498407	GG	GG	R
Affx-93224830	1	6521227	TT	TT	R				Affx-93213994	1	6499458	TT	TT	R
Affx-93253568	1	6522669	CC	CC	R				Affx-93260876	1	6499838	AA	AA	R
Affx-93218202	1	6522670	AA	AA	R				Affx-93234431	1	6502036	AA	AA	R
Affx-93216219	1	6522728	GG	GG	R				Affx-93224936	1	6502270	GG	GG	R
Affx-93260833	1	6523182	GG	GG	R				Affx-93234132	1	6502455	CC	CC	R
Affx-93229851	1	6523250	GG	GG	R				Affx-93227586	1	6503110	AA	AA	R
Affx-93230315	1	6523392	GG	GG	R				Affx-93215475	1	6503420	GG	AG	H
Affx-93236732	1	6523540	CC	CC	R				Affx-93242335	1	6503641	CC	CC	R
Affx-93243985	1	6523789	TT	TT	R				Affx-93230729	1	6503740	GG	GG	R
Affx-93213920	1	6524250	TT	TT	R				Affx-93257952	1	6520864	AA	AA	R
Affx-93245775	1	6525020	GG	GG	R				Affx-93224830	1	6521227	TT	TT	R
Affx-93247938	1	6531735	CC	CC	R				Affx-93253568	1	6522669	CC	CC	R
Affx-93236192	1	6532044	CC	CC	R				Affx-93218202	1	6522670	AA	AA	R
Affx-93221778	1	6532139	AA	AA	R				Affx-93216219	1	6522728	GG	GG	R
Affx-93224740	1	6532178	GG	GG	R				Affx-93260833	1	6523182	GG	GG	R
Affx-93212584	1	6532374	GG	GG	R				Affx-93229851	1	6523250	GG	GG	R
Affx-93238101	1	6534612	CC	CC	R				Affx-93230315	1	6523392	GG	GG	R
Affx-93257389	1	6534637	AA	AA	R				Affx-93236732	1	6523540	CC	CC	R
Affx-93217224	1	6538265	TT	TT	R				Affx-93243985	1	6523789	TT	TT	R
Affx-93248826	1	6584091	GG	GG	R				Affx-93213920	1	6524250	TT	TT	R
Affx-93247102	1	6584260	CC	CC	R				Affx-93245775	1	6525020	GG	GG	R
Affx-93227077	1	6584383	CC	CC	R				Affx-93247938	1	6531735	CC	CC	R
Affx-93220917	1	6584389	GG	GG	R				Affx-93236192	1	6532044	CC	CC	R
Affx-93244709	1	6588378	TT	TT	R				Affx-93221778	1	6532139	AA	AA	R
Affx-93241341	1	6588871	AA	AA	R				Affx-93224740	1	6532178	GG	GG	R
Affx-93252370	1	6641789	AA	AA	R				Affx-93212584	1	6532374	GG	GG	R
Affx-93247765	1	6658429	GG	GG	R				Affx-93238101	1	6534612	CC	CC	R
Affx-93229721	1	6660543	TT	TT	R				Affx-93257389	1	6534637	AA	AA	R
Affx-93258003	1	6660860	AA	AA	R				Affx-93217224	1	6538265	TT	TT	R
Affx-93231806	1	6661127	TT	TT	R				Affx-93248826	1	6584091	GG	AG	H
Affx-93234959	1	6661215	GG	GG	R				Affx-93247102	1	6584260	CC	CC	R
Affx-93215775	1	6661546	TT	TT	R				Affx-93227077	1	6584383	CC	CC	R
Affx-93241800	1	6661652	AA	AA	R				Affx-93220917	1	6584389	GG	AG	H
Affx-93236070	1	6664346	CC	CC	R				Affx-93244709	1	6588378	TT	TT	R
Affx-93247781	1	6664885	GG	GG	R				Affx-93241341	1	6588871	AA	AA	R
Affx-93260016	1	6665700	AA	AA	R				Affx-93252370	1	6641789	AA	AA	R
Affx-93215776	1	6686516	CC	CC	R				Affx-93247765	1	6658429	GG	GG	R
Affx-93230670	1	6687023	GG	GG	R				Affx-93229721	1	6660543	TT	TT	R
Affx-93226966	1	6687182	GG	GG	R				Affx-93258003	1	6660860	AA	AA	R
Affx-93236842	1	6688673	CC	CC	R				Affx-93231806	1	6661127	TT	TT	R
Affx-93260332	1	6689072	AA	AA	R				Affx-93234959	1	6661215	GG	GG	R
Affx-93254441	1	6689200	GG	GG	R				Affx-93215775	1	6661546	TT	TT	R
Affx-93237215	1	6689297	GG	GG	R				Affx-93241800	1	6661652	AA	AA	R
Affx-93211531	1	6691415	GG	GG	R				Affx-93236070	1	6664346	CC	CC	R
Affx-93254179	1	6691598	CC	CC	R				Affx-93247781	1	6664885	GG	GG	R
Affx-93229456	1	6704120	AA	AA	R				Affx-93260016	1	6665700	AA	AA	R
Affx-93227710	1	6763464	TT	TT	R				Affx-93215776	1	6686516	CC	CC	R
Affx-93239084	1	6766201	AA	AA	R				Affx-93230670	1	6687023	GG	GG	R
Affx-93241490	1	6877121	TT	TT	R				Affx-93226966	1	6687182	GG	GG	R
Affx-93242404	1	6877474	CC	CC	R				Affx-93236842	1	6688673	CC	CC	R
Affx-93241619	1	6878247	AA	AA	R				Affx-93260332	1	6689072	AA	AA	R
Affx-93251016	1	6888391	GG	GG	R				Affx-93254441	1	6689200	GG	GG	R
Affx-93211437	1	6888516	TT	TT	R				Affx-93237215	1	6689297	GG	GG	R
Affx-93250204	1	6888703	CC	CC	R				Affx-93211531	1	6691415	GG	GG	R
Affx-93234053	1	6889433	AA	AA	R				Affx-93254179	1	6691598	CC	AC	H
Affx-93250334	1	6890669	TT	TT	R				Affx-93229456	1	6704120	AA	AA	R
Affx-93257404	1	6891170	GG	GG	R				Affx-93227710	1	6763464	TT	TT	R
Affx-93253013	1	6891186	AA	AA	R				Affx-93239084	1	6766201	AA	AA	R
Affx-93213182	1	6891591	AA	AA	R				Affx-93241490	1	6877121	TT	TT	R
Affx-93257424	1	6892105	AA	AA	R				Affx-93242404	1	6877474	CC	CC	R
Affx-93232339	1	6892158	CC	CC	R				Affx-93241619	1	6878247	AA	AA	R
Affx-93229266	1	6892795	GG	GG	R				Affx-93251016	1	6888391	GG	GG	R
Affx-93219658	1	6892967	AA	AA	R				Affx-93211437	1	6888516	TT	TT	R
Affx-93221967	1	6895080	CC	CC	R				Affx-93250204	1	6888703	CC	CC	R
Affx-93230427	1	6895757	GG	GG	R				Affx-93234053	1	6889433	AA	AA	R
Affx-93246528	1	6896219	GG	GG	R				Affx-93250334	1	6890669	TT	TT	R
Affx-93232515	1	6896422	CC	CC	R				Affx-93257404	1	6891170	GG	GG	R
Affx-93233513	1	6896615	GG	GG	R				Affx-93253013	1	6891186	AA	AA	R
Affx-93259853	1	6896822	CC	CC	R				Affx-93213182	1	6891591	AA	AA	R
Affx-93240289	1	6897372	CC	CC	R				Affx-93257424	1	6892105	AA	AA	R
Affx-93215067	1	6897467	CC	CC	R				Affx-93232339	1	6892158	CC	CC	R
Affx-93216187	1	6897553	CC	CC	R				Affx-93229266	1	6892795	GG	GG	R
Affx-93212539	1	6898229	CC	CC	R				Affx-93219658	1	6892967	AA	AA	R
Affx-93229710	1	6898366	TT	TT	R				Affx-93221967	1	6895080	CC	CC	R
Affx-93222196	1	6898556	GG	GG	R				Affx-93230427	1	6895757	GG	GG	R
Affx-93247061	1	6898754	CC	CC	R				Affx-93246528	1	6896219	GG	GG	R
Affx-93237146	1	6898782	GG	GG	R				Affx-93232515	1	6896422	CC	CC	R
Affx-93260800	1	6899123	CC	CC	R				Affx-93233513	1	6896615	GG	GG	R
Affx-93216577	1	6899628	GG	GG	R				Affx-93259853	1	6896822	CC	CC	R
Affx-93243262	1	6900412	AA	AA	R				Affx-93224399	1	6897073	CC	CC	R
Affx-93241823	1	6906768	GG	TG	H				Affx-93240289	1	6897372	CC	CC	R
Affx-93255627	1	6906782	TT	TT	R				Affx-93215067	1	6897467	CC	CC	R
Affx-93232278	1	6906876	TT	TT	R				Affx-93216187	1	6897553	CC	CC	R
Affx-93258803	1	6906954	GG	GG	R				Affx-93212539	1	6898229	CC	CC	R
Affx-93227261	1	7040805	AA	AA	R				Affx-93229710	1	6898366	TT	TT	R
Affx-93219510	1	7041598	AA	AA	R				Affx-93222196	1	6898556	GG	GG	R
Affx-93241864	1	7042695	AG	AG	R				Affx-93247061	1	6898754	CC	CC	R
Affx-93230658	1	7042715	TT	TT	R				Affx-93237146	1	6898782	GG	GG	R
Affx-93248703	1	7043247	CC	CC	R				Affx-93260800	1	6899123	CC	CC	R
Affx-93239350	1	7043785	AA	AA	R				Affx-93216577	1	6899628	GG	GG	R
Affx-93216251	1	7044194	AA	AA	R				Affx-93243262	1	6900412	AA	AA	R
Affx-93256770	1	7044313	TT	TT	R				Affx-93241823	1	6906768	GG	GG	R
Affx-93215202	1	7083974	GG	GG	R				Affx-93255627	1	6906782	TT	TT	R
Affx-93214888	1	7084980	CC	CC	R				Affx-93232278	1	6906876	TT	TT	R
Affx-93227150	1	7085462	AA	AA	R				Affx-93258803	1	6906954	GG	GG	R
Affx-93221803	1	7085748	GG	GG	R				Affx-93227261	1	7040805	AA	AA	R
Affx-93220161	1	7092266	TT	TT	R				Affx-93219510	1	7041598	AA	AA	R
Affx-93243657	1	7092350	GG	GG	R				Affx-93230658	1	7042715	TT	TT	R
Affx-93254576	1	7092445	GG	GG	R				Affx-93248703	1	7043247	CC	CC	R
Affx-93215525	1	7092780	AA	AA	R				Affx-93239350	1	7043785	AA	AA	R
Affx-93246619	1	7093116	GG	GG	R				Affx-93216251	1	7044194	AA	AA	R
Affx-93244336	1	7093674	TT	TT	R				Affx-93256770	1	7044313	TT	TT	R
Affx-93259953	1	7093953	CC	CC	R				Affx-93215202	1	7083974	GG	GG	R
Affx-93232059	1	7094151	AA	AA	R				Affx-93214888	1	7084980	CC	CC	R
Affx-93250278	1	7094271	GG	GG	R				Affx-93227150	1	7085462	AA	AA	R
Affx-93219360	1	7096944	GG	GG	R				Affx-93221803	1	7085748	GG	GG	R
Affx-93255226	1	7096957	GG	GG	R				Affx-93220161	1	7092266	TT	TT	R
Affx-93219782	1	7097167	AA	AA	R				Affx-93243657	1	7092350	GG	GG	R
Affx-93253324	1	7097550	AA	AA	R				Affx-93254576	1	7092445	GG	GG	R
Affx-93248150	1	7097704	TT	TT	R				Affx-93215525	1	7092780	AA	AA	R
Affx-93238264	1	7097737	CC	CC	R				Affx-93246619	1	7093116	GG	GG	R
Affx-93218925	1	7098065	AA	AA	R				Affx-93244336	1	7093674	TT	TT	R
Affx-93211808	1	7098512	GG	GG	R				Affx-93259953	1	7093953	CC	CC	R
Affx-93211336	1	7099971	TC	TC	R				Affx-93232059	1	7094151	AA	AA	R
Affx-93218100	1	7100000	AA	AA	R				Affx-93250278	1	7094271	GG	GG	R
Affx-93215130	1	7100066	TT	TT	R				Affx-93219360	1	7096944	GG	GG	R
Affx-93242931	1	7102178	TT	TT	R				Affx-93255226	1	7096957	GG	GG	R
Affx-93257139	1	7102236	CC	CC	R				Affx-93219782	1	7097167	AA	AA	R
Affx-93248653	1	7102341	GG	GG	R				Affx-93253324	1	7097550	AA	AA	R
Affx-93214542	1	7102366	GG	GG	R				Affx-93248150	1	7097704	TT	TT	R
Affx-93234143	1	7102661	GG	GG	R				Affx-93238264	1	7097737	CC	CC	R
Affx-93238319	1	7102724	CC	CC	R				Affx-93218925	1	7098065	AA	AA	R
Affx-93235829	1	7102813	GG	GG	R				Affx-93211808	1	7098512	GG	GG	R
Affx-93217287	1	7102870	AA	AA	R				Affx-93211336	1	7099971	TC	TC	R
Affx-93251402	1	7104056	GG	GG	R				Affx-93218100	1	7100000	AA	AA	R
Affx-93223845	1	7104394	AA	AA	R				Affx-93215130	1	7100066	TT	TT	R
Affx-93253575	1	7105254	TT	TT	R				Affx-93242931	1	7102178	TT	TT	R
Affx-93257180	1	7105353	CC	CC	R				Affx-93257139	1	7102236	CC	CC	R
Affx-93233074	1	7126749	GG	GG	R				Affx-93248653	1	7102341	GG	GG	R
Affx-93252565	1	7126978	GG	GG	R				Affx-93214542	1	7102366	GG	GG	R
Affx-93217774	1	7127936	TT	TT	R				Affx-93234143	1	7102661	GG	GG	R
Affx-93212149	1	7128090	CC	CC	R				Affx-93238319	1	7102724	CC	CC	R
Affx-93252013	1	7128199	GG	GG	R				Affx-93235829	1	7102813	GG	GG	R
Affx-93236879	1	7128458	TT	TT	R				Affx-93217287	1	7102870	AA	AA	R
Affx-93220254	1	7128747	GG	GG	R				Affx-93251402	1	7104056	GG	GG	R
Affx-93259583	1	7129021	CC	CC	R				Affx-93223845	1	7104394	AA	AA	R
Affx-93236908	1	7155125	CC	CC	R				Affx-93253575	1	7105254	TT	TT	R
Affx-93260423	1	7155908	TT	TT	R				Affx-93233074	1	7126749	GG	GG	R
Affx-93245629	1	7156236	CC	CC	R				Affx-93252565	1	7126978	GG	GG	R
Affx-93234799	1	7156250	TT	TT	R				Affx-93217774	1	7127936	TT	TT	R
Affx-93237610	1	7156288	TT	TT	R				Affx-93212149	1	7128090	CC	CC	R
Affx-93260461	1	7156351	AA	AA	R				Affx-93252013	1	7128199	GG	GG	R
Affx-93241117	1	7156600	AA	AA	R				Affx-93236879	1	7128458	TT	TT	R
Affx-93226249	1	7156898	TT	TT	R				Affx-93220254	1	7128747	GG	GG	R
Affx-93230526	1	7158059	AG	AG	R				Affx-93259583	1	7129021	CC	CC	R
Affx-93248509	1	7158090	AA	AA	R				Affx-93236908	1	7155125	CC	CC	R
Affx-93252500	1	7158155	CC	CC	R				Affx-93260423	1	7155908	TT	TT	R
Affx-93223317	1	7158349	GG	GG	R				Affx-93245629	1	7156236	CC	CC	R
Affx-93230229	1	7158397	GG	GG	R				Affx-93234799	1	7156250	TT	TT	R
Affx-93250484	1	7158853	GG	GG	R				Affx-93237610	1	7156288	TT	TT	R
Affx-93222058	1	7158928	GG	GG	R				Affx-93260461	1	7156351	AA	AA	R
Affx-93237982	1	7159265	TT	TT	R				Affx-93241117	1	7156600	AA	AA	R
Affx-93260596	1	7159507	AA	AA	R				Affx-93226249	1	7156898	TT	TT	R
Affx-93228770	1	7159665	TT	TT	R				Affx-93230526	1	7158059	AG	AG	R
Affx-93236785	1	7159890	GG	GG	R				Affx-93248509	1	7158090	AA	AA	R
Affx-93241542	1	7159942	GG	GG	R				Affx-93252500	1	7158155	CC	CC	R
Affx-93223223	1	7160202	GG	GG	R				Affx-93223317	1	7158349	GG	GG	R
Affx-93224327	1	7160251	GG	GG	R				Affx-93230229	1	7158397	GG	GG	R
Affx-93231957	1	7174205	GG	GG	R				Affx-93250484	1	7158853	GG	GG	R
Affx-93244775	1	7174499	CC	CC	R				Affx-93222058	1	7158928	GG	GG	R
Affx-93244684	1	7174596	TT	TT	R				Affx-93237982	1	7159265	TT	TT	R
Affx-93237035	1	7174734	CC	CC	R				Affx-93260596	1	7159507	AA	AA	R
Affx-93230778	1	7174824	AA	AA	R				Affx-93228770	1	7159665	TT	TT	R
Affx-93255235	1	7175430	GG	GG	R				Affx-93236785	1	7159890	GG	GG	R
Affx-93254684	1	7176573	CC	CC	R				Affx-93241542	1	7159942	GG	GG	R
Affx-93229863	1	7177182	GG	GG	R				Affx-93223223	1	7160202	GG	GG	R
Affx-93229439	1	7177245	GG	GG	R				Affx-93224327	1	7160251	GG	GG	R
Affx-93228458	1	7177269	TC	TC	R				Affx-93231957	1	7174205	GG	GG	R
Affx-93248197	1	7177496	CC	CC	R				Affx-93244775	1	7174499	CC	CC	R
Affx-93214078	1	7177719	GG	GG	R				Affx-93244684	1	7174596	TT	TT	R
Affx-93238061	1	7177749	AA	AA	R				Affx-93230778	1	7174824	AA	AA	R
Affx-93256720	1	7178221	GG	GG	R				Affx-93255235	1	7175430	GG	GG	R
Affx-93236176	1	7178636	CC	CC	R				Affx-93254684	1	7176573	CC	CC	R
Affx-93227501	1	7178713	GG	GG	R				Affx-93229863	1	7177182	GG	GG	R
Affx-93234041	1	7178797	GG	GG	R				Affx-93229439	1	7177245	GG	GG	R
Affx-93257386	1	7178994	GG	GG	R				Affx-93248197	1	7177496	CC	CC	R
Affx-93258748	1	7179199	GG	GG	R				Affx-93214078	1	7177719	GG	GG	R
Affx-93225542	1	7179732	CC	CC	R				Affx-93238061	1	7177749	AA	AA	R
Affx-93239928	1	7179865	GG	GG	R				Affx-93256720	1	7178221	GG	GG	R
Affx-93241113	1	7179964	CC	CC	R				Affx-93236176	1	7178636	CC	CC	R
Affx-93242532	1	7232829	AA	AA	R				Affx-93227501	1	7178713	GG	GG	R
Affx-93251508	1	7232929	GG	GG	R				Affx-93234041	1	7178797	GG	GG	R
Affx-93224948	1	7248115	GG	GG	R				Affx-93257386	1	7178994	GG	GG	R
Affx-93244417	1	7248317	TT	TT	R				Affx-93258748	1	7179199	GG	GG	R
Affx-93217151	1	7248478	GG	GG	R				Affx-93225542	1	7179732	CC	CC	R
Affx-93242563	1	7248688	AA	AA	R				Affx-93239928	1	7179865	GG	GG	R
Affx-93217741	1	7249752	GG	GG	R				Affx-93241113	1	7179964	CC	CC	R
Affx-93232259	1	7249805	TT	TT	R				Affx-93242532	1	7232829	AA	AA	R
Affx-93231990	1	7250169	CC	CC	R				Affx-93251508	1	7232929	GG	GG	R
Affx-93218014	1	7251108	AA	AA	R				Affx-93224948	1	7248115	GG	GG	R
Affx-93226115	1	7265681	TT	TT	R				Affx-93244417	1	7248317	TT	TT	R
Affx-93224028	1	7265695	CC	CC	R				Affx-93217151	1	7248478	GG	GG	R
Affx-93260176	1	7265818	GG	GG	R				Affx-93242563	1	7248688	AA	AA	R
Affx-93213694	1	7266043	GG	GG	R				Affx-93217741	1	7249752	GG	GG	R
Affx-93222787	1	7266630	GG	GG	R				Affx-93232259	1	7249805	TT	TT	R
Affx-93234270	1	7266747	CC	CC	R				Affx-93231990	1	7250169	CC	CC	R
Affx-93259860	1	7267051	AA	AA	R				Affx-93218014	1	7251108	AA	AA	R
Affx-93219338	1	7267112	GG	GG	R				Affx-93226115	1	7265681	TT	TT	R
Affx-93250779	1	7267309	CC	CC	R				Affx-93224028	1	7265695	CC	CC	R
Affx-93246445	1	7267496	GG	GG	R				Affx-93260176	1	7265818	GG	GG	R
Affx-93233338	1	7267572	TT	TT	R				Affx-93213694	1	7266043	GG	GG	R
Affx-93216765	1	7267599	CC	CC	R				Affx-93222787	1	7266630	GG	GG	R
Affx-93250553	1	7268265	GG	GG	R				Affx-93234270	1	7266747	CC	CC	R
Affx-93248786	1	7268398	CC	CC	R				Affx-93259860	1	7267051	AA	AA	R
Affx-93248941	1	7269298	AA	AA	R				Affx-93219338	1	7267112	GG	GG	R
Affx-93230560	1	7269592	GG	GG	R				Affx-93246445	1	7267496	GG	GG	R
Affx-93232370	1	7273024	CG	CG	R				Affx-93233338	1	7267572	TT	TT	R
Affx-93256161	1	7273152	AA	AA	R				Affx-93216765	1	7267599	CC	CC	R
Affx-93217341	1	7273456	CC	CC	R				Affx-93250553	1	7268265	GG	GG	R
Affx-93222769	1	7304902	GG	GG	R				Affx-93248786	1	7268398	CC	CC	R
Affx-93213028	1	7305202	GG	GG	R				Affx-93248941	1	7269298	AA	AA	R
Affx-93248543	1	7305697	GG	GG	R				Affx-93230560	1	7269592	GG	GG	R
Affx-93259967	1	7328184	CC	CC	R				Affx-93256161	1	7273152	AA	AA	R
Affx-93260877	1	7328557	GG	GG	R				Affx-93217341	1	7273456	CC	CC	R
Affx-93259721	1	7328724	TT	TT	R				Affx-93222769	1	7304902	GG	GG	R
Affx-93250446	1	7331380	GG	GG	R				Affx-93213028	1	7305202	GG	GG	R
Affx-93251070	1	7332065	AA	AA	R				Affx-93248543	1	7305697	GG	GG	R
Affx-93248132	1	7332109	TT	TT	R				Affx-93259967	1	7328184	CC	CC	R
Affx-93261066	1	7332755	CC	TC	H				Affx-93260877	1	7328557	GG	GG	R
Affx-93220420	1	7332793	GG	GG	R				Affx-93259721	1	7328724	TT	TT	R
Affx-93244713	1	7332872	AA	AA	R				Affx-93250446	1	7331380	GG	GG	R
[truncated: 44,489 more rows]

## Sheet: Samba Mahsuri
Affy_SNP_ID	Chr_id	Chr_Pos	Samba Mahsuri CEL_call_code	SM+qGN4.1-1_Call_code	Type				Affy_SNP_ID	Chr_id	Chr_Pos	Samba Mahsuri CEL_call_code	SM+qGN4.1-2	Type			Affy_SNP_ID	Chr_id	Chr_Pos	Samba Mahsuri CEL_call_code	SM+qGN4.1-3	Type			Affy_SNP_ID	Chr_id	Chr_Pos	Samba Mahsuri CEL_call_code	SM+qGN4.1-4	Type			Affy_SNP_ID	Chr_id	Chr_Pos	Samba Mahsuri CEL_call_code	SM+qGN4.1-5	Type			Affy_SNP_ID	Chr_id	Chr_Pos	Samba Mahsuri CEL_call_code	SM+qGN4.1-6	Type			Affy_SNP_ID
Affx-93255474	1	70994	TT	TT	R	R=Recipient type	45084		Affx-93255474	1	70994	TT	TT	R	R=Recipient Type	43803	Affx-93255474	1	70994	TT	TT	R	R=Recipient Type	43893	Affx-93255474	1	70994	TT	TT	R	R=Recipient Type	44334	Affx-93255474	1	70994	TT	TT	R	R=Recipient Type	44074	Affx-93255474	1	70994	TT	TT	R	R=Recipient Type	44333	Affx-93255474
Affx-93229521	1	71883	CC	CC	R	D=Donors Type	1386		Affx-93229521	1	71883	CC	CC	R	D= Donor type	1668	Affx-93229521	1	71883	CC	CC	R	D= Donor type	1540	Affx-93229521	1	71883	CC	CC	R	D= Donor type	1866	Affx-93229521	1	71883	CC	CC	R	D= Donor type	1401	Affx-93229521	1	71883	CC	CC	R	D= Donor type	2074	Affx-93229521
Affx-93247565	1	72771	TT	TT	R	H=Heterozygote Type	559		Affx-93247565	1	72771	TT	TT	R	H=Heterozygote	1480	Affx-93257997	1	72846	GG	GG	R	H=Heterozygote	1524	Affx-93247565	1	72771	TT	TT	R	H=Heterozygote	781	Affx-93247565	1	72771	TT	TT	R	H=Heterozygote	1459	Affx-93247565	1	72771	TT	TT	R	H=Heterozygote	534	Affx-93247565
Affx-93257997	1	72846	GG	GG	R	Total Calls	47029		Affx-93257997	1	72846	GG	GG	R	Total	46951	Affx-93219686	1	73654	GG	GG	R	Total	46957	Affx-93257997	1	72846	GG	GG	R	Total	46981	Affx-93257997	1	72846	GG	GG	R	Total	46934	Affx-93257997	1	72846	GG	GG	R	Total	46941	Affx-93257997
Affx-93219686	1	73654	GG	GG	R	R+1/2H=	45363.5		Affx-93219686	1	73654	GG	GG	R	R+1/2H=	44543	Affx-93247641	1	73755	TT	TT	R	R+1/2H=	44655	Affx-93219686	1	73654	GG	GG	R	R+1/2H=	44724.5	Affx-93219686	1	73654	GG	GG	R	R+1/2H=	44803.5	Affx-93219686	1	73654	GG	GG	R	R+1/2H=	44600	Affx-93219686
Affx-93247641	1	73755	TT	TT	R	% Similarity	96.4586		Affx-93247641	1	73755	TT	TT	R	% Similarity	94.8712	Affx-93216384	1	83959	GG	GG	R	%Similarity	95.0976	Affx-93247641	1	73755	TT	TT	R	% Similarity	95.197	Affx-93247641	1	73755	TT	TT	R	% Similarity	95.4606	Affx-93247641	1	73755	TT	TT	R	% Similarity	95.0129	Affx-93247641
Affx-93216384	1	83959	GG	GG	R				Affx-93216384	1	83959	GG	GG	R			Affx-93225637	1	85834	CC	CC	R			Affx-93216384	1	83959	GG	GG	R			Affx-93216384	1	83959	GG	GG	R			Affx-93216384	1	83959	GG	GG	R			Affx-93216384
Affx-93225637	1	85834	CC	CC	R				Affx-93225637	1	85834	CC	CC	R			Affx-93239618	1	144427	CC	CC	R			Affx-93225637	1	85834	CC	CC	R			Affx-93225637	1	85834	CC	CC	R			Affx-93225637	1	85834	CC	CC	R			Affx-93225637
Affx-93239618	1	144427	CC	CC	R				Affx-93239618	1	144427	CC	CC	R			Affx-93233860	1	146807	TT	TT	R			Affx-93239618	1	144427	CC	CC	R			Affx-93239618	1	144427	CC	CC	R			Affx-93239618	1	144427	CC	CC	R			Affx-93239618
Affx-93233860	1	146807	TT	TT	R				Affx-93233860	1	146807	TT	TT	R			Affx-93222645	1	169883	CC	CC	R			Affx-93233860	1	146807	TT	TT	R			Affx-93233860	1	146807	TT	TT	R			Affx-93233860	1	146807	TT	TT	R			Affx-93233860
Affx-93222645	1	169883	CC	CC	R				Affx-93222645	1	169883	CC	CC	R			Affx-93229791	1	175827	GG	GG	R			Affx-93222645	1	169883	CC	CC	R			Affx-93222645	1	169883	CC	CC	R			Affx-93222645	1	169883	CC	CC	R			Affx-93222645
Affx-93229791	1	175827	GG	GG	R				Affx-93229791	1	175827	GG	GG	R			Affx-93234577	1	202567	GG	GG	R			Affx-93229791	1	175827	GG	GG	R			Affx-93229791	1	175827	GG	GG	R			Affx-93229791	1	175827	GG	GG	R			Affx-93229791
Affx-93234577	1	202567	GG	GG	R				Affx-93234577	1	202567	GG	GG	R			Affx-93260427	1	203064	AA	AA	R			Affx-93234577	1	202567	GG	GG	R			Affx-93234577	1	202567	GG	GG	R			Affx-93234577	1	202567	GG	GG	R			Affx-93234577
Affx-93260427	1	203064	AA	AA	R				Affx-93260427	1	203064	AA	AA	R			Affx-93245737	1	203669	AA	GG	D			Affx-93260427	1	203064	AA	AA	R			Affx-93260427	1	203064	AA	AA	R			Affx-93260427	1	203064	AA	AA	R			Affx-93260427
Affx-93245737	1	203669	AA	AA	R				Affx-93245737	1	203669	AA	AA	R			Affx-93246418	1	203762	GG	GG	R			Affx-93245737	1	203669	AA	AA	R			Affx-93245737	1	203669	AA	AA	R			Affx-93245737	1	203669	AA	AA	R			Affx-93245737
Affx-93246418	1	203762	GG	GG	R				Affx-93246418	1	203762	GG	GG	R			Affx-93256146	1	203774	GG	GG	R			Affx-93246418	1	203762	GG	GG	R			Affx-93246418	1	203762	GG	GG	R			Affx-93246418	1	203762	GG	GG	R			Affx-93246418
Affx-93256146	1	203774	GG	GG	R				Affx-93256146	1	203774	GG	GG	R			Affx-93241179	1	204144	CC	CC	R			Affx-93256146	1	203774	GG	GG	R			Affx-93256146	1	203774	GG	GG	R			Affx-93256146	1	203774	GG	GG	R			Affx-93256146
Affx-93241179	1	204144	CC	CC	R				Affx-93241179	1	204144	CC	CC	R			Affx-93214148	1	204350	GG	GG	R			Affx-93241179	1	204144	CC	CC	R			Affx-93241179	1	204144	CC	CC	R			Affx-93241179	1	204144	CC	CC	R			Affx-93241179
Affx-93214148	1	204350	GG	GG	R				Affx-93214148	1	204350	GG	GG	R			Affx-93256996	1	206081	CC	CC	R			Affx-93214148	1	204350	GG	GG	R			Affx-93214148	1	204350	GG	GG	R			Affx-93214148	1	204350	GG	GG	R			Affx-93214148
Affx-93256996	1	206081	CC	CC	R				Affx-93256996	1	206081	CC	CC	R			Affx-93219992	1	206998	AA	AA	R			Affx-93256996	1	206081	CC	CC	R			Affx-93256996	1	206081	CC	CC	R			Affx-93256996	1	206081	CC	CC	R			Affx-93256996
Affx-93219992	1	206998	AA	AA	R				Affx-93219992	1	206998	AA	AA	R			Affx-93250583	1	208885	TT	TT	R			Affx-93219992	1	206998	AA	AA	R			Affx-93219992	1	206998	AA	AA	R			Affx-93219992	1	206998	AA	AA	R			Affx-93219992
Affx-93250583	1	208885	TT	TT	R				Affx-93250583	1	208885	TT	TT	R			Affx-93251703	1	209295	GG	GG	R			Affx-93250583	1	208885	TT	TT	R			Affx-93250583	1	208885	TT	TT	R			Affx-93250583	1	208885	TT	TT	R			Affx-93250583
Affx-93251703	1	209295	GG	GG	R				Affx-93251703	1	209295	GG	GG	R			Affx-93240816	1	209663	AA	AA	R			Affx-93251703	1	209295	GG	GG	R			Affx-93251703	1	209295	GG	GG	R			Affx-93251703	1	209295	GG	GG	R			Affx-93251703
Affx-93240816	1	209663	AA	AA	R				Affx-93240816	1	209663	AA	AA	R			Affx-93244298	1	210282	TT	TT	R			Affx-93240816	1	209663	AA	AA	R			Affx-93240816	1	209663	AA	AA	R			Affx-93240816	1	209663	AA	AA	R			Affx-93240816
Affx-93244298	1	210282	TT	TT	R				Affx-93244298	1	210282	TT	TT	R			Affx-93239865	1	210516	GG	GG	R			Affx-93244298	1	210282	TT	TT	R			Affx-93244298	1	210282	TT	TT	R			Affx-93244298	1	210282	TT	TT	R			Affx-93244298
Affx-93239865	1	210516	GG	GG	R				Affx-93239865	1	210516	GG	GG	R			Affx-93227758	1	258631	GG	GG	R			Affx-93239865	1	210516	GG	GG	R			Affx-93239865	1	210516	GG	GG	R			Affx-93239865	1	210516	GG	GG	R			Affx-93239865
Affx-93227758	1	258631	GG	GG	R				Affx-93227758	1	258631	GG	GG	R			Affx-93233809	1	258781	GG	GG	R			Affx-93227758	1	258631	GG	GG	R			Affx-93227758	1	258631	GG	GG	R			Affx-93227758	1	258631	GG	GG	R			Affx-93227758
Affx-93233809	1	258781	GG	GG	R				Affx-93233809	1	258781	GG	GG	R			Affx-93243819	1	258808	AA	AA	R			Affx-93233809	1	258781	GG	GG	R			Affx-93233809	1	258781	GG	GG	R			Affx-93233809	1	258781	GG	GG	R			Affx-93233809
Affx-93243819	1	258808	AA	AA	R				Affx-93243819	1	258808	AA	AA	R			Affx-93247300	1	259449	TT	TT	R			Affx-93243819	1	258808	AA	AA	R			Affx-93243819	1	258808	AA	AA	R			Affx-93243819	1	258808	AA	AA	R			Affx-93243819
Affx-93247300	1	259449	TT	TT	R				Affx-93247300	1	259449	TT	TT	R			Affx-93247439	1	259888	AA	AA	R			Affx-93247300	1	259449	TT	TT	R			Affx-93247300	1	259449	TT	TT	R			Affx-93247300	1	259449	TT	TT	R			Affx-93247300
Affx-93247439	1	259888	AA	AA	R				Affx-93247439	1	259888	AA	AA	R			Affx-93256984	1	260986	AA	AA	R			Affx-93247439	1	259888	AA	AA	R			Affx-93247439	1	259888	AA	AA	R			Affx-93247439	1	259888	AA	AA	R			Affx-93247439
Affx-93256984	1	260986	AA	AA	R				Affx-93256984	1	260986	AA	AA	R			Affx-93253914	1	261370	GG	GG	R			Affx-93256984	1	260986	AA	AA	R			Affx-93256984	1	260986	AA	AA	R			Affx-93256984	1	260986	AA	AA	R			Affx-93256984
Affx-93253914	1	261370	GG	GG	R				Affx-93253914	1	261370	GG	GG	R			Affx-93234019	1	261422	TT	CC	D			Affx-93253914	1	261370	GG	GG	R			Affx-93253914	1	261370	GG	GG	R			Affx-93253914	1	261370	GG	GG	R			Affx-93253914
Affx-93234019	1	261422	TT	CC	D				Affx-93211400	1	261599	TT	TT	R			Affx-93211400	1	261599	TT	TT	R			Affx-93234019	1	261422	TT	CC	D			Affx-93234019	1	261422	TT	CC	D			Affx-93211400	1	261599	TT	TT	R			Affx-93234019
Affx-93211400	1	261599	TT	TT	R				Affx-93220259	1	261633	AA	AA	R			Affx-93220259	1	261633	AA	AA	R			Affx-93211400	1	261599	TT	TT	R			Affx-93211400	1	261599	TT	TT	R			Affx-93220259	1	261633	AA	AA	R			Affx-93211400
Affx-93220259	1	261633	AA	AA	R				Affx-93236200	1	262106	AA	AA	R			Affx-93236200	1	262106	AA	AA	R			Affx-93220259	1	261633	AA	AA	R			Affx-93220259	1	261633	AA	AA	R			Affx-93236200	1	262106	AA	AA	R			Affx-93220259
Affx-93236200	1	262106	AA	AA	R				Affx-93257932	1	264620	AA	AA	R			Affx-93257932	1	264620	AA	AA	R			Affx-93236200	1	262106	AA	AA	R			Affx-93236200	1	262106	AA	AA	R			Affx-93257932	1	264620	AA	AA	R			Affx-93236200
Affx-93257932	1	264620	AA	AA	R				Affx-93226783	1	264737	AA	AA	R			Affx-93226783	1	264737	AA	AA	R			Affx-93257932	1	264620	AA	AA	R			Affx-93257932	1	264620	AA	AA	R			Affx-93226783	1	264737	AA	AA	R			Affx-93257932
Affx-93226783	1	264737	AA	AA	R				Affx-93243509	1	301721	CC	CC	R			Affx-93243509	1	301721	CC	CC	R			Affx-93226783	1	264737	AA	AA	R			Affx-93226783	1	264737	AA	AA	R			Affx-93243509	1	301721	CC	CC	R			Affx-93226783
Affx-93243509	1	301721	CC	CC	R				Affx-93233258	1	301924	CC	CC	R			Affx-93233258	1	301924	CC	CC	R			Affx-93243509	1	301721	CC	CC	R			Affx-93243509	1	301721	CC	CC	R			Affx-93233258	1	301924	CC	CC	R			Affx-93243509
Affx-93233258	1	301924	CC	CC	R				Affx-93259512	1	318378	CC	CC	R			Affx-93259512	1	318378	CC	CC	R			Affx-93233258	1	301924	CC	CC	R			Affx-93233258	1	301924	CC	CC	R			Affx-93259512	1	318378	CC	CC	R			Affx-93233258
Affx-93259512	1	318378	CC	CC	R				Affx-93261042	1	318830	CC	CC	R			Affx-93261042	1	318830	CC	CC	R			Affx-93259512	1	318378	CC	CC	R			Affx-93259512	1	318378	CC	CC	R			Affx-93261042	1	318830	CC	CC	R			Affx-93259512
Affx-93261042	1	318830	CC	CC	R				Affx-93245039	1	327712	CC	CC	R			Affx-93245039	1	327712	CC	CC	R			Affx-93261042	1	318830	CC	CC	R			Affx-93245039	1	327712	CC	CC	R			Affx-93245039	1	327712	CC	CC	R			Affx-93261042
Affx-93245039	1	327712	CC	CC	R				Affx-93234481	1	328052	CC	CC	R			Affx-93234481	1	328052	CC	CC	R			Affx-93245039	1	327712	CC	CC	R			Affx-93234481	1	328052	CC	CC	R			Affx-93234481	1	328052	CC	CC	R			Affx-93245039
Affx-93234481	1	328052	CC	CC	R				Affx-93224550	1	328545	CC	CC	R			Affx-93224550	1	328545	CC	CC	R			Affx-93234481	1	328052	CC	CC	R			Affx-93224550	1	328545	CC	CC	R			Affx-93224550	1	328545	CC	CC	R			Affx-93234481
Affx-93224550	1	328545	CC	CC	R				Affx-93231383	1	329634	CC	CC	R			Affx-93231383	1	329634	CC	CC	R			Affx-93224550	1	328545	CC	CC	R			Affx-93231383	1	329634	CC	CC	R			Affx-93231383	1	329634	CC	CC	R			Affx-93224550
Affx-93231383	1	329634	CC	CC	R				Affx-93255641	1	334064	GG	GG	R			Affx-93255641	1	334064	GG	GG	R			Affx-93231383	1	329634	CC	CC	R			Affx-93255641	1	334064	GG	GG	R			Affx-93255641	1	334064	GG	GG	R			Affx-93231383
Affx-93255641	1	334064	GG	GG	R				Affx-93245697	1	335140	CC	CC	R			Affx-93245697	1	335140	CC	CC	R			Affx-93255641	1	334064	GG	GG	R			Affx-93245697	1	335140	CC	CC	R			Affx-93245697	1	335140	CC	CC	R			Affx-93255641
Affx-93245697	1	335140	CC	CC	R				Affx-93220260	1	335299	CC	GG	D			Affx-93220260	1	335299	CC	GG	D			Affx-93245697	1	335140	CC	CC	R			Affx-93220260	1	335299	CC	GG	D			Affx-93220260	1	335299	CC	GG	D			Affx-93245697
Affx-93220260	1	335299	CC	GG	D				Affx-93259410	1	335561	TT	TT	R			Affx-93259410	1	335561	TT	TT	R			Affx-93220260	1	335299	CC	GG	D			Affx-93259410	1	335561	TT	TT	R			Affx-93259410	1	335561	TT	TT	R			Affx-93220260
Affx-93259410	1	335561	TT	TT	R				Affx-93213777	1	335849	GG	GG	R			Affx-93213777	1	335849	GG	GG	R			Affx-93259410	1	335561	TT	TT	R			Affx-93213777	1	335849	GG	GG	R			Affx-93213777	1	335849	GG	GG	R			Affx-93259410
Affx-93213777	1	335849	GG	GG	R				Affx-93217043	1	339031	GG	GG	R			Affx-93217043	1	339031	GG	GG	R			Affx-93213777	1	335849	GG	GG	R			Affx-93217043	1	339031	GG	GG	R			Affx-93217043	1	339031	GG	GG	R			Affx-93213777
Affx-93217043	1	339031	GG	GG	R				Affx-93224043	1	339878	CC	TT	D			Affx-93224043	1	339878	CC	TT	D			Affx-93217043	1	339031	GG	GG	R			Affx-93224043	1	339878	CC	TT	D			Affx-93224043	1	339878	CC	TT	D			Affx-93217043
Affx-93224043	1	339878	CC	TT	D				Affx-93234519	1	341037	AA	AA	R			Affx-93234519	1	341037	AA	AA	R			Affx-93224043	1	339878	CC	TT	D			Affx-93234519	1	341037	AA	AA	R			Affx-93234519	1	341037	AA	AA	R			Affx-93224043
Affx-93234519	1	341037	AA	AA	R				Affx-93243346	1	341432	AA	AA	R			Affx-93243346	1	341432	AA	AA	R			Affx-93234519	1	341037	AA	AA	R			Affx-93243346	1	341432	AA	AA	R			Affx-93243346	1	341432	AA	AA	R			Affx-93234519
Affx-93243346	1	341432	AA	AA	R				Affx-93260840	1	341777	AA	AA	R			Affx-93260840	1	341777	AA	AA	R			Affx-93243346	1	341432	AA	AA	R			Affx-93260840	1	341777	AA	AA	R			Affx-93260840	1	341777	AA	AA	R			Affx-93243346
Affx-93260840	1	341777	AA	AA	R				Affx-93239415	1	345153	AA	AA	R			Affx-93239415	1	345153	AA	AA	R			Affx-93260840	1	341777	AA	AA	R			Affx-93239415	1	345153	AA	AA	R			Affx-93239415	1	345153	AA	AA	R			Affx-93260840
Affx-93239415	1	345153	AA	AA	R				Affx-93256038	1	345272	CC	CC	R			Affx-93256038	1	345272	CC	CC	R			Affx-93239415	1	345153	AA	AA	R			Affx-93256038	1	345272	CC	CC	R			Affx-93256038	1	345272	CC	CC	R			Affx-93239415
Affx-93256038	1	345272	CC	CC	R				Affx-93215161	1	345732	CC	TT	D			Affx-93215161	1	345732	CC	TT	D			Affx-93256038	1	345272	CC	CC	R			Affx-93215161	1	345732	CC	TT	D			Affx-93215161	1	345732	CC	TT	D			Affx-93256038
Affx-93215161	1	345732	CC	TT	D				Affx-93244300	1	346047	CC	CC	R			Affx-93244300	1	346047	CC	CC	R			Affx-93215161	1	345732	CC	TT	D			Affx-93244300	1	346047	CC	CC	R			Affx-93244300	1	346047	CC	CC	R			Affx-93215161
Affx-93244300	1	346047	CC	CC	R				Affx-93229413	1	346162	GG	GG	R			Affx-93229413	1	346162	GG	GG	R			Affx-93244300	1	346047	CC	CC	R			Affx-93229413	1	346162	GG	GG	R			Affx-93229413	1	346162	GG	GG	R			Affx-93244300
Affx-93229413	1	346162	GG	GG	R				Affx-93233659	1	347915	AA	AA	R			Affx-93233659	1	347915	AA	AA	R			Affx-93229413	1	346162	GG	GG	R			Affx-93233659	1	347915	AA	AA	R			Affx-93233659	1	347915	AA	AA	R			Affx-93229413
Affx-93233659	1	347915	AA	AA	R				Affx-93211421	1	348730	TT	TT	R			Affx-93211421	1	348730	TT	TT	R			Affx-93233659	1	347915	AA	AA	R			Affx-93211421	1	348730	TT	TT	R			Affx-93211421	1	348730	TT	TT	R			Affx-93233659
Affx-93211421	1	348730	TT	TT	R				Affx-93237238	1	349082	TT	TT	R			Affx-93237238	1	349082	TT	TT	R			Affx-93211421	1	348730	TT	TT	R			Affx-93237238	1	349082	TT	TT	R			Affx-93237238	1	349082	TT	TT	R			Affx-93211421
Affx-93237238	1	349082	TT	TT	R				Affx-93233158	1	349517	CC	TT	D			Affx-93233158	1	349517	CC	TT	D			Affx-93237238	1	349082	TT	TT	R			Affx-93233158	1	349517	CC	TT	D			Affx-93233158	1	349517	CC	TT	D			Affx-93237238
Affx-93233158	1	349517	CC	TT	D				Affx-93219106	1	352840	CC	TT	D			Affx-93219106	1	352840	CC	TT	D			Affx-93233158	1	349517	CC	TT	D			Affx-93219106	1	352840	CC	TT	D			Affx-93219106	1	352840	CC	TT	D			Affx-93233158
Affx-93219106	1	352840	CC	TT	D				Affx-93215219	1	353038	AA	GG	D			Affx-93215219	1	353038	AA	GG	D			Affx-93219106	1	352840	CC	TT	D			Affx-93215219	1	353038	AA	GG	D			Affx-93215219	1	353038	AA	GG	D			Affx-93219106
Affx-93215219	1	353038	AA	GG	D				Affx-93249703	1	353275	GG	GG	R			Affx-93249703	1	353275	GG	GG	R			Affx-93215219	1	353038	AA	GG	D			Affx-93249703	1	353275	GG	GG	R			Affx-93249703	1	353275	GG	GG	R			Affx-93215219
Affx-93249703	1	353275	GG	GG	R				Affx-93217467	1	353358	CC	CC	R			Affx-93217467	1	353358	CC	CC	R			Affx-93249703	1	353275	GG	GG	R			Affx-93217467	1	353358	CC	CC	R			Affx-93217467	1	353358	CC	CC	R			Affx-93249703
Affx-93217467	1	353358	CC	CC	R				Affx-93219796	1	354542	GG	GG	R			Affx-93219796	1	354542	GG	GG	R			Affx-93217467	1	353358	CC	CC	R			Affx-93219796	1	354542	GG	GG	R			Affx-93219796	1	354542	GG	GG	R			Affx-93217467
Affx-93219796	1	354542	GG	GG	R				Affx-93219110	1	357655	CC	CC	R			Affx-93219110	1	357655	CC	CC	R			Affx-93219796	1	354542	GG	GG	R			Affx-93219110	1	357655	CC	CC	R			Affx-93219110	1	357655	CC	CC	R			Affx-93219796
Affx-93219110	1	357655	CC	CC	R				Affx-93215529	1	358144	GG	GG	R			Affx-93215529	1	358144	GG	GG	R			Affx-93219110	1	357655	CC	CC	R			Affx-93215529	1	358144	GG	GG	R			Affx-93215529	1	358144	GG	GG	R			Affx-93219110
Affx-93215529	1	358144	GG	GG	R				Affx-93249313	1	359831	GG	GG	R			Affx-93249313	1	359831	GG	GG	R			Affx-93215529	1	358144	GG	GG	R			Affx-93249313	1	359831	GG	GG	R			Affx-93249313	1	359831	GG	GG	R			Affx-93215529
Affx-93249313	1	359831	GG	GG	R				Affx-93256894	1	361127	TT	TT	R			Affx-93256894	1	361127	TT	TT	R			Affx-93249313	1	359831	GG	GG	R			Affx-93256894	1	361127	TT	TT	R			Affx-93256894	1	361127	TT	TT	R			Affx-93249313
Affx-93256894	1	361127	TT	TT	R				Affx-93251682	1	361154	GG	GG	R			Affx-93251682	1	361154	GG	GG	R			Affx-93256894	1	361127	TT	TT	R			Affx-93251682	1	361154	GG	GG	R			Affx-93251682	1	361154	GG	GG	R			Affx-93256894
Affx-93251682	1	361154	GG	GG	R				Affx-93246393	1	362024	GG	GG	R			Affx-93246393	1	362024	GG	GG	R			Affx-93251682	1	361154	GG	GG	R			Affx-93246393	1	362024	GG	GG	R			Affx-93246393	1	362024	GG	GG	R			Affx-93251682
Affx-93246393	1	362024	GG	GG	R				Affx-93242493	1	362371	CC	CC	R			Affx-93242493	1	362371	CC	CC	R			Affx-93246393	1	362024	GG	GG	R			Affx-93242493	1	362371	CC	CC	R			Affx-93242493	1	362371	CC	CC	R			Affx-93246393
Affx-93242493	1	362371	CC	CC	R				Affx-93261068	1	363756	GG	GG	R			Affx-93261068	1	363756	GG	GG	R			Affx-93242493	1	362371	CC	CC	R			Affx-93261068	1	363756	GG	GG	R			Affx-93261068	1	363756	GG	GG	R			Affx-93242493
Affx-93261068	1	363756	GG	GG	R				Affx-93235757	1	364726	GG	GG	R			Affx-93235757	1	364726	GG	GG	R			Affx-93261068	1	363756	GG	GG	R			Affx-93235757	1	364726	GG	GG	R			Affx-93235757	1	364726	GG	GG	R			Affx-93261068
Affx-93235757	1	364726	GG	GG	R				Affx-93229300	1	366522	TT	TT	R			Affx-93229300	1	366522	TT	TT	R			Affx-93235757	1	364726	GG	GG	R			Affx-93229300	1	366522	TT	TT	R			Affx-93229300	1	366522	TT	TT	R			Affx-93235757
Affx-93229300	1	366522	TT	TT	R				Affx-93259412	1	366707	GG	GG	R			Affx-93259412	1	366707	GG	GG	R			Affx-93229300	1	366522	TT	TT	R			Affx-93259412	1	366707	GG	GG	R			Affx-93259412	1	366707	GG	GG	R			Affx-93229300
Affx-93259412	1	366707	GG	GG	R				Affx-93212505	1	367894	TT	TT	R			Affx-93212505	1	367894	TT	TT	R			Affx-93259412	1	366707	GG	GG	R			Affx-93212505	1	367894	TT	TT	R			Affx-93212505	1	367894	TT	TT	R			Affx-93259412
Affx-93212505	1	367894	TT	TT	R				Affx-93245879	1	368986	CC	CC	R			Affx-93245879	1	368986	CC	CC	R			Affx-93212505	1	367894	TT	TT	R			Affx-93245879	1	368986	CC	CC	R			Affx-93245879	1	368986	CC	CC	R			Affx-93212505
Affx-93245879	1	368986	CC	CC	R				Affx-93258719	1	369229	GG	GG	R			Affx-93258719	1	369229	GG	GG	R			Affx-93245879	1	368986	CC	CC	R			Affx-93258719	1	369229	GG	GG	R			Affx-93258719	1	369229	GG	GG	R			Affx-93245879
Affx-93258719	1	369229	GG	GG	R				Affx-93217165	1	369582	TT	TT	R			Affx-93217165	1	369582	TT	TT	R			Affx-93258719	1	369229	GG	GG	R			Affx-93217165	1	369582	TT	TT	R			Affx-93217165	1	369582	TT	TT	R			Affx-93258719
Affx-93217165	1	369582	TT	TT	R				Affx-93256578	1	370339	TT	TT	R			Affx-93256578	1	370339	TT	TT	R			Affx-93217165	1	369582	TT	TT	R			Affx-93256578	1	370339	TT	TT	R			Affx-93256578	1	370339	TT	TT	R			Affx-93217165
Affx-93256578	1	370339	TT	TT	R				Affx-93231809	1	371038	CC	CC	R			Affx-93231809	1	371038	CC	CC	R			Affx-93256578	1	370339	TT	TT	R			Affx-93231809	1	371038	CC	CC	R			Affx-93231809	1	371038	CC	CC	R			Affx-93256578
Affx-93231809	1	371038	CC	CC	R				Affx-93236576	1	372087	CC	CC	R			Affx-93236576	1	372087	CC	CC	R			Affx-93231809	1	371038	CC	CC	R			Affx-93236576	1	372087	CC	CC	R			Affx-93236576	1	372087	CC	CC	R			Affx-93231809
Affx-93236576	1	372087	CC	CC	R				Affx-93249226	1	372515	AA	AA	R			Affx-93249226	1	372515	AA	AA	R			Affx-93236576	1	372087	CC	CC	R			Affx-93249226	1	372515	AA	AA	R			Affx-93249226	1	372515	AA	AA	R			Affx-93236576
Affx-93249226	1	372515	AA	AA	R				Affx-93256788	1	372616	GG	GG	R			Affx-93256788	1	372616	GG	GG	R			Affx-93249226	1	372515	AA	AA	R			Affx-93256788	1	372616	GG	GG	R			Affx-93256788	1	372616	GG	GG	R			Affx-93249226
Affx-93256788	1	372616	GG	GG	R				Affx-93243912	1	373201	CC	CC	R			Affx-93243912	1	373201	CC	CC	R			Affx-93256788	1	372616	GG	GG	R			Affx-93243912	1	373201	CC	CC	R			Affx-93243912	1	373201	CC	CC	R			Affx-93256788
Affx-93243912	1	373201	CC	CC	R				Affx-93211742	1	373217	AA	AA	R			Affx-93211742	1	373217	AA	AA	R			Affx-93243912	1	373201	CC	CC	R			Affx-93211742	1	373217	AA	AA	R			Affx-93211742	1	373217	AA	AA	R			Affx-93243912
Affx-93211742	1	373217	AA	AA	R				Affx-93231259	1	374045	AA	AA	R			Affx-93231259	1	374045	AA	AA	R			Affx-93211742	1	373217	AA	AA	R			Affx-93231259	1	374045	AA	AA	R			Affx-93231259	1	374045	AA	AA	R			Affx-93211742
Affx-93231259	1	374045	AA	AA	R				Affx-93229820	1	375735	AA	AA	R			Affx-93229820	1	375735	AA	AA	R			Affx-93231259	1	374045	AA	AA	R			Affx-93229820	1	375735	AA	AA	R			Affx-93229820	1	375735	AA	AA	R			Affx-93231259
Affx-93229820	1	375735	AA	AA	R				Affx-93212980	1	375947	TT	TT	R			Affx-93212980	1	375947	TT	TT	R			Affx-93229820	1	375735	AA	AA	R			Affx-93212980	1	375947	TT	TT	R			Affx-93212980	1	375947	TT	TT	R			Affx-93229820
Affx-93212980	1	375947	TT	TT	R				Affx-93219261	1	377488	CC	CC	R			Affx-93219261	1	377488	CC	CC	R			Affx-93212980	1	375947	TT	TT	R			Affx-93219261	1	377488	CC	CC	R			Affx-93219261	1	377488	CC	CC	R			Affx-93212980
Affx-93219261	1	377488	CC	CC	R				Affx-93234224	1	380353	GG	GG	R			Affx-93234224	1	380353	GG	GG	R			Affx-93219261	1	377488	CC	CC	R			Affx-93234224	1	380353	GG	GG	R			Affx-93234224	1	380353	GG	GG	R			Affx-93219261
Affx-93234224	1	380353	GG	GG	R				Affx-93245253	1	380620	TT	TT	R			Affx-93245253	1	380620	TT	TT	R			Affx-93234224	1	380353	GG	GG	R			Affx-93245253	1	380620	TT	TT	R			Affx-93245253	1	380620	TT	TT	R			Affx-93234224
Affx-93245253	1	380620	TT	TT	R				Affx-93211426	1	380795	CC	CC	R			Affx-93211426	1	380795	CC	CC	R			Affx-93245253	1	380620	TT	TT	R			Affx-93211426	1	380795	CC	CC	R			Affx-93211426	1	380795	CC	CC	R			Affx-93245253
Affx-93211426	1	380795	CC	CC	R				Affx-93256155	1	381293	AA	GG	D			Affx-93256155	1	381293	AA	GG	D			Affx-93211426	1	380795	CC	CC	R			Affx-93256155	1	381293	AA	GG	D			Affx-93256155	1	381293	AA	GG	D			Affx-93211426
Affx-93256155	1	381293	AA	GG	D				Affx-93260172	1	389472	GG	GG	R			Affx-93260172	1	389472	GG	GG	R			Affx-93256155	1	381293	AA	GG	D			Affx-93260172	1	389472	GG	GG	R			Affx-93260172	1	389472	GG	GG	R			Affx-93256155
Affx-93260172	1	389472	GG	GG	R				Affx-93257861	1	409819	GG	GG	R			Affx-93257861	1	409819	GG	GG	R			Affx-93260172	1	389472	GG	GG	R			Affx-93257861	1	409819	GG	GG	R			Affx-93257861	1	409819	GG	GG	R			Affx-93260172
Affx-93257861	1	409819	GG	GG	R				Affx-93252039	1	409983	TT	TT	R			Affx-93252039	1	409983	TT	TT	R			Affx-93257861	1	409819	GG	GG	R			Affx-93252039	1	409983	TT	TT	R			Affx-93252039	1	409983	TT	TT	R			Affx-93257861
Affx-93252039	1	409983	TT	TT	R				Affx-93252731	1	410290	CC	CC	R			Affx-93252731	1	410290	CC	CC	R			Affx-93252039	1	409983	TT	TT	R			Affx-93252731	1	410290	CC	CC	R			Affx-93252731	1	410290	CC	CC	R			Affx-93252039
Affx-93252731	1	410290	CC	CC	R				Affx-93247276	1	410528	AA	AA	R			Affx-93247276	1	410528	AA	AA	R			Affx-93252731	1	410290	CC	CC	R			Affx-93247276	1	410528	AA	AA	R			Affx-93247276	1	410528	AA	AA	R			Affx-93252731
Affx-93247276	1	410528	AA	AA	R				Affx-93220733	1	410644	GG	AG	H			Affx-93220733	1	410644	GG	AG	H			Affx-93247276	1	410528	AA	AA	R			Affx-93242690	1	410717	AG	AG	R			Affx-93242690	1	410717	AG	AG	R			Affx-93247276
Affx-93220733	1	410644	GG	AG	H				Affx-93242690	1	410717	AG	AG	R			Affx-93242690	1	410717	AG	AG	R			Affx-93242690	1	410717	AG	AG	R			Affx-93236166	1	411602	GG	GG	R			Affx-93236166	1	411602	GG	GG	R			Affx-93242690
Affx-93242690	1	410717	AG	AG	R				Affx-93236166	1	411602	GG	GG	R			Affx-93236166	1	411602	GG	GG	R			Affx-93236166	1	411602	GG	GG	R			Affx-93230889	1	412028	CC	CC	R			Affx-93230889	1	412028	CC	CC	R			Affx-93236166
Affx-93236166	1	411602	GG	GG	R				Affx-93230889	1	412028	CC	CC	R			Affx-93230889	1	412028	CC	CC	R			Affx-93230889	1	412028	CC	CC	R			Affx-93253401	1	415563	CC	CC	R			Affx-93253401	1	415563	CC	CC	R			Affx-93230889
Affx-93230889	1	412028	CC	CC	R				Affx-93253401	1	415563	CC	CC	R			Affx-93253401	1	415563	CC	CC	R			Affx-93253401	1	415563	CC	CC	R			Affx-93251009	1	434526	GG	GG	R			Affx-93251009	1	434526	GG	GG	R			Affx-93253401
Affx-93253401	1	415563	CC	CC	R				Affx-93251009	1	434526	GG	GG	R			Affx-93251009	1	434526	GG	GG	R			Affx-93251009	1	434526	GG	GG	R			Affx-93213835	1	434934	GG	GG	R			Affx-93213835	1	434934	GG	GG	R			Affx-93251009
Affx-93251009	1	434526	GG	GG	R				Affx-93213835	1	434934	GG	GG	R			Affx-93213835	1	434934	GG	GG	R			Affx-93213835	1	434934	GG	GG	R			Affx-93252848	1	435408	CC	CC	R			Affx-93252848	1	435408	CC	CC	R			Affx-93213835
Affx-93213835	1	434934	GG	GG	R				Affx-93252848	1	435408	CC	CC	R			Affx-93252848	1	435408	CC	CC	R			Affx-93252848	1	435408	CC	CC	R			Affx-93229874	1	435767	GG	GG	R			Affx-93229874	1	435767	GG	GG	R			Affx-93252848
Affx-93252848	1	435408	CC	CC	R				Affx-93229874	1	435767	GG	GG	R			Affx-93229874	1	435767	GG	GG	R			Affx-93229874	1	435767	GG	GG	R			Affx-93224113	1	437365	GG	GG	R			Affx-93224113	1	437365	GG	GG	R			Affx-93229874
Affx-93229874	1	435767	GG	GG	R				Affx-93224113	1	437365	GG	GG	R			Affx-93224113	1	437365	GG	GG	R			Affx-93224113	1	437365	GG	GG	R			Affx-93228088	1	438464	TG	TG	R			Affx-93228088	1	438464	TG	TG	R			Affx-93224113
Affx-93224113	1	437365	GG	GG	R				Affx-93228088	1	438464	TG	TG	R			Affx-93228088	1	438464	TG	TG	R			Affx-93228088	1	438464	TG	TG	R			Affx-93241660	1	438565	GG	GG	R			Affx-93241660	1	438565	GG	GG	R			Affx-93228088
Affx-93228088	1	438464	TG	TG	R				Affx-93241660	1	438565	GG	GG	R			Affx-93241660	1	438565	GG	GG	R			Affx-93241660	1	438565	GG	GG	R			Affx-93219078	1	439646	AA	AA	R			Affx-93219078	1	439646	AA	AA	R			Affx-93241660
Affx-93241660	1	438565	GG	GG	R				Affx-93219078	1	439646	AA	AA	R			Affx-93219078	1	439646	AA	AA	R			Affx-93219078	1	439646	AA	AA	R			Affx-93243293	1	440793	CC	CC	R			Affx-93243293	1	440793	CC	CC	R			Affx-93219078
Affx-93219078	1	439646	AA	AA	R				Affx-93243293	1	440793	CC	CC	R			Affx-93243293	1	440793	CC	CC	R			Affx-93243293	1	440793	CC	CC	R			Affx-93244837	1	441540	AA	AA	R			Affx-93244837	1	441540	AA	AA	R			Affx-93243293
Affx-93243293	1	440793	CC	CC	R				Affx-93244837	1	441540	AA	AA	R			Affx-93244837	1	441540	AA	AA	R			Affx-93244837	1	441540	AA	AA	R			Affx-93257924	1	441709	AA	AA	R			Affx-93257924	1	441709	AA	AA	R			Affx-93244837
Affx-93244837	1	441540	AA	AA	R				Affx-93257924	1	441709	AA	AA	R			Affx-93257924	1	441709	AA	AA	R			Affx-93257924	1	441709	AA	AA	R			Affx-93221030	1	442567	TT	TT	R			Affx-93221030	1	442567	TT	TT	R			Affx-93257924
Affx-93257924	1	441709	AA	AA	R				Affx-93221030	1	442567	TT	TT	R			Affx-93221030	1	442567	TT	TT	R			Affx-93221030	1	442567	TT	TT	R			Affx-93235739	1	475291	GG	GG	R			Affx-93235739	1	475291	GG	GG	R			Affx-93221030
Affx-93221030	1	442567	TT	TT	R				Affx-93235739	1	475291	GG	GG	R			Affx-93235739	1	475291	GG	GG	R			Affx-93235739	1	475291	GG	GG	R			Affx-93246152	1	475294	CC	CC	R			Affx-93246152	1	475294	CC	CC	R			Affx-93235739
Affx-93235739	1	475291	GG	GG	R				Affx-93246152	1	475294	CC	CC	R			Affx-93246152	1	475294	CC	CC	R			Affx-93246152	1	475294	CC	CC	R			Affx-93239938	1	475739	CC	CC	R			Affx-93239938	1	475739	CC	CC	R			Affx-93246152
Affx-93246152	1	475294	CC	CC	R				Affx-93239938	1	475739	CC	CC	R			Affx-93239938	1	475739	CC	CC	R			Affx-93239938	1	475739	CC	CC	R			Affx-93238114	1	475746	CC	CC	R			Affx-93238114	1	475746	CC	CC	R			Affx-93239938
Affx-93239938	1	475739	CC	CC	R				Affx-93238114	1	475746	CC	CC	R			Affx-93238114	1	475746	CC	CC	R			Affx-93238114	1	475746	CC	CC	R			Affx-93247188	1	476357	TT	TT	R			Affx-93247188	1	476357	TT	TT	R			Affx-93238114
Affx-93238114	1	475746	CC	CC	R				Affx-93247188	1	476357	TT	TT	R			Affx-93247188	1	476357	TT	TT	R			Affx-93247188	1	476357	TT	TT	R			Affx-93234785	1	476431	CC	CC	R			Affx-93234785	1	476431	CC	CC	R			Affx-93247188
Affx-93247188	1	476357	TT	TT	R				Affx-93234785	1	476431	CC	CC	R			Affx-93234785	1	476431	CC	CC	R			Affx-93234785	1	476431	CC	CC	R			Affx-93211744	1	476719	AA	AA	R			Affx-93211744	1	476719	AA	AA	R			Affx-93234785
Affx-93234785	1	476431	CC	CC	R				Affx-93211744	1	476719	AA	AA	R			Affx-93211744	1	476719	AA	AA	R			Affx-93211744	1	476719	AA	AA	R			Affx-93229842	1	477018	AA	AA	R			Affx-93229842	1	477018	AA	AA	R			Affx-93211744
Affx-93211744	1	476719	AA	AA	R				Affx-93229842	1	477018	AA	AA	R			Affx-93229842	1	477018	AA	AA	R			Affx-93229842	1	477018	AA	AA	R			Affx-93232104	1	477601	TT	TT	R			Affx-93232104	1	477601	TT	TT	R			Affx-93229842
Affx-93229842	1	477018	AA	AA	R				Affx-93232104	1	477601	TT	TT	R			Affx-93232104	1	477601	TT	TT	R			Affx-93232104	1	477601	TT	TT	R			Affx-93260450	1	477756	CC	CC	R			Affx-93260450	1	477756	CC	CC	R			Affx-93232104
Affx-93232104	1	477601	TT	TT	R				Affx-93260450	1	477756	CC	CC	R			Affx-93260450	1	477756	CC	CC	R			Affx-93260450	1	477756	CC	CC	R			Affx-93214042	1	479361	CC	CC	R			Affx-93214042	1	479361	CC	CC	R			Affx-93260450
Affx-93260450	1	477756	CC	CC	R				Affx-93214042	1	479361	CC	CC	R			Affx-93214042	1	479361	CC	CC	R			Affx-93214042	1	479361	CC	CC	R			Affx-93241184	1	479750	TT	TT	R			Affx-93241184	1	479750	TT	TT	R			Affx-93214042
Affx-93214042	1	479361	CC	CC	R				Affx-93241184	1	479750	TT	TT	R			Affx-93241184	1	479750	TT	TT	R			Affx-93241184	1	479750	TT	TT	R			Affx-93226363	1	480922	GG	GG	R			Affx-93226363	1	480922	GG	GG	R			Affx-93241184
Affx-93241184	1	479750	TT	TT	R				Affx-93226363	1	480922	GG	GG	R			Affx-93226363	1	480922	GG	GG	R			Affx-93226363	1	480922	GG	GG	R			Affx-93250905	1	499458	TT	TT	R			Affx-93250905	1	499458	TT	TT	R			Affx-93226363
Affx-93226363	1	480922	GG	GG	R				Affx-93250905	1	499458	TT	TT	R			Affx-93250905	1	499458	TT	TT	R			Affx-93250905	1	499458	TT	TT	R			Affx-93259914	1	501091	TT	TT	R			Affx-93259914	1	501091	TT	TT	R			Affx-93250905
Affx-93250905	1	499458	TT	TT	R				Affx-93259914	1	501091	TT	TT	R			Affx-93259914	1	501091	TT	TT	R			Affx-93259914	1	501091	TT	TT	R			Affx-93244562	1	501338	GG	GG	R			Affx-93244562	1	501338	GG	GG	R			Affx-93259914
Affx-93259914	1	501091	TT	TT	R				Affx-93244562	1	501338	GG	GG	R			Affx-93244562	1	501338	GG	GG	R			Affx-93244562	1	501338	GG	GG	R			Affx-93253778	1	501357	GG	GG	R			Affx-93253778	1	501357	GG	GG	R			Affx-93244562
Affx-93244562	1	501338	GG	GG	R				Affx-93253778	1	501357	GG	GG	R			Affx-93253778	1	501357	GG	GG	R			Affx-93253778	1	501357	GG	GG	R			Affx-93226861	1	502357	CC	CC	R			Affx-93226861	1	502357	CC	CC	R			Affx-93253778
Affx-93253778	1	501357	GG	GG	R				Affx-93226861	1	502357	CC	CC	R			Affx-93226861	1	502357	CC	CC	R			Affx-93226861	1	502357	CC	CC	R			Affx-93218916	1	502409	AA	CC	D			Affx-93218916	1	502409	AA	CC	D			Affx-93226861
Affx-93226861	1	502357	CC	CC	R				Affx-93218916	1	502409	AA	CC	D			Affx-93218916	1	502409	AA	CC	D			Affx-93218916	1	502409	AA	CC	D			Affx-93225116	1	507670	CC	CC	R			Affx-93225116	1	507670	CC	CC	R			Affx-93218916
Affx-93218916	1	502409	AA	CC	D				Affx-93225116	1	507670	CC	CC	R			Affx-93225116	1	507670	CC	CC	R			Affx-93225116	1	507670	CC	CC	R			Affx-93242446	1	509912	AA	AA	R			Affx-93242446	1	509912	AA	AA	R			Affx-93225116
Affx-93225116	1	507670	CC	CC	R				Affx-93242446	1	509912	AA	AA	R			Affx-93242446	1	509912	AA	AA	R			Affx-93242446	1	509912	AA	AA	R			Affx-93236229	1	521639	GG	GG	R			Affx-93236229	1	521639	GG	GG	R			Affx-93242446
Affx-93242446	1	509912	AA	AA	R				Affx-93236229	1	521639	GG	GG	R			Affx-93236229	1	521639	GG	GG	R			Affx-93236229	1	521639	GG	GG	R			Affx-93226374	1	521948	CC	CC	R			Affx-93226374	1	521948	CC	CC	R			Affx-93236229
Affx-93236229	1	521639	GG	GG	R				Affx-93226374	1	521948	CC	CC	R			Affx-93226374	1	521948	CC	CC	R			Affx-93226374	1	521948	CC	CC	R			Affx-93257054	1	522180	TT	TT	R			Affx-93257054	1	522180	TT	TT	R			Affx-93226374
Affx-93226374	1	521948	CC	CC	R				Affx-93257054	1	522180	TT	TT	R			Affx-93257054	1	522180	TT	TT	R			Affx-93257054	1	522180	TT	TT	R			Affx-93231030	1	522268	GG	GG	R			Affx-93231030	1	522268	GG	GG	R			Affx-93257054
Affx-93257054	1	522180	TT	TT	R				Affx-93231030	1	522268	GG	GG	R			Affx-93231030	1	522268	GG	GG	R			Affx-93231030	1	522268	GG	GG	R			Affx-93223859	1	522649	AA	AA	R			Affx-93223859	1	522649	AA	AA	R			Affx-93231030
Affx-93231030	1	522268	GG	GG	R				Affx-93223859	1	522649	AA	AA	R			Affx-93223859	1	522649	AA	AA	R			Affx-93223859	1	522649	AA	AA	R			Affx-93222357	1	522706	TT	TT	R			Affx-93222357	1	522706	TT	TT	R			Affx-93223859
Affx-93223859	1	522649	AA	AA	R				Affx-93222357	1	522706	TT	TT	R			Affx-93222357	1	522706	TT	TT	R			Affx-93222357	1	522706	TT	TT	R			Affx-93248991	1	530780	GG	GG	R			Affx-93248991	1	530780	GG	GG	R			Affx-93222357
Affx-93222357	1	522706	TT	TT	R				Affx-93248991	1	530780	GG	GG	R			Affx-93248991	1	530780	GG	GG	R			Affx-93248991	1	530780	GG	GG	R			Affx-93255777	1	530909	AA	AA	R			Affx-93255777	1	530909	AA	AA	R			Affx-93248991
Affx-93248991	1	530780	GG	GG	R				Affx-93255777	1	530909	AA	AA	R			Affx-93255777	1	530909	AA	AA	R			Affx-93255777	1	530909	AA	AA	R			Affx-93228373	1	539998	CC	CC	R			Affx-93228373	1	539998	CC	CC	R			Affx-93255777
Affx-93255777	1	530909	AA	AA	R				Affx-93228373	1	539998	CC	CC	R			Affx-93228373	1	539998	CC	CC	R			Affx-93228373	1	539998	CC	CC	R			Affx-93226965	1	540067	AA	AA	R			Affx-93226965	1	540067	AA	AA	R			Affx-93228373
Affx-93228373	1	539998	CC	CC	R				Affx-93226965	1	540067	AA	AA	R			Affx-93226965	1	540067	AA	AA	R			Affx-93226965	1	540067	AA	AA	R			Affx-93241714	1	563070	CC	CC	R			Affx-93241714	1	563070	CC	CC	R			Affx-93226965
Affx-93226965	1	540067	AA	AA	R				Affx-93241714	1	563070	CC	CC	R			Affx-93241714	1	563070	CC	CC	R			Affx-93241714	1	563070	CC	CC	R			Affx-93255744	1	582886	TT	TT	R			Affx-93255744	1	582886	TT	TT	R			Affx-93241714
Affx-93241714	1	563070	CC	CC	R				Affx-93255744	1	582886	TT	TT	R			Affx-93255744	1	582886	TT	TT	R			Affx-93255744	1	582886	TT	TT	R			Affx-93233410	1	583191	AA	AA	R			Affx-93233410	1	583191	AA	AA	R			Affx-93255744
Affx-93255744	1	582886	TT	TT	R				Affx-93233410	1	583191	AA	AA	R			Affx-93233410	1	583191	AA	AA	R			Affx-93233410	1	583191	AA	AA	R			Affx-93250008	1	583323	GG	GG	R			Affx-93250008	1	583323	GG	GG	R			Affx-93233410
Affx-93233410	1	583191	AA	AA	R				Affx-93250008	1	583323	GG	GG	R			Affx-93250008	1	583323	GG	GG	R			Affx-93250008	1	583323	GG	GG	R			Affx-93217466	1	583325	TT	TT	R			Affx-93217466	1	583325	TT	TT	R			Affx-93250008
Affx-93250008	1	583323	GG	GG	R				Affx-93217466	1	583325	TT	TT	R			Affx-93217466	1	583325	TT	TT	R			Affx-93217466	1	583325	TT	TT	R			Affx-93249536	1	583408	TT	CC	D			Affx-93249536	1	583408	TT	CC	D			Affx-93217466
Affx-93217466	1	583325	TT	TT	R				Affx-93249536	1	583408	TT	CC	D			Affx-93249536	1	583408	TT	CC	D			Affx-93249536	1	583408	TT	CC	D			Affx-93215963	1	583690	GG	GG	R			Affx-93215963	1	583690	GG	GG	R			Affx-93249536
Affx-93249536	1	583408	TT	CC	D				Affx-93215963	1	583690	GG	GG	R			Affx-93215963	1	583690	GG	GG	R			Affx-93215963	1	583690	GG	GG	R			Affx-93257567	1	583719	GG	GG	R			Affx-93257567	1	583719	GG	GG	R			Affx-93215963
Affx-93215963	1	583690	GG	GG	R				Affx-93257567	1	583719	GG	GG	R			Affx-93257567	1	583719	GG	GG	R			Affx-93257567	1	583719	GG	GG	R			Affx-93254941	1	583767	GG	GG	R			Affx-93254941	1	583767	GG	GG	R			Affx-93257567
Affx-93257567	1	583719	GG	GG	R				Affx-93254941	1	583767	GG	GG	R			Affx-93254941	1	583767	GG	GG	R			Affx-93254941	1	583767	GG	GG	R			Affx-93254413	1	584361	CC	CC	R			Affx-93254413	1	584361	CC	CC	R			Affx-93254941
Affx-93254941	1	583767	GG	GG	R				Affx-93254413	1	584361	CC	CC	R			Affx-93254413	1	584361	CC	CC	R			Affx-93254413	1	584361	CC	CC	R			Affx-93236723	1	584471	GG	GG	R			Affx-93236723	1	584471	GG	GG	R			Affx-93254413
Affx-93254413	1	584361	CC	CC	R				Affx-93236723	1	584471	GG	GG	R			Affx-93236723	1	584471	GG	GG	R			Affx-93236723	1	584471	GG	GG	R			Affx-93223541	1	584512	AC	AC	R			Affx-93223541	1	584512	AC	AC	R			Affx-93236723
Affx-93236723	1	584471	GG	GG	R				Affx-93223541	1	584512	AC	AC	R			Affx-93223541	1	584512	AC	AC	R			Affx-93223541	1	584512	AC	AC	R			Affx-93260707	1	586049	GG	GG	R			Affx-93260707	1	586049	GG	GG	R			Affx-93223541
Affx-93223541	1	584512	AC	AC	R				Affx-93260707	1	586049	GG	GG	R			Affx-93260707	1	586049	GG	GG	R			Affx-93260707	1	586049	GG	GG	R			Affx-93257014	1	586198	CC	CC	R			Affx-93257014	1	586198	CC	CC	R			Affx-93260707
Affx-93260707	1	586049	GG	GG	R				Affx-93257014	1	586198	CC	CC	R			Affx-93257014	1	586198	CC	CC	R			Affx-93257014	1	586198	CC	CC	R			Affx-93222575	1	586458	CC	TC	H			Affx-93222575	1	586458	CC	TC	H			Affx-93257014
Affx-93257014	1	586198	CC	CC	R				Affx-93222575	1	586458	CC	TC	H			Affx-93222575	1	586458	CC	TC	H			Affx-93222575	1	586458	CC	TC	H			Affx-93254660	1	586490	GG	AG	H			Affx-93254660	1	586490	GG	AG	H			Affx-93222575
Affx-93222575	1	586458	CC	TC	H				Affx-93254660	1	586490	GG	AG	H			Affx-93254660	1	586490	GG	AG	H			Affx-93254660	1	586490	GG	AG	H			Affx-93234880	1	586650	CC	CC	R			Affx-93234880	1	586650	CC	CC	R			Affx-93254660
Affx-93254660	1	586490	GG	AG	H				Affx-93234880	1	586650	CC	CC	R			Affx-93234880	1	586650	CC	CC	R			Affx-93234880	1	586650	CC	CC	R			Affx-93257950	1	586750	CC	CC	R			Affx-93257950	1	586750	CC	CC	R			Affx-93234880
Affx-93234880	1	586650	CC	CC	R				Affx-93257950	1	586750	CC	CC	R			Affx-93257950	1	586750	CC	CC	R			Affx-93257950	1	586750	CC	CC	R			Affx-93232069	1	586871	GG	GG	R			Affx-93232069	1	586871	GG	GG	R			Affx-93257950
Affx-93257950	1	586750	CC	CC	R				Affx-93232069	1	586871	GG	GG	R			Affx-93232069	1	586871	GG	GG	R			Affx-93232069	1	586871	GG	GG	R			Affx-93246891	1	587008	TT	TT	R			Affx-93246891	1	587008	TT	TT	R			Affx-93232069
Affx-93232069	1	586871	GG	GG	R				Affx-93246891	1	587008	TT	TT	R			Affx-93246891	1	587008	TT	TT	R			Affx-93246891	1	587008	TT	TT	R			Affx-93225603	1	587044	AA	AA	R			Affx-93225603	1	587044	AA	AA	R			Affx-93246891
Affx-93246891	1	587008	TT	TT	R				Affx-93225603	1	587044	AA	AA	R			Affx-93225603	1	587044	AA	AA	R			Affx-93225603	1	587044	AA	AA	R			Affx-93230849	1	587104	AA	AA	R			Affx-93230849	1	587104	AA	AA	R			Affx-93225603
Affx-93225603	1	587044	AA	AA	R				Affx-93230849	1	587104	AA	AA	R			Affx-93230849	1	587104	AA	AA	R			Affx-93230849	1	587104	AA	AA	R			Affx-93216822	1	587230	GG	GG	R			Affx-93216822	1	587230	GG	GG	R			Affx-93230849
Affx-93230849	1	587104	AA	AA	R				Affx-93216822	1	587230	GG	GG	R			Affx-93216822	1	587230	GG	GG	R			Affx-93216822	1	587230	GG	GG	R			Affx-93219436	1	587650	TT	TT	R			Affx-93219436	1	587650	TT	TT	R			Affx-93216822
Affx-93216822	1	587230	GG	GG	R				Affx-93219436	1	587650	TT	TT	R			Affx-93219436	1	587650	TT	TT	R			Affx-93219436	1	587650	TT	TT	R			Affx-93230285	1	587711	AA	AA	R			Affx-93230285	1	587711	AA	AA	R			Affx-93219436
Affx-93219436	1	587650	TT	TT	R				Affx-93230285	1	587711	AA	AA	R			Affx-93230285	1	587711	AA	AA	R			Affx-93230285	1	587711	AA	AA	R			Affx-93229092	1	587914	TT	TT	R			Affx-93229092	1	587914	TT	TT	R			Affx-93230285
Affx-93230285	1	587711	AA	AA	R				Affx-93229092	1	587914	TT	TT	R			Affx-93229092	1	587914	TT	TT	R			Affx-93229092	1	587914	TT	TT	R			Affx-93219300	1	588118	TT	TT	R			Affx-93219300	1	588118	TT	TT	R			Affx-93229092
Affx-93229092	1	587914	TT	TT	R				Affx-93219300	1	588118	TT	TT	R			Affx-93219300	1	588118	TT	TT	R			Affx-93219300	1	588118	TT	TT	R			Affx-93222839	1	588312	AA	AA	R			Affx-93222839	1	588312	AA	AA	R			Affx-93219300
Affx-93219300	1	588118	TT	TT	R				Affx-93222839	1	588312	AA	AA	R			Affx-93222839	1	588312	AA	AA	R			Affx-93222839	1	588312	AA	AA	R			Affx-93218790	1	588589	TT	TT	R			Affx-93218790	1	588589	TT	TT	R			Affx-93222839
Affx-93222839	1	588312	AA	AA	R				Affx-93218790	1	588589	TT	TT	R			Affx-93218790	1	588589	TT	TT	R			Affx-93218790	1	588589	TT	TT	R			Affx-93247861	1	588708	CC	CC	R			Affx-93247861	1	588708	CC	CC	R			Affx-93218790
Affx-93218790	1	588589	TT	TT	R				Affx-93247861	1	588708	CC	CC	R			Affx-93247861	1	588708	CC	CC	R			Affx-93247861	1	588708	CC	CC	R			Affx-93233532	1	589009	AC	AC	R			Affx-93233532	1	589009	AC	AC	R			Affx-93247861
Affx-93247861	1	588708	CC	CC	R				Affx-93233532	1	589009	AC	AC	R			Affx-93233532	1	589009	AC	AC	R			Affx-93233532	1	589009	AC	AC	R			Affx-93232966	1	589125	AA	AA	R			Affx-93232966	1	589125	AA	AA	R			Affx-93233532
Affx-93233532	1	589009	AC	AC	R				Affx-93232966	1	589125	AA	AA	R			Affx-93232966	1	589125	AA	AA	R			Affx-93232966	1	589125	AA	AA	R			Affx-93224726	1	589734	CC	CC	R			Affx-93224726	1	589734	CC	CC	R			Affx-93232966
Affx-93232966	1	589125	AA	AA	R				Affx-93224726	1	589734	CC	CC	R			Affx-93224726	1	589734	CC	CC	R			Affx-93224726	1	589734	CC	CC	R			Affx-93211543	1	597413	CC	CC	R			Affx-93211543	1	597413	CC	CC	R			Affx-93224726
Affx-93224726	1	589734	CC	CC	R				Affx-93211543	1	597413	CC	CC	R			Affx-93211543	1	597413	CC	CC	R			Affx-93211543	1	597413	CC	CC	R			Affx-93259709	1	598012	AA	AA	R			Affx-93259709	1	598012	AA	AA	R			Affx-93211543
Affx-93211543	1	597413	CC	CC	R				Affx-93259709	1	598012	AA	AA	R			Affx-93259709	1	598012	AA	AA	R			Affx-93259709	1	598012	AA	AA	R			Affx-93242847	1	598145	AA	AA	R			Affx-93242847	1	598145	AA	AA	R			Affx-93259709
Affx-93259709	1	598012	AA	AA	R				Affx-93242847	1	598145	AA	AA	R			Affx-93242847	1	598145	AA	AA	R			Affx-93242847	1	598145	AA	AA	R			Affx-93255746	1	601035	CC	CC	R			Affx-93255746	1	601035	CC	CC	R			Affx-93242847
Affx-93242847	1	598145	AA	AA	R				Affx-93255746	1	601035	CC	CC	R			Affx-93255746	1	601035	CC	CC	R			Affx-93255746	1	601035	CC	CC	R			Affx-93214752	1	601718	AA	AA	R			Affx-93214752	1	601718	AA	AA	R			Affx-93255746
Affx-93255746	1	601035	CC	CC	R				Affx-93214752	1	601718	AA	AA	R			Affx-93214752	1	601718	AA	AA	R			Affx-93214752	1	601718	AA	AA	R			Affx-93214670	1	602100	GG	GG	R			Affx-93214670	1	602100	GG	GG	R			Affx-93214752
Affx-93214752	1	601718	AA	AA	R				Affx-93214670	1	602100	GG	GG	R			Affx-93214670	1	602100	GG	GG	R			Affx-93214670	1	602100	GG	GG	R			Affx-93238743	1	623173	GG	GG	R			Affx-93238743	1	623173	GG	GG	R			Affx-93214670
Affx-93214670	1	602100	GG	GG	R				Affx-93238743	1	623173	GG	GG	R			Affx-93238743	1	623173	GG	GG	R			Affx-93238743	1	623173	GG	GG	R			Affx-93254130	1	629057	CC	CC	R			Affx-93254130	1	629057	CC	CC	R			Affx-93238743
Affx-93238743	1	623173	GG	GG	R				Affx-93254130	1	629057	CC	CC	R			Affx-93254130	1	629057	CC	CC	R			Affx-93254130	1	629057	CC	CC	R			Affx-93230184	1	630898	AG	AG	R			Affx-93230184	1	630898	AG	AG	R			Affx-93254130
Affx-93254130	1	629057	CC	CC	R				Affx-93230184	1	630898	AG	AG	R			Affx-93230184	1	630898	AG	AG	R			Affx-93230184	1	630898	AG	AG	R			Affx-93259476	1	631487	TT	TT	R			Affx-93259476	1	631487	TT	TT	R			Affx-93230184
Affx-93230184	1	630898	AG	AG	R				Affx-93259476	1	631487	TT	TT	R			Affx-93259476	1	631487	TT	TT	R			Affx-93259476	1	631487	TT	TT	R			Affx-93241123	1	631690	TT	TT	R			Affx-93241123	1	631690	TT	TT	R			Affx-93259476
Affx-93259476	1	631487	TT	TT	R				Affx-93241123	1	631690	TT	TT	R			Affx-93241123	1	631690	TT	TT	R			Affx-93241123	1	631690	TT	TT	R			Affx-93245862	1	631906	AG	AG	R			Affx-93245862	1	631906	AG	AG	R			Affx-93241123
Affx-93241123	1	631690	TT	TT	R				Affx-93245862	1	631906	AG	AG	R			Affx-93245862	1	631906	AG	AG	R			Affx-93245862	1	631906	AG	AG	R			Affx-93245121	1	632008	TT	TT	R			Affx-93245121	1	632008	TT	TT	R			Affx-93245862
Affx-93245862	1	631906	AG	AG	R				Affx-93245121	1	632008	TT	TT	R			Affx-93245121	1	632008	TT	TT	R			Affx-93245121	1	632008	TT	TT	R			Affx-93217259	1	632165	TT	TT	R			Affx-93217259	1	632165	TT	TT	R			Affx-93245121
Affx-93245121	1	632008	TT	TT	R				Affx-93217259	1	632165	TT	TT	R			Affx-93217259	1	632165	TT	TT	R			Affx-93217259	1	632165	TT	TT	R			Affx-93257393	1	632372	AA	AA	R			Affx-93257393	1	632372	AA	AA	R			Affx-93217259
Affx-93217259	1	632165	TT	TT	R				Affx-93257393	1	632372	AA	AA	R			Affx-93257393	1	632372	AA	AA	R			Affx-93257393	1	632372	AA	AA	R			Affx-93251061	1	632640	CC	AC	H			Affx-93251061	1	632640	CC	AC	H			Affx-93257393
Affx-93257393	1	632372	AA	AA	R				Affx-93251061	1	632640	CC	AC	H			Affx-93251061	1	632640	CC	AC	H			Affx-93251061	1	632640	CC	AC	H			Affx-93211495	1	633067	CC	CC	R			Affx-93211495	1	633067	CC	CC	R			Affx-93251061
Affx-93251061	1	632640	CC	AC	H				Affx-93211495	1	633067	CC	CC	R			Affx-93211495	1	633067	CC	CC	R			Affx-93211495	1	633067	CC	CC	R			Affx-93253766	1	633422	AG	AG	R			Affx-93253766	1	633422	AG	AG	R			Affx-93211495
Affx-93211495	1	633067	CC	CC	R				Affx-93253766	1	633422	AG	AG	R			Affx-93253766	1	633422	AG	AG	R			Affx-93253766	1	633422	AG	AG	R			Affx-93244106	1	633511	GG	GG	R			Affx-93244106	1	633511	GG	GG	R			Affx-93253766
Affx-93253766	1	633422	AG	AG	R				Affx-93244106	1	633511	GG	GG	R			Affx-93244106	1	633511	GG	GG	R			Affx-93244106	1	633511	GG	GG	R			Affx-93223404	1	633603	CC	CC	R			Affx-93223404	1	633603	CC	CC	R			Affx-93244106
Affx-93244106	1	633511	GG	GG	R				Affx-93223404	1	633603	CC	CC	R			Affx-93223404	1	633603	CC	CC	R			Affx-93223404	1	633603	CC	CC	R			Affx-93259485	1	634597	TT	TT	R			Affx-93259485	1	634597	TT	TT	R			Affx-93223404
Affx-93223404	1	633603	CC	CC	R				Affx-93259485	1	634597	TT	TT	R			Affx-93259485	1	634597	TT	TT	R			Affx-93259485	1	634597	TT	TT	R			Affx-93248768	1	634726	CC	CC	R			Affx-93248768	1	634726	CC	CC	R			Affx-93259485
Affx-93259485	1	634597	TT	TT	R				Affx-93248768	1	634726	CC	CC	R			Affx-93248768	1	634726	CC	CC	R			Affx-93248768	1	634726	CC	CC	R			Affx-93228160	1	635369	GG	GG	R			Affx-93228160	1	635369	GG	GG	R			Affx-93248768
Affx-93248768	1	634726	CC	CC	R				Affx-93228160	1	635369	GG	GG	R			Affx-93228160	1	635369	GG	GG	R			Affx-93228160	1	635369	GG	GG	R			Affx-93241097	1	642557	GG	GG	R			Affx-93241097	1	642557	GG	GG	R			Affx-93228160
Affx-93228160	1	635369	GG	GG	R				Affx-93241097	1	642557	GG	GG	R			Affx-93241097	1	642557	GG	GG	R			Affx-93241097	1	642557	GG	GG	R			Affx-93257341	1	643346	TC	TC	R			Affx-93257341	1	643346	TC	TC	R			Affx-93241097
Affx-93241097	1	642557	GG	GG	R				Affx-93257341	1	643346	TC	TC	R			Affx-93257341	1	643346	TC	TC	R			Affx-93257341	1	643346	TC	TC	R			Affx-93222815	1	643522	CC	CC	R			Affx-93222815	1	643522	CC	CC	R			Affx-93257341
Affx-93257341	1	643346	TC	TC	R				Affx-93222815	1	643522	CC	CC	R			Affx-93222815	1	643522	CC	CC	R			Affx-93222815	1	643522	CC	CC	R			Affx-93249839	1	647156	AA	AA	R			Affx-93249839	1	647156	AA	AA	R			Affx-93222815
Affx-93222815	1	643522	CC	CC	R				Affx-93249839	1	647156	AA	AA	R			Affx-93249839	1	647156	AA	AA	R			Affx-93249839	1	647156	AA	AA	R			Affx-93234602	1	647219	GG	GG	R			Affx-93234602	1	647219	GG	GG	R			Affx-93249839
Affx-93249839	1	647156	AA	AA	R				Affx-93234602	1	647219	GG	GG	R			Affx-93234602	1	647219	GG	GG	R			Affx-93234602	1	647219	GG	GG	R			Affx-93230556	1	647330	CC	CC	R			Affx-93230556	1	647330	CC	CC	R			Affx-93234602
Affx-93234602	1	647219	GG	GG	R				Affx-93230556	1	647330	CC	CC	R			Affx-93230556	1	647330	CC	CC	R			Affx-93230556	1	647330	CC	CC	R			Affx-93251158	1	647525	CC	CC	R			Affx-93251158	1	647525	CC	CC	R			Affx-93230556
Affx-93230556	1	647330	CC	CC	R				Affx-93251158	1	647525	CC	CC	R			Affx-93251158	1	647525	CC	CC	R			Affx-93251158	1	647525	CC	CC	R			Affx-93214345	1	647563	CC	CC	R			Affx-93214345	1	647563	CC	CC	R			Affx-93251158
Affx-93251158	1	647525	CC	CC	R				Affx-93214345	1	647563	CC	CC	R			Affx-93214345	1	647563	CC	CC	R			Affx-93214345	1	647563	CC	CC	R			Affx-93218074	1	647956	AA	AA	R			Affx-93218074	1	647956	AA	AA	R			Affx-93214345
Affx-93214345	1	647563	CC	CC	R				Affx-93218074	1	647956	AA	AA	R			Affx-93218074	1	647956	AA	AA	R			Affx-93218074	1	647956	AA	AA	R			Affx-93237436	1	648086	AA	AA	R			Affx-93237436	1	648086	AA	AA	R			Affx-93215936
Affx-93218074	1	647956	AA	AA	R				Affx-93237436	1	648086	AA	AA	R			Affx-93237436	1	648086	AA	AA	R			Affx-93237436	1	648086	AA	AA	R			Affx-93221872	1	648120	CC	CC	R			Affx-93221872	1	648120	CC	CC	R			Affx-93218074
Affx-93237436	1	648086	AA	AA	R				Affx-93221872	1	648120	CC	CC	R			Affx-93221872	1	648120	CC	CC	R			Affx-93221872	1	648120	CC	CC	R			Affx-93222012	1	648178	GG	GG	R			Affx-93222012	1	648178	GG	GG	R			Affx-93237436
Affx-93221872	1	648120	CC	CC	R				Affx-93222012	1	648178	GG	GG	R			Affx-93222012	1	648178	GG	GG	R			Affx-93222012	1	648178	GG	GG	R			Affx-93226279	1	789892	GG	GG	R			Affx-93226279	1	789892	GG	GG	R			Affx-93221872
Affx-93222012	1	648178	GG	GG	R				Affx-93226279	1	789892	GG	GG	R			Affx-93226279	1	789892	GG	GG	R			Affx-93226279	1	789892	GG	GG	R			Affx-93213873	1	789925	AA	AA	R			Affx-93213873	1	789925	AA	AA	R			Affx-93222012
Affx-93226279	1	789892	GG	GG	R				Affx-93213873	1	789925	AA	AA	R			Affx-93213873	1	789925	AA	AA	R			Affx-93213873	1	789925	AA	AA	R			Affx-93254344	1	790064	GG	GG	R			Affx-93254344	1	790064	GG	GG	R			Affx-93226279
Affx-93213873	1	789925	AA	AA	R				Affx-93254344	1	790064	GG	GG	R			Affx-93254344	1	790064	GG	GG	R			Affx-93254344	1	790064	GG	GG	R			Affx-93219463	1	790529	TT	TT	R			Affx-93219463	1	790529	TT	TT	R			Affx-93213873
Affx-93254344	1	790064	GG	GG	R				Affx-93219463	1	790529	TT	TT	R			Affx-93219463	1	790529	TT	TT	R			Affx-93219463	1	790529	TT	TT	R			Affx-93251320	1	791423	TC	TC	R			Affx-93251320	1	791423	TC	TC	R			Affx-93254344
Affx-93219463	1	790529	TT	TT	R				Affx-93251320	1	791423	TC	TC	R			Affx-93251320	1	791423	TC	TC	R			Affx-93251320	1	791423	TC	TC	R			Affx-93253802	1	791609	GG	GG	R			Affx-93253802	1	791609	GG	GG	R			Affx-93219463
Affx-93251320	1	791423	TC	TC	R				Affx-93253802	1	791609	GG	GG	R			Affx-93253802	1	791609	GG	GG	R			Affx-93253802	1	791609	GG	GG	R			Affx-93226278	1	791687	AA	AA	R			Affx-93226278	1	791687	AA	AA	R			Affx-93251320
Affx-93253802	1	791609	GG	GG	R				Affx-93226278	1	791687	AA	AA	R			Affx-93226278	1	791687	AA	AA	R			Affx-93226278	1	791687	AA	AA	R			Affx-93231696	1	791822	AG	AG	R			Affx-93231696	1	791822	AG	AG	R			Affx-93253802
Affx-93226278	1	791687	AA	AA	R				Affx-93231696	1	791822	AG	AG	R			Affx-93231696	1	791822	AG	AG	R			Affx-93231696	1	791822	AG	AG	R			Affx-93246894	1	791885	TT	TT	R			Affx-93246894	1	791885	TT	TT	R			Affx-93226278
Affx-93231696	1	791822	AG	AG	R				Affx-93246894	1	791885	TT	TT	R			Affx-93246894	1	791885	TT	TT	R			Affx-93246894	1	791885	TT	TT	R			Affx-93218820	1	791957	CC	CC	R			Affx-93218820	1	791957	CC	CC	R			Affx-93231696
Affx-93246894	1	791885	TT	TT	R				Affx-93218820	1	791957	CC	CC	R			Affx-93218820	1	791957	CC	CC	R			Affx-93218820	1	791957	CC	CC	R			Affx-93227252	1	792081	CC	CC	R			Affx-93227252	1	792081	CC	CC	R			Affx-93246894
Affx-93218820	1	791957	CC	CC	R				Affx-93227252	1	792081	CC	CC	R			Affx-93227252	1	792081	CC	CC	R			Affx-93227252	1	792081	CC	CC	R			Affx-93233887	1	860822	TT	TT	R			Affx-93233887	1	860822	TT	TT	R			Affx-93218820
Affx-93227252	1	792081	CC	CC	R				Affx-93233887	1	860822	TT	TT	R			Affx-93233887	1	860822	TT	TT	R			Affx-93233887	1	860822	TT	TT	R			Affx-93259733	1	860922	AG	AG	R			Affx-93259733	1	860922	AG	AG	R			Affx-93227252
Affx-93233887	1	860822	TT	TT	R				Affx-93259733	1	860922	AG	AG	R			Affx-93259733	1	860922	AG	AG	R			Affx-93259733	1	860922	AG	AG	R			Affx-93217306	1	860976	TC	TC	R			Affx-93217306	1	860976	TC	TC	R			Affx-93233887
Affx-93259733	1	860922	AG	AG	R				Affx-93217306	1	860976	TC	TC	R			Affx-93217306	1	860976	TC	TC	R			Affx-93217306	1	860976	TC	TC	R			Affx-93218871	1	861039	AA	AA	R			Affx-93218871	1	861039	AA	AA	R			Affx-93259733
Affx-93217306	1	860976	TC	TC	R				Affx-93218871	1	861039	AA	AA	R			Affx-93218871	1	861039	AA	AA	R			Affx-93218871	1	861039	AA	AA	R			Affx-93237905	1	861041	CC	CC	R			Affx-93237905	1	861041	CC	CC	R			Affx-93217306
Affx-93218871	1	861039	AA	AA	R				Affx-93237905	1	861041	CC	CC	R			Affx-93237905	1	861041	CC	CC	R			Affx-93237905	1	861041	CC	CC	R			Affx-93214061	1	861123	TT	TT	R			Affx-93214061	1	861123	TT	TT	R			Affx-93218871
Affx-93237905	1	861041	CC	CC	R				Affx-93214061	1	861123	TT	TT	R			Affx-93214061	1	861123	TT	TT	R			Affx-93214061	1	861123	TT	TT	R			Affx-93211452	1	861137	CG	CG	R			Affx-93211452	1	861137	CG	CG	R			Affx-93237905
Affx-93214061	1	861123	TT	TT	R				Affx-93211452	1	861137	CG	CG	R			Affx-93211452	1	861137	CG	CG	R			Affx-93211452	1	861137	CG	CG	R			Affx-93233476	1	861275	CG	CG	R			Affx-93233476	1	861275	CG	CG	R			Affx-93214061
Affx-93211452	1	861137	CG	CG	R				Affx-93233476	1	861275	CG	CG	R			Affx-93233476	1	861275	CG	CG	R			Affx-93233476	1	861275	CG	CG	R			Affx-93217062	1	861462	CC	CC	R			Affx-93229015	1	861339	CG	CG	R			Affx-93211452
Affx-93233476	1	861275	CG	CG	R				Affx-93217062	1	861462	CC	CC	R			Affx-93217062	1	861462	CC	CC	R			Affx-93217062	1	861462	CC	CC	R			Affx-93233133	1	861576	GG	GG	R			Affx-93217062	1	861462	CC	CC	R			Affx-93233476
Affx-93217062	1	861462	CC	CC	R				Affx-93233133	1	861576	GG	GG	R			Affx-93233133	1	861576	GG	GG	R			Affx-93233133	1	861576	GG	GG	R			Affx-93228252	1	861819	AG	AG	R			Affx-93233133	1	861576	GG	GG	R			Affx-93217062
Affx-93233133	1	861576	GG	GG	R				Affx-93228252	1	861819	AG	AG	R			Affx-93228252	1	861819	AG	AG	R			Affx-93228252	1	861819	AG	AG	R			Affx-93255327	1	862013	TC	TC	R			Affx-93228252	1	861819	AG	AG	R			Affx-93233133
Affx-93228252	1	861819	AG	AG	R				Affx-93255327	1	862013	TC	TC	R			Affx-93255327	1	862013	TC	TC	R			Affx-93255327	1	862013	TC	TC	R			Affx-93220874	1	926809	CC	CC	R			Affx-93255327	1	862013	TC	TC	R			Affx-93228252
Affx-93255327	1	862013	TC	TC	R				Affx-93220874	1	926809	CC	CC	R			Affx-93220874	1	926809	CC	CC	R			Affx-93220874	1	926809	CC	CC	R			Affx-93222456	1	926968	CC	CC	R			Affx-93220874	1	926809	CC	CC	R			Affx-93255327
Affx-93220874	1	926809	CC	CC	R				Affx-93222456	1	926968	CC	CC	R			Affx-93222456	1	926968	CC	CC	R			Affx-93222456	1	926968	CC	CC	R			Affx-93230544	1	927089	GG	GG	R			Affx-93222456	1	926968	CC	CC	R			Affx-93220874
Affx-93222456	1	926968	CC	CC	R				Affx-93230544	1	927089	GG	GG	R			Affx-93230544	1	927089	GG	GG	R			Affx-93230544	1	927089	GG	GG	R			Affx-93248794	1	954781	AA	CC	D			Affx-93230544	1	927089	GG	GG	R			Affx-93222456
Affx-93230544	1	927089	GG	GG	R				Affx-93248794	1	954781	AA	CC	D			Affx-93248794	1	954781	AA	CC	D			Affx-93248794	1	954781	AA	CC	D			Affx-93228037	1	955437	GG	GG	R			Affx-93248794	1	954781	AA	CC	D			Affx-93230544
Affx-93248794	1	954781	AA	CC	D				Affx-93228037	1	955437	GG	GG	R			Affx-93228037	1	955437	GG	GG	R			Affx-93234639	1	955182	TC	TC	R			Affx-93223163	1	1007100	CC	CC	R			Affx-93228037	1	955437	GG	GG	R			Affx-93248794
Affx-93234639	1	955182	TC	TC	R				Affx-93223163	1	1007100	CC	CC	R			Affx-93223163	1	1007100	CC	CC	R			Affx-93228037	1	955437	GG	GG	R			Affx-93223686	1	1007205	AA	AA	R			Affx-93223163	1	1007100	CC	CC	R			Affx-93228037
Affx-93228037	1	955437	GG	GG	R				Affx-93223686	1	1007205	AA	AA	R			Affx-93223686	1	1007205	AA	AA	R			Affx-93223163	1	1007100	CC	CC	R			Affx-93247750	1	1007312	CC	CC	R			Affx-93223686	1	1007205	AA	AA	R			Affx-93223163
Affx-93223163	1	1007100	CC	CC	R				Affx-93247750	1	1007312	CC	CC	R			Affx-93247750	1	1007312	CC	CC	R			Affx-93223686	1	1007205	AA	AA	R			Affx-93250937	1	1007617	GG	GG	R			Affx-93247750	1	1007312	CC	CC	R			Affx-93223686
Affx-93223686	1	1007205	AA	AA	R				Affx-93250937	1	1007617	GG	GG	R			Affx-93250937	1	1007617	GG	GG	R			Affx-93247750	1	1007312	CC	CC	R			Affx-93238517	1	1007866	GG	GG	R			Affx-93250937	1	1007617	GG	GG	R			Affx-93247750
Affx-93247750	1	1007312	CC	CC	R				Affx-93238517	1	1007866	GG	GG	R			Affx-93238517	1	1007866	GG	GG	R			Affx-93250937	1	1007617	GG	GG	R			Affx-93241677	1	1007957	CC	AA	D			Affx-93238517	1	1007866	GG	GG	R			Affx-93250937
Affx-93250937	1	1007617	GG	GG	R				Affx-93241677	1	1007957	CC	AA	D			Affx-93241677	1	1007957	CC	AA	D			Affx-93238517	1	1007866	GG	GG	R			Affx-93227079	1	1008654	AA	AA	R			Affx-93241677	1	1007957	CC	AA	D			Affx-93238517
Affx-93238517	1	1007866	GG	GG	R				Affx-93227079	1	1008654	AA	AA	R			Affx-93227079	1	1008654	AA	AA	R			Affx-93241677	1	1007957	CC	AA	D			Affx-93218493	1	1008880	AA	GG	D			Affx-93227079	1	1008654	AA	AA	R			Affx-93241677
Affx-93241677	1	1007957	CC	AA	D				Affx-93218493	1	1008880	AA	GG	D			Affx-93218493	1	1008880	AA	GG	D			Affx-93227079	1	1008654	AA	AA	R			Affx-93238406	1	1008948	AA	AA	R			Affx-93218493	1	1008880	AA	GG	D			Affx-93227079
Affx-93227079	1	1008654	AA	AA	R				Affx-93238406	1	1008948	AA	AA	R			Affx-93238406	1	1008948	AA	AA	R			Affx-93218493	1	1008880	AA	GG	D			Affx-93223629	1	1043501	AA	AA	R			Affx-93238406	1	1008948	AA	AA	R			Affx-93218493
Affx-93218493	1	1008880	AA	GG	D				Affx-93223629	1	1043501	AA	AA	R			Affx-93223629	1	1043501	AA	AA	R			Affx-93238406	1	1008948	AA	AA	R			Affx-93236606	1	1043778	TT	TT	R			Affx-93223629	1	1043501	AA	AA	R			Affx-93238406
Affx-93238406	1	1008948	AA	AA	R				Affx-93236606	1	1043778	TT	TT	R			Affx-93236606	1	1043778	TT	TT	R			Affx-93223629	1	1043501	AA	AA	R			Affx-93255670	1	1162573	CC	CC	R			Affx-93236606	1	1043778	TT	TT	R			Affx-93223629
Affx-93223629	1	1043501	AA	AA	R				Affx-93255670	1	1162573	CC	CC	R			Affx-93255670	1	1162573	CC	CC	R			Affx-93236606	1	1043778	TT	TT	R			Affx-93234512	1	1163370	CC	CC	R			Affx-93255670	1	1162573	CC	CC	R			Affx-93236606
Affx-93236606	1	1043778	TT	TT	R				Affx-93234512	1	1163370	CC	CC	R			Affx-93234512	1	1163370	CC	CC	R			Affx-93255670	1	1162573	CC	CC	R			Affx-93214968	1	1163422	CC	CC	R			Affx-93234512	1	1163370	CC	CC	R			Affx-93255670
Affx-93255670	1	1162573	CC	CC	R				Affx-93214968	1	1163422	CC	CC	R			Affx-93214968	1	1163422	CC	CC	R			Affx-93234512	1	1163370	CC	CC	R			Affx-93261043	1	1163572	AA	AA	R			Affx-93214968	1	1163422	CC	CC	R			Affx-93234512
Affx-93234512	1	1163370	CC	CC	R				Affx-93261043	1	1163572	AA	AA	R			Affx-93261043	1	1163572	AA	AA	R			Affx-93214968	1	1163422	CC	CC	R			Affx-93215793	1	1163758	TT	TT	R			Affx-93261043	1	1163572	AA	AA	R			Affx-93214968
Affx-93214968	1	1163422	CC	CC	R				Affx-93215793	1	1163758	TT	TT	R			Affx-93215793	1	1163758	TT	TT	R			Affx-93261043	1	1163572	AA	AA	R			Affx-93256420	1	1164360	AA	AA	R			Affx-93215793	1	1163758	TT	TT	R			Affx-93261043
Affx-93261043	1	1163572	AA	AA	R				Affx-93222745	1	1163932	GG	GG	R			Affx-93222745	1	1163932	GG	GG	R			Affx-93215793	1	1163758	TT	TT	R			Affx-93244571	1	1164519	TT	TT	R			Affx-93222745	1	1163932	GG	GG	R			Affx-93215793
Affx-93215793	1	1163758	TT	TT	R				Affx-93256420	1	1164360	AA	AA	R			Affx-93256420	1	1164360	AA	AA	R			Affx-93222745	1	1163932	GG	GG	R			Affx-93213400	1	1164878	AA	AA	R			Affx-93256420	1	1164360	AA	AA	R			Affx-93222745
Affx-93222745	1	1163932	GG	GG	R				Affx-93244571	1	1164519	TT	TT	R			Affx-93244571	1	1164519	TT	TT	R			Affx-93256420	1	1164360	AA	AA	R			Affx-93246461	1	1164943	GG	GG	R			Affx-93244571	1	1164519	TT	TT	R			Affx-93256420
Affx-93256420	1	1164360	AA	AA	R				Affx-93213400	1	1164878	AA	AA	R			Affx-93213400	1	1164878	AA	AA	R			Affx-93244571	1	1164519	TT	TT	R			Affx-93219401	1	1165178	AA	AA	R			Affx-93213400	1	1164878	AA	AA	R			Affx-93244571
Affx-93244571	1	1164519	TT	TT	R				Affx-93246461	1	1164943	GG	GG	R			Affx-93246461	1	1164943	GG	GG	R			Affx-93213400	1	1164878	AA	AA	R			Affx-93225950	1	1165623	TT	TT	R			Affx-93246461	1	1164943	GG	GG	R			Affx-93213400
Affx-93213400	1	1164878	AA	AA	R				Affx-93219401	1	1165178	AA	AA	R			Affx-93219401	1	1165178	AA	AA	R			Affx-93246461	1	1164943	GG	GG	R			Affx-93231589	1	1165881	AA	AA	R			Affx-93219401	1	1165178	AA	AA	R			Affx-93246461
Affx-93246461	1	1164943	GG	GG	R				Affx-93225950	1	1165623	TT	TT	R			Affx-93225950	1	1165623	TT	TT	R			Affx-93219401	1	1165178	AA	AA	R			Affx-93258041	1	1166555	CC	CC	R			Affx-93225950	1	1165623	TT	TT	R			Affx-93219401
Affx-93219401	1	1165178	AA	AA	R				Affx-93231589	1	1165881	AA	AA	R			Affx-93231589	1	1165881	AA	AA	R			Affx-93225950	1	1165623	TT	TT	R			Affx-93225164	1	1166580	AA	AA	R			Affx-93231589	1	1165881	AA	AA	R			Affx-93225950
Affx-93225950	1	1165623	TT	TT	R				Affx-93258041	1	1166555	CC	CC	R			Affx-93258041	1	1166555	CC	CC	R			Affx-93231589	1	1165881	AA	AA	R			Affx-93221791	1	1167178	TT	TT	R			Affx-93258041	1	1166555	CC	CC	R			Affx-93231589
Affx-93231589	1	1165881	AA	AA	R				Affx-93225164	1	1166580	AA	AA	R			Affx-93225164	1	1166580	AA	AA	R			Affx-93258041	1	1166555	CC	CC	R			Affx-93221493	1	1167235	AA	AA	R			Affx-93225164	1	1166580	AA	AA	R			Affx-93258041
Affx-93258041	1	1166555	CC	CC	R				Affx-93221791	1	1167178	TT	TT	R			Affx-93221791	1	1167178	TT	TT	R			Affx-93225164	1	1166580	AA	AA	R			Affx-93231253	1	1167333	GG	GG	R			Affx-93221791	1	1167178	TT	TT	R			Affx-93225164
Affx-93225164	1	1166580	AA	AA	R				Affx-93221493	1	1167235	AA	AA	R			Affx-93221493	1	1167235	AA	AA	R			Affx-93221791	1	1167178	TT	TT	R			Affx-93254813	1	1168673	CC	CC	R			Affx-93221493	1	1167235	AA	AA	R			Affx-93221791
Affx-93221791	1	1167178	TT	TT	R				Affx-93231253	1	1167333	GG	GG	R			Affx-93231253	1	1167333	GG	GG	R			Affx-93221493	1	1167235	AA	AA	R			Affx-93251560	1	1168842	AA	AA	R			Affx-93231253	1	1167333	GG	GG	R			Affx-93221493
Affx-93221493	1	1167235	AA	AA	R				Affx-93254813	1	1168673	CC	AC	H			Affx-93254813	1	1168673	CC	CC	R			Affx-93231253	1	1167333	GG	GG	R			Affx-93224480	1	1168979	CC	CC	R			Affx-93254813	1	1168673	CC	CC	R			Affx-93231253
Affx-93231253	1	1167333	GG	GG	R				Affx-93251560	1	1168842	AA	AA	R			Affx-93251560	1	1168842	AA	AA	R			Affx-93254813	1	1168673	CC	AC	H			Affx-93246403	1	1170313	GG	GG	R			Affx-93251560	1	1168842	AA	AA	R			Affx-93254813
Affx-93254813	1	1168673	CC	CC	R				Affx-93224480	1	1168979	CC	CC	R			Affx-93224480	1	1168979	CC	CC	R			Affx-93251560	1	1168842	AA	AA	R			Affx-93224218	1	1170436	CC	CC	R			Affx-93224480	1	1168979	CC	CC	R			Affx-93251560
Affx-93251560	1	1168842	AA	AA	R				Affx-93246403	1	1170313	GG	GG	R			Affx-93246403	1	1170313	GG	GG	R			Affx-93224480	1	1168979	CC	CC	R			Affx-93249012	1	1170488	AA	AA	R			Affx-93244434	1	1169192	AA	AA	R			Affx-93224480
Affx-93224480	1	1168979	CC	CC	R				Affx-93224218	1	1170436	CC	CC	R			Affx-93224218	1	1170436	CC	CC	R			Affx-93244434	1	1169192	AA	AA	R			Affx-93249384	1	1170531	CC	CC	R			Affx-93246403	1	1170313	GG	GG	R			Affx-93246403
Affx-93246403	1	1170313	GG	GG	R				Affx-93249012	1	1170488	AA	AA	R			Affx-93249012	1	1170488	AA	AA	R			Affx-93246403	1	1170313	GG	GG	R			Affx-93242661	1	1172288	CC	CC	R			Affx-93224218	1	1170436	CC	CC	R			Affx-93224218
Affx-93224218	1	1170436	CC	CC	R				Affx-93249384	1	1170531	CC	CC	R			Affx-93249384	1	1170531	CC	CC	R			Affx-93224218	1	1170436	CC	CC	R			Affx-93241630	1	1172387	GG	GG	R			Affx-93249012	1	1170488	AA	AA	R			Affx-93249012
Affx-93249012	1	1170488	AA	AA	R				Affx-93242661	1	1172288	CC	CC	R			Affx-93242661	1	1172288	CC	CC	R			Affx-93249012	1	1170488	AA	AA	R			Affx-93214822	1	1172892	CC	CC	R			Affx-93249384	1	1170531	CC	CC	R			Affx-93249384
Affx-93249384	1	1170531	CC	CC	R				Affx-93241630	1	1172387	GG	GG	R			Affx-93241630	1	1172387	GG	GG	R			Affx-93249384	1	1170531	CC	CC	R			Affx-93256957	1	1173212	GG	GG	R			Affx-93242661	1	1172288	CC	CC	R			Affx-93242661
Affx-93242661	1	1172288	CC	CC	R				Affx-93214822	1	1172892	CC	CC	R			Affx-93214822	1	1172892	CC	CC	R			Affx-93242661	1	1172288	CC	CC	R			Affx-93252178	1	1173393	GG	GG	R			Affx-93241630	1	1172387	GG	GG	R			Affx-93241630
Affx-93241630	1	1172387	GG	GG	R				Affx-93256957	1	1173212	GG	GG	R			Affx-93256957	1	1173212	GG	GG	R			Affx-93241630	1	1172387	GG	GG	R			Affx-93253902	1	1174786	TT	TT	R			Affx-93214822	1	1172892	CC	CC	R			Affx-93214822
Affx-93214822	1	1172892	CC	CC	R				Affx-93252178	1	1173393	GG	GG	R			Affx-93252178	1	1173393	GG	GG	R			Affx-93214822	1	1172892	CC	CC	R			Affx-93230317	1	1174865	GG	GG	R			Affx-93256957	1	1173212	GG	GG	R			Affx-93256957
Affx-93256957	1	1173212	GG	GG	R				Affx-93253902	1	1174786	TT	TT	R			Affx-93253902	1	1174786	TT	TT	R			Affx-93256957	1	1173212	GG	GG	R			Affx-93220926	1	1175562	GG	GG	R			Affx-93252178	1	1173393	GG	GG	R			Affx-93252178
Affx-93252178	1	1173393	GG	GG	R				Affx-93230317	1	1174865	GG	GG	R			Affx-93230317	1	1174865	GG	GG	R			Affx-93252178	1	1173393	GG	GG	R			Affx-93216053	1	1178131	CC	CC	R			Affx-93253902	1	1174786	TT	TT	R			Affx-93253902
Affx-93253902	1	1174786	TT	TT	R				Affx-93220926	1	1175562	GG	GG	R			Affx-93220926	1	1175562	GG	GG	R			Affx-93253902	1	1174786	TT	TT	R			Affx-93234221	1	1178547	GG	GG	R			Affx-93230317	1	1174865	GG	GG	R			Affx-93230317
Affx-93230317	1	1174865	GG	GG	R				Affx-93216053	1	1178131	CC	CC	R			Affx-93216053	1	1178131	CC	CC	R			Affx-93230317	1	1174865	GG	GG	R			Affx-93259379	1	1178560	GG	GG	R			Affx-93220926	1	1175562	GG	GG	R			Affx-93220926
Affx-93220926	1	1175562	GG	GG	R				Affx-93234221	1	1178547	GG	GG	R			Affx-93234221	1	1178547	GG	GG	R			Affx-93220926	1	1175562	GG	GG	R			Affx-93212286	1	1181106	GG	GG	R			Affx-93216053	1	1178131	CC	CC	R			Affx-93216053
Affx-93216053	1	1178131	CC	CC	R				Affx-93259379	1	1178560	GG	GG	R			Affx-93259379	1	1178560	GG	GG	R			Affx-93216053	1	1178131	CC	CC	R			Affx-93236519	1	1181262	CC	CC	R			Affx-93234221	1	1178547	GG	GG	R			Affx-93234221
Affx-93234221	1	1178547	GG	GG	R				Affx-93212286	1	1181106	GG	GG	R			Affx-93212286	1	1181106	GG	GG	R			Affx-93234221	1	1178547	GG	GG	R			Affx-93220967	1	1181451	CC	CC	R			Affx-93259379	1	1178560	GG	GG	R			Affx-93259379
Affx-93259379	1	1178560	GG	GG	R				Affx-93236519	1	1181262	CC	CC	R			Affx-93236519	1	1181262	CC	CC	R			Affx-93259379	1	1178560	GG	GG	R			Affx-93234839	1	1181452	GG	AA	D			Affx-93212286	1	1181106	GG	GG	R			Affx-93212286
Affx-93212286	1	1181106	GG	GG	R				Affx-93220967	1	1181451	CC	CC	R			Affx-93220967	1	1181451	CC	CC	R			Affx-93212286	1	1181106	GG	GG	R			Affx-93242032	1	1181486	TT	TT	R			Affx-93236519	1	1181262	CC	CC	R			Affx-93236519
Affx-93236519	1	1181262	CC	CC	R				Affx-93242032	1	1181486	TT	TT	R			Affx-93242032	1	1181486	TT	TT	R			Affx-93236519	1	1181262	CC	CC	R			Affx-93248562	1	1181875	CC	CC	R			Affx-93220967	1	1181451	CC	CC	R			Affx-93220967
Affx-93220967	1	1181451	CC	CC	R				Affx-93248562	1	1181875	CC	CC	R			Affx-93248562	1	1181875	CC	CC	R			Affx-93220967	1	1181451	CC	CC	R			Affx-93213128	1	1183591	GG	GG	R			Affx-93234839	1	1181452	GG	AA	D			Affx-93234839
Affx-93242032	1	1181486	TT	TT	R				Affx-93213128	1	1183591	GG	GG	R			Affx-93213128	1	1183591	GG	GG	R			Affx-93234839	1	1181452	GG	AA	D			Affx-93235838	1	1183631	GG	GG	R			Affx-93242032	1	1181486	TT	TT	R			Affx-93242032
Affx-93248562	1	1181875	CC	CC	R				Affx-93235838	1	1183631	GG	GG	R			Affx-93235838	1	1183631	GG	GG	R			Affx-93242032	1	1181486	TT	TT	R			Affx-93229334	1	1183676	GG	GG	R			Affx-93248562	1	1181875	CC	CC	R			Affx-93248562
Affx-93213128	1	1183591	GG	GG	R				Affx-93229334	1	1183676	GG	GG	R			Affx-93229334	1	1183676	GG	GG	R			Affx-93248562	1	1181875	CC	CC	R			Affx-93223896	1	1196938	TT	TT	R			Affx-93213128	1	1183591	GG	GG	R			Affx-93213128
Affx-93235838	1	1183631	GG	GG	R				Affx-93223896	1	1196938	TT	TT	R			Affx-93223896	1	1196938	TT	TT	R			Affx-93213128	1	1183591	GG	GG	R			Affx-93235906	1	1199526	CC	CC	R			Affx-93235838	1	1183631	GG	GG	R			Affx-93235838
Affx-93229334	1	1183676	GG	GG	R				Affx-93235906	1	1199526	CC	CC	R			Affx-93235906	1	1199526	CC	CC	R			Affx-93235838	1	1183631	GG	GG	R			Affx-93225514	1	1199741	CC	CC	R			Affx-93229334	1	1183676	GG	GG	R			Affx-93229334
Affx-93223896	1	1196938	TT	TT	R				Affx-93225514	1	1199741	CC	CC	R			Affx-93225514	1	1199741	CC	CC	R			Affx-93229334	1	1183676	GG	GG	R			Affx-93249865	1	1222872	GG	GG	R			Affx-93223896	1	1196938	TT	TT	R			Affx-93223896
Affx-93235906	1	1199526	CC	CC	R				Affx-93249865	1	1222872	GG	GG	R			Affx-93249865	1	1222872	GG	GG	R			Affx-93223896	1	1196938	TT	TT	R			Affx-93247623	1	1225163	TT	TT	R			Affx-93235906	1	1199526	CC	CC	R			Affx-93235906
Affx-93225514	1	1199741	CC	CC	R				Affx-93247623	1	1225163	TT	TT	R			Affx-93247623	1	1225163	TT	TT	R			Affx-93235906	1	1199526	CC	CC	R			Affx-93243316	1	1225314	GG	GG	R			Affx-93225514	1	1199741	CC	CC	R			Affx-93225514
Affx-93249865	1	1222872	GG	GG	R				Affx-93243316	1	1225314	GG	GG	R			Affx-93243316	1	1225314	GG	GG	R			Affx-93225514	1	1199741	CC	CC	R			Affx-93240599	1	1227015	CC	CC	R			Affx-93249865	1	1222872	GG	GG	R			Affx-93249865
Affx-93247623	1	1225163	TT	TT	R				Affx-93240599	1	1227015	CC	CC	R			Affx-93240599	1	1227015	CC	CC	R			Affx-93249865	1	1222872	GG	GG	R			Affx-93239449	1	1251043	TT	TT	R			Affx-93247623	1	1225163	TT	TT	R			Affx-93247623
Affx-93243316	1	1225314	GG	GG	R				Affx-93239449	1	1251043	TT	TT	R			Affx-93239449	1	1251043	TT	TT	R			Affx-93247623	1	1225163	TT	TT	R			Affx-93249681	1	1398854	GG	GG	R			Affx-93243316	1	1225314	GG	GG	R			Affx-93243316
Affx-93240599	1	1227015	CC	CC	R				Affx-93249681	1	1398854	GG	GG	R			Affx-93249681	1	1398854	GG	GG	R			Affx-93243316	1	1225314	GG	GG	R			Affx-93215405	1	1399534	TT	TT	R			Affx-93240599	1	1227015	CC	CC	R			Affx-93240599
Affx-93239449	1	1251043	TT	TT	R				Affx-93215405	1	1399534	TT	TT	R			Affx-93215405	1	1399534	TT	TT	R			Affx-93240599	1	1227015	CC	CC	R			Affx-93212621	1	1399895	CC	CC	R			Affx-93239449	1	1251043	TT	TT	R			Affx-93239449
Affx-93249681	1	1398854	GG	GG	R				Affx-93212621	1	1399895	CC	CC	R			Affx-93212621	1	1399895	CC	CC	R			Affx-93239449	1	1251043	TT	TT	R			Affx-93256418	1	1400037	GG	GG	R			Affx-93249681	1	1398854	GG	GG	R			Affx-93249681
Affx-93215405	1	1399534	TT	TT	R				Affx-93256418	1	1400037	GG	GG	R			Affx-93256418	1	1400037	GG	GG	R			Affx-93249681	1	1398854	GG	GG	R			Affx-93221604	1	1402030	CC	CC	R			Affx-93215405	1	1399534	TT	TT	R			Affx-93215405
Affx-93212621	1	1399895	CC	CC	R				Affx-93221604	1	1402030	CC	CC	R			Affx-93221604	1	1402030	CC	CC	R			Affx-93215405	1	1399534	TT	TT	R			Affx-93259038	1	1402591	GG	GG	R			Affx-93212621	1	1399895	CC	CC	R			Affx-93212621
Affx-93256418	1	1400037	GG	GG	R				Affx-93259038	1	1402591	GG	GG	R			Affx-93259038	1	1402591	GG	GG	R			Affx-93212621	1	1399895	CC	CC	R			Affx-93254136	1	1403865	CC	CC	R			Affx-93256418	1	1400037	GG	GG	R			Affx-93256418
Affx-93221604	1	1402030	CC	CC	R				Affx-93254136	1	1403865	CC	CC	R			Affx-93254136	1	1403865	CC	CC	R			Affx-93256418	1	1400037	GG	GG	R			Affx-93250322	1	1409170	TT	TT	R			Affx-93221604	1	1402030	CC	CC	R			Affx-93221604
Affx-93259038	1	1402591	GG	GG	R				Affx-93250322	1	1409170	TT	TT	R			Affx-93250322	1	1409170	TT	TT	R			Affx-93221604	1	1402030	CC	CC	R			Affx-93228982	1	1409434	TT	TT	R			Affx-93259038	1	1402591	GG	GG	R			Affx-93259038
Affx-93254136	1	1403865	CC	CC	R				Affx-93228982	1	1409434	TT	TT	R			Affx-93228982	1	1409434	TT	TT	R			Affx-93259038	1	1402591	GG	GG	R			Affx-93257498	1	1411518	AA	AA	R			Affx-93254136	1	1403865	CC	CC	R			Affx-93254136
Affx-93250322	1	1409170	TT	TT	R				Affx-93257498	1	1411518	AA	AA	R			Affx-93243867	1	1411737	TT	TT	R			Affx-93254136	1	1403865	CC	CC	R			Affx-93243867	1	1411737	TT	TT	R			Affx-93250322	1	1409170	TT	TT	R			Affx-93250322
Affx-93228982	1	1409434	TT	TT	R				Affx-93243867	1	1411737	TT	TT	R			Affx-93257773	1	1411934	GG	GG	R			Affx-93250322	1	1409170	TT	TT	R			Affx-93257773	1	1411934	GG	GG	R			Affx-93228982	1	1409434	TT	TT	R			Affx-93228982
Affx-93257498	1	1411518	AA	AA	R				Affx-93257773	1	1411934	GG	GG	R			Affx-93252627	1	1412808	AA	AA	R			Affx-93228982	1	1409434	TT	TT	R			Affx-93252627	1	1412808	AA	AA	R			Affx-93257498	1	1411518	AA	AA	R			Affx-93257498
Affx-93243867	1	1411737	TT	TT	R				Affx-93252627	1	1412808	AA	AA	R			Affx-93212679	1	1412866	GG	GG	R			Affx-93257498	1	1411518	AA	AA	R			Affx-93212679	1	1412866	GG	GG	R			Affx-93243867	1	1411737	TT	TT	R			Affx-93243867
Affx-93257773	1	1411934	GG	GG	R				Affx-93212679	1	1412866	GG	GG	R			Affx-93229333	1	1412951	AA	GG	D			Affx-93243867	1	1411737	TT	TT	R			Affx-93229333	1	1412951	AA	GG	D			Affx-93257773	1	1411934	GG	GG	R			Affx-93257773
Affx-93252627	1	1412808	AA	AA	R				Affx-93229333	1	1412951	AA	GG	D			Affx-93228782	1	1412960	CC	CC	R			Affx-93257773	1	1411934	GG	GG	R			Affx-93228782	1	1412960	CC	CC	R			Affx-93252627	1	1412808	AA	AA	R			Affx-93252627
Affx-93212679	1	1412866	GG	GG	R				Affx-93228782	1	1412960	CC	CC	R			Affx-93220203	1	1413408	TT	TT	R			Affx-93252627	1	1412808	AA	AA	R			Affx-93220203	1	1413408	TT	TT	R			Affx-93212679	1	1412866	GG	GG	R			Affx-93212679
Affx-93229333	1	1412951	AA	GG	D				Affx-93220203	1	1413408	TT	TT	R			Affx-93246889	1	1413912	TT	GG	D			Affx-93212679	1	1412866	GG	GG	R			Affx-93246889	1	1413912	TT	GG	D			Affx-93229333	1	1412951	AA	GG	D			Affx-93229333
Affx-93228782	1	1412960	CC	CC	R				Affx-93246889	1	1413912	TT	GG	D			Affx-93231465	1	1414691	GG	GG	R			Affx-93229333	1	1412951	AA	GG	D			Affx-93231465	1	1414691	GG	GG	R			Affx-93228782	1	1412960	CC	CC	R			Affx-93228782
Affx-93220203	1	1413408	TT	TT	R				Affx-93231465	1	1414691	GG	GG	R			Affx-93247735	1	1414732	CC	CC	R			Affx-93228782	1	1412960	CC	CC	R			Affx-93247735	1	1414732	CC	CC	R			Affx-93220203	1	1413408	TT	TT	R			Affx-93220203
Affx-93246889	1	1413912	TT	GG	D				Affx-93247735	1	1414732	CC	CC	R			Affx-93256115	1	1420092	AA	AA	R			Affx-93220203	1	1413408	TT	TT	R			Affx-93256115	1	1420092	AA	AA	R			Affx-93246889	1	1413912	TT	GG	D			Affx-93246889
Affx-93231465	1	1414691	GG	GG	R				Affx-93256115	1	1420092	AA	AA	R			Affx-93248560	1	1500830	AA	AA	R			Affx-93246889	1	1413912	TT	GG	D			Affx-93248560	1	1500830	AA	AA	R			Affx-93231465	1	1414691	GG	GG	R			Affx-93231465
Affx-93247735	1	1414732	CC	CC	R				Affx-93248560	1	1500830	AA	AA	R			Affx-93220756	1	1501080	AA	AA	R			Affx-93231465	1	1414691	GG	GG	R			Affx-93220756	1	1501080	AA	AA	R			Affx-93247735	1	1414732	CC	CC	R			Affx-93247735
Affx-93256115	1	1420092	AA	AA	R				Affx-93220756	1	1501080	AA	AA	R			Affx-93248252	1	1501670	GG	GG	R			Affx-93247735	1	1414732	CC	CC	R			Affx-93248252	1	1501670	GG	GG	R			Affx-93256115	1	1420092	AA	AA	R			Affx-93256115
Affx-93248560	1	1500830	AA	AA	R				Affx-93248252	1	1501670	GG	GG	R			Affx-93260023	1	1502117	CC	CC	R			Affx-93256115	1	1420092	AA	AA	R			Affx-93260023	1	1502117	CC	CC	R			Affx-93248560	1	1500830	AA	AA	R			Affx-93248560
Affx-93220756	1	1501080	AA	AA	R				Affx-93260023	1	1502117	CC	CC	R			Affx-93216688	1	1502186	GG	GG	R			Affx-93248560	1	1500830	AA	AA	R			Affx-93216688	1	1502186	GG	GG	R			Affx-93220756	1	1501080	AA	AA	R			Affx-93220756
Affx-93248252	1	1501670	GG	GG	R				Affx-93216688	1	1502186	GG	GG	R			Affx-93260007	1	1502390	TT	TT	R			Affx-93220756	1	1501080	AA	AA	R			Affx-93260007	1	1502390	TT	TT	R			Affx-93248252	1	1501670	GG	GG	R			Affx-93248252
Affx-93260023	1	1502117	CC	CC	R				Affx-93260007	1	1502390	TT	TT	R			Affx-93255577	1	1502427	TT	TT	R			Affx-93248252	1	1501670	GG	GG	R			Affx-93255577	1	1502427	TT	TT	R			Affx-93260023	1	1502117	CC	CC	R			Affx-93260023
Affx-93216688	1	1502186	GG	GG	R				Affx-93255577	1	1502427	TT	TT	R			Affx-93211849	1	1502728	GG	GG	R			Affx-93260023	1	1502117	CC	CC	R			Affx-93211849	1	1502728	GG	GG	R			Affx-93216688	1	1502186	GG	GG	R			Affx-93216688
Affx-93260007	1	1502390	TT	TT	R				Affx-93211849	1	1502728	GG	GG	R			Affx-93251827	1	1503074	AA	AA	R			Affx-93216688	1	1502186	GG	GG	R			Affx-93251827	1	1503074	AA	AA	R			Affx-93260007	1	1502390	TT	TT	R			Affx-93260007
Affx-93255577	1	1502427	TT	TT	R				Affx-93251827	1	1503074	AA	AA	R			Affx-93215463	1	1503225	CC	CC	R			Affx-93260007	1	1502390	TT	TT	R			Affx-93215463	1	1503225	CC	CC	R			Affx-93255577	1	1502427	TT	TT	R			Affx-93255577
Affx-93211849	1	1502728	GG	GG	R				Affx-93215463	1	1503225	CC	CC	R			Affx-93211712	1	1503396	GG	GG	R			Affx-93255577	1	1502427	TT	TT	R			Affx-93211712	1	1503396	GG	GG	R			Affx-93211849	1	1502728	GG	GG	R			Affx-93211849
Affx-93251827	1	1503074	AA	AA	R				Affx-93211712	1	1503396	GG	GG	R			Affx-93228198	1	1503613	CC	TT	D			Affx-93211849	1	1502728	GG	GG	R			Affx-93228198	1	1503613	CC	TT	D			Affx-93251827	1	1503074	AA	AA	R			Affx-93251827
Affx-93215463	1	1503225	CC	CC	R				Affx-93228198	1	1503613	CC	TT	D			Affx-93252171	1	1503883	GG	GG	R			Affx-93251827	1	1503074	AA	AA	R			Affx-93252171	1	1503883	GG	GG	R			Affx-93215463	1	1503225	CC	CC	R			Affx-93215463
Affx-93211712	1	1503396	GG	GG	R				Affx-93252171	1	1503883	GG	GG	R			Affx-93252910	1	1504321	CC	CC	R			Affx-93215463	1	1503225	CC	CC	R			Affx-93252910	1	1504321	CC	CC	R			Affx-93211712	1	1503396	GG	GG	R			Affx-93211712
Affx-93228198	1	1503613	CC	TT	D				Affx-93252910	1	1504321	CC	CC	R			Affx-93229749	1	1505674	GG	GG	R			Affx-93211712	1	1503396	GG	GG	R			Affx-93229749	1	1505674	GG	GG	R			Affx-93228198	1	1503613	CC	TT	D			Affx-93228198
Affx-93252171	1	1503883	GG	GG	R				Affx-93229749	1	1505674	GG	GG	R			Affx-93242491	1	1506713	TT	TT	R			Affx-93228198	1	1503613	CC	TT	D			Affx-93242491	1	1506713	TT	TT	R			Affx-93252171	1	1503883	GG	GG	R			Affx-93252171
Affx-93252910	1	1504321	CC	CC	R				Affx-93242491	1	1506713	TT	TT	R			Affx-93244739	1	1507211	TT	TT	R			Affx-93252171	1	1503883	GG	GG	R			Affx-93244739	1	1507211	TT	TT	R			Affx-93252910	1	1504321	CC	CC	R			Affx-93252910
Affx-93229749	1	1505674	GG	GG	R				Affx-93244739	1	1507211	TT	TT	R			Affx-93213045	1	1507427	AA	AA	R			Affx-93252910	1	1504321	CC	CC	R			Affx-93213045	1	1507427	AA	AA	R			Affx-93229749	1	1505674	GG	GG	R			Affx-93229749
Affx-93242491	1	1506713	TT	TT	R				Affx-93213045	1	1507427	AA	AA	R			Affx-93253158	1	1507752	TT	TT	R			Affx-93229749	1	1505674	GG	GG	R			Affx-93253158	1	1507752	TT	TT	R			Affx-93242491	1	1506713	TT	TT	R			Affx-93242491
Affx-93244739	1	1507211	TT	TT	R				Affx-93253158	1	1507752	TT	TT	R			Affx-93251333	1	1508040	GG	GG	R			Affx-93242491	1	1506713	TT	TT	R			Affx-93251333	1	1508040	GG	GG	R			Affx-93244739	1	1507211	TT	TT	R			Affx-93244739
Affx-93213045	1	1507427	AA	AA	R				Affx-93251333	1	1508040	GG	GG	R			Affx-93245439	1	1508075	AA	AA	R			Affx-93244739	1	1507211	TT	TT	R			Affx-93245439	1	1508075	AA	AA	R			Affx-93213045	1	1507427	AA	AA	R			Affx-93213045
Affx-93253158	1	1507752	TT	TT	R				Affx-93245439	1	1508075	AA	AA	R			Affx-93236582	1	1508150	TT	TT	R			Affx-93213045	1	1507427	AA	AA	R			Affx-93236582	1	1508150	TT	TT	R			Affx-93253158	1	1507752	TT	TT	R			Affx-93253158
Affx-93251333	1	1508040	GG	GG	R				Affx-93236582	1	1508150	TT	TT	R			Affx-93218541	1	1508310	AA	AA	R			Affx-93253158	1	1507752	TT	TT	R			Affx-93218541	1	1508310	AA	AA	R			Affx-93251333	1	1508040	GG	GG	R			Affx-93251333
Affx-93245439	1	1508075	AA	AA	R				Affx-93218541	1	1508310	AA	AA	R			Affx-93230968	1	1508519	CC	CC	R			Affx-93251333	1	1508040	GG	GG	R			Affx-93230968	1	1508519	CC	CC	R			Affx-93245439	1	1508075	AA	AA	R			Affx-93245439
Affx-93236582	1	1508150	TT	TT	R				Affx-93230968	1	1508519	CC	CC	R			Affx-93214321	1	1508771	GG	GG	R			Affx-93245439	1	1508075	AA	AA	R			Affx-93214321	1	1508771	GG	GG	R			Affx-93236582	1	1508150	TT	TT	R			Affx-93236582
Affx-93218541	1	1508310	AA	AA	R				Affx-93214321	1	1508771	GG	GG	R			Affx-93245813	1	1508936	CC	CC	R			Affx-93236582	1	1508150	TT	TT	R			Affx-93245813	1	1508936	CC	CC	R			Affx-93218541	1	1508310	AA	AA	R			Affx-93218541
Affx-93230968	1	1508519	CC	CC	R				Affx-93245813	1	1508936	CC	CC	R			Affx-93250949	1	1509244	GG	GG	R			Affx-93218541	1	1508310	AA	AA	R			Affx-93250949	1	1509244	GG	GG	R			Affx-93230968	1	1508519	CC	CC	R			Affx-93230968
Affx-93214321	1	1508771	GG	GG	R				Affx-93250949	1	1509244	GG	GG	R			Affx-93254499	1	1509310	AA	AA	R			Affx-93230968	1	1508519	CC	CC	R			Affx-93254499	1	1509310	AA	AA	R			Affx-93214321	1	1508771	GG	GG	R			Affx-93214321
Affx-93245813	1	1508936	CC	CC	R				Affx-93254499	1	1509310	AA	AA	R			Affx-93229771	1	1509314	AA	AA	R			Affx-93214321	1	1508771	GG	GG	R			Affx-93229771	1	1509314	AA	AA	R			Affx-93245813	1	1508936	CC	CC	R			Affx-93245813
Affx-93250949	1	1509244	GG	GG	R				Affx-93229771	1	1509314	AA	AA	R			Affx-93254551	1	1509513	TT	TT	R			Affx-93245813	1	1508936	CC	CC	R			Affx-93254551	1	1509513	TT	TT	R			Affx-93250949	1	1509244	GG	GG	R			Affx-93250949
Affx-93254499	1	1509310	AA	AA	R				Affx-93254551	1	1509513	TT	TT	R			Affx-93220087	1	1510134	CC	CC	R			Affx-93250949	1	1509244	GG	GG	R			Affx-93220087	1	1510134	CC	CC	R			Affx-93254499	1	1509310	AA	AA	R			Affx-93254499
Affx-93229771	1	1509314	AA	AA	R				Affx-93220087	1	1510134	CC	CC	R			Affx-93260643	1	1510398	GG	GG	R			Affx-93254499	1	1509310	AA	AA	R			Affx-93260643	1	1510398	GG	GG	R			Affx-93229771	1	1509314	AA	AA	R			Affx-93229771
Affx-93254551	1	1509513	TT	TT	R				Affx-93260643	1	1510398	GG	GG	R			Affx-93238332	1	1510659	CC	CC	R			Affx-93229771	1	1509314	AA	AA	R			Affx-93238332	1	1510659	CC	CC	R			Affx-93254551	1	1509513	TT	TT	R			Affx-93254551
Affx-93220087	1	1510134	CC	CC	R				Affx-93238332	1	1510659	CC	CC	R			Affx-93218096	1	1511174	TT	TT	R			Affx-93254551	1	1509513	TT	TT	R			Affx-93218096	1	1511174	TT	TT	R			Affx-93220087	1	1510134	CC	CC	R			Affx-93220087
Affx-93260643	1	1510398	GG	GG	R				Affx-93218096	1	1511174	TT	TT	R			Affx-93259605	1	1511205	AA	AA	R			Affx-93220087	1	1510134	CC	CC	R			Affx-93259605	1	1511205	AA	AA	R			Affx-93260643	1	1510398	GG	GG	R			Affx-93260643
Affx-93238332	1	1510659	CC	CC	R				Affx-93259605	1	1511205	AA	AA	R			Affx-93232302	1	1512817	GG	GG	R			Affx-93260643	1	1510398	GG	GG	R			Affx-93232302	1	1512817	GG	GG	R			Affx-93238332	1	1510659	CC	CC	R			Affx-93238332
Affx-93218096	1	1511174	TT	TT	R				Affx-93232302	1	1512817	GG	GG	R			Affx-93221839	1	1513036	AA	AA	R			Affx-93238332	1	1510659	CC	CC	R			Affx-93221839	1	1513036	AA	AA	R			Affx-93218096	1	1511174	TT	TT	R			Affx-93218096
Affx-93259605	1	1511205	AA	AA	R				Affx-93221839	1	1513036	AA	AA	R			Affx-93252635	1	1513101	AA	AA	R			Affx-93218096	1	1511174	TT	TT	R			Affx-93252635	1	1513101	AA	AA	R			Affx-93259605	1	1511205	AA	AA	R			Affx-93259605
Affx-93232302	1	1512817	GG	GG	R				Affx-93252635	1	1513101	AA	AA	R			Affx-93216255	1	1568241	CC	CC	R			Affx-93259605	1	1511205	AA	AA	R			Affx-93216255	1	1568241	CC	CC	R			Affx-93232302	1	1512817	GG	GG	R			Affx-93232302
Affx-93221839	1	1513036	AA	AA	R				Affx-93216255	1	1568241	CC	CC	R			Affx-93215851	1	1568546	TT	TT	R			Affx-93232302	1	1512817	GG	GG	R			Affx-93215851	1	1568546	TT	TT	R			Affx-93221839	1	1513036	AA	AA	R			Affx-93221839
Affx-93252635	1	1513101	AA	AA	R				Affx-93215851	1	1568546	TT	TT	R			Affx-93214819	1	1569116	AA	AA	R			Affx-93221839	1	1513036	AA	AA	R			Affx-93214819	1	1569116	AA	AA	R			Affx-93252635	1	1513101	AA	AA	R			Affx-93252635
Affx-93216255	1	1568241	CC	CC	R				Affx-93214819	1	1569116	AA	AA	R			Affx-93253008	1	1569181	CC	CC	R			Affx-93252635	1	1513101	AA	AA	R			Affx-93253008	1	1569181	CC	CC	R			Affx-93216255	1	1568241	CC	CC	R			Affx-93216255
Affx-93215851	1	1568546	TT	TT	R				Affx-93253008	1	1569181	CC	CC	R			Affx-93258011	1	1569918	AA	AA	R			Affx-93216255	1	1568241	CC	CC	R			Affx-93258011	1	1569918	AA	AA	R			Affx-93215851	1	1568546	TT	TT	R			Affx-93215851
Affx-93214819	1	1569116	AA	AA	R				Affx-93258011	1	1569918	AA	AA	R			Affx-93215909	1	1569949	CC	CC	R			Affx-93215851	1	1568546	TT	TT	R			Affx-93215909	1	1569949	CC	CC	R			Affx-93214819	1	1569116	AA	AA	R			Affx-93214819
Affx-93253008	1	1569181	CC	CC	R				Affx-93215909	1	1569949	CC	CC	R			Affx-93242541	1	1571281	CC	CC	R			Affx-93214819	1	1569116	AA	AA	R			Affx-93242541	1	1571281	CC	CC	R			Affx-93253008	1	1569181	CC	CC	R			Affx-93253008
Affx-93258011	1	1569918	AA	AA	R				Affx-93242541	1	1571281	CC	CC	R			Affx-93214316	1	1599587	TT	TT	R			Affx-93253008	1	1569181	CC	CC	R			Affx-93214316	1	1599587	TT	TT	R			Affx-93258011	1	1569918	AA	AA	R			Affx-93258011
Affx-93215909	1	1569949	CC	CC	R				Affx-93214316	1	1599587	TT	TT	R			Affx-93240708	1	1600258	GG	GG	R			Affx-93258011	1	1569918	AA	AA	R			Affx-93240708	1	1600258	GG	GG	R			Affx-93215909	1	1569949	CC	CC	R			Affx-93215909
Affx-93242541	1	1571281	CC	CC	R				Affx-93240708	1	1600258	GG	GG	R			Affx-93225642	1	1600263	GG	GG	R			Affx-93215909	1	1569949	CC	CC	R			Affx-93225642	1	1600263	GG	GG	R			Affx-93242541	1	1571281	CC	CC	R			Affx-93242541
Affx-93214316	1	1599587	TT	TT	R				Affx-93225642	1	1600263	GG	GG	R			Affx-93232553	1	1601133	CC	CC	R			Affx-93242541	1	1571281	CC	CC	R			Affx-93232553	1	1601133	CC	CC	R			Affx-93214316	1	1599587	TT	TT	R			Affx-93214316
Affx-93240708	1	1600258	GG	GG	R				Affx-93232553	1	1601133	CC	CC	R			Affx-93242192	1	1638670	TT	TT	R			Affx-93214316	1	1599587	TT	TT	R			Affx-93242192	1	1638670	TT	TT	R			Affx-93240708	1	1600258	GG	GG	R			Affx-93240708
Affx-93225642	1	1600263	GG	GG	R				Affx-93242192	1	1638670	TT	TT	R			Affx-93236079	1	1639394	AA	AA	R			Affx-93240708	1	1600258	GG	GG	R			Affx-93236079	1	1639394	AA	AA	R			Affx-93225642	1	1600263	GG	GG	R			Affx-93225642
Affx-93232553	1	1601133	CC	CC	R				Affx-93236079	1	1639394	AA	AA	R			Affx-93249680	1	1640037	TT	TT	R			Affx-93225642	1	1600263	GG	GG	R			Affx-93249680	1	1640037	TT	TT	R			Affx-93232553	1	1601133	CC	CC	R			Affx-93232553
Affx-93242192	1	1638670	TT	TT	R				Affx-93249680	1	1640037	TT	TT	R			Affx-93248202	1	1670468	AA	TT	D			Affx-93232553	1	1601133	CC	CC	R			Affx-93248202	1	1670468	AA	TT	D			Affx-93242192	1	1638670	TT	TT	R			Affx-93242192
Affx-93236079	1	1639394	AA	AA	R				Affx-93248202	1	1670468	AA	TT	D			Affx-93242773	1	1670547	CC	CC	R			Affx-93242192	1	1638670	TT	TT	R			Affx-93242773	1	1670547	CC	CC	R			Affx-93236079	1	1639394	AA	AA	R			Affx-93236079
Affx-93249680	1	1640037	TT	TT	R				Affx-93242773	1	1670547	CC	CC	R			Affx-93225017	1	1671231	TT	TT	R			Affx-93236079	1	1639394	AA	AA	R			Affx-93225017	1	1671231	TT	TT	R			Affx-93249680	1	1640037	TT	TT	R			Affx-93249680
Affx-93248202	1	1670468	AA	TT	D				Affx-93225017	1	1671231	TT	TT	R			Affx-93230365	1	1671602	GG	GG	R			Affx-93249680	1	1640037	TT	TT	R			Affx-93230365	1	1671602	GG	GG	R			Affx-93248202	1	1670468	AA	TT	D			Affx-93248202
Affx-93242773	1	1670547	CC	CC	R				Affx-93230365	1	1671602	GG	GG	R			Affx-93227029	1	1671637	TT	TT	R			Affx-93248202	1	1670468	AA	TT	D			Affx-93227029	1	1671637	TT	TT	R			Affx-93242773	1	1670547	CC	CC	R			Affx-93242773
Affx-93225017	1	1671231	TT	TT	R				Affx-93227029	1	1671637	TT	TT	R			Affx-93248222	1	1672453	GG	GG	R			Affx-93242773	1	1670547	CC	CC	R			Affx-93248222	1	1672453	GG	GG	R			Affx-93225017	1	1671231	TT	TT	R			Affx-93225017
Affx-93230365	1	1671602	GG	GG	R				Affx-93248222	1	1672453	GG	GG	R			Affx-93227448	1	1673401	TT	TT	R			Affx-93225017	1	1671231	TT	TT	R			Affx-93227448	1	1673401	TT	TT	R			Affx-93230365	1	1671602	GG	GG	R			Affx-93230365
Affx-93227029	1	1671637	TT	TT	R				Affx-93227448	1	1673401	TT	TT	R			Affx-93224168	1	1673945	GG	GG	R			Affx-93230365	1	1671602	GG	GG	R			Affx-93224168	1	1673945	GG	GG	R			Affx-93227029	1	1671637	TT	TT	R			Affx-93227029
Affx-93248222	1	1672453	GG	GG	R				Affx-93224168	1	1673945	GG	GG	R			Affx-93222806	1	1674116	GG	GG	R			Affx-93227029	1	1671637	TT	TT	R			Affx-93222806	1	1674116	GG	GG	R			Affx-93248222	1	1672453	GG	GG	R			Affx-93248222
Affx-93227448	1	1673401	TT	TT	R				Affx-93222806	1	1674116	GG	GG	R			Affx-93237034	1	1674148	CC	CC	R			Affx-93248222	1	1672453	GG	GG	R			Affx-93237034	1	1674148	CC	CC	R			Affx-93227448	1	1673401	TT	TT	R			Affx-93227448
Affx-93224168	1	1673945	GG	GG	R				Affx-93237034	1	1674148	CC	CC	R			Affx-93211658	1	1674206	AA	AA	R			Affx-93227448	1	1673401	TT	TT	R			Affx-93211658	1	1674206	AA	AA	R			Affx-93224168	1	1673945	GG	GG	R			Affx-93224168
Affx-93222806	1	1674116	GG	GG	R				Affx-93211658	1	1674206	AA	AA	R			Affx-93243903	1	1674237	TT	TT	R			Affx-93224168	1	1673945	GG	GG	R			Affx-93243903	1	1674237	TT	TT	R			Affx-93222806	1	1674116	GG	GG	R			Affx-93222806
Affx-93237034	1	1674148	CC	CC	R				Affx-93243903	1	1674237	TT	TT	R			Affx-93224315	1	1676443	AA	AA	R			Affx-93222806	1	1674116	GG	GG	R			Affx-93224315	1	1676443	AA	AA	R			Affx-93237034	1	1674148	CC	CC	R			Affx-93237034
Affx-93211658	1	1674206	AA	AA	R				Affx-93224315	1	1676443	AA	AA	R			Affx-93247807	1	1676528	TT	TT	R			Affx-93237034	1	1674148	CC	CC	R			Affx-93247807	1	1676528	TT	TT	R			Affx-93211658	1	1674206	AA	AA	R			Affx-93211658
Affx-93243903	1	1674237	TT	TT	R				Affx-93247807	1	1676528	TT	TT	R			Affx-93249636	1	1676581	CC	CC	R			Affx-93211658	1	1674206	AA	AA	R			Affx-93249636	1	1676581	CC	CC	R			Affx-93243903	1	1674237	TT	TT	R			Affx-93243903
Affx-93224315	1	1676443	AA	AA	R				Affx-93249636	1	1676581	CC	CC	R			Affx-93259431	1	1677235	GG	GG	R			Affx-93243903	1	1674237	TT	TT	R			Affx-93259431	1	1677235	GG	GG	R			Affx-93224315	1	1676443	AA	AA	R			Affx-93224315
Affx-93247807	1	1676528	TT	TT	R				Affx-93259431	1	1677235	GG	GG	R			Affx-93254481	1	1677274	CC	CC	R			Affx-93224315	1	1676443	AA	AA	R			Affx-93254481	1	1677274	CC	CC	R			Affx-93247807	1	1676528	TT	TT	R			Affx-93247807
Affx-93249636	1	1676581	CC	CC	R				Affx-93254481	1	1677274	CC	CC	R			Affx-93236116	1	1677359	GG	GG	R			Affx-93247807	1	1676528	TT	TT	R			Affx-93236116	1	1677359	GG	GG	R			Affx-93249636	1	1676581	CC	CC	R			Affx-93249636
Affx-93259431	1	1677235	GG	GG	R				Affx-93236116	1	1677359	GG	GG	R			Affx-93228335	1	1695882	CC	CC	R			Affx-93249636	1	1676581	CC	CC	R			Affx-93228335	1	1695882	CC	CC	R			Affx-93259431	1	1677235	GG	GG	R			Affx-93259431
Affx-93254481	1	1677274	CC	CC	R				Affx-93228335	1	1695882	CC	CC	R			Affx-93220090	1	1695928	TT	TT	R			Affx-93259431	1	1677235	GG	GG	R			Affx-93220090	1	1695928	TT	TT	R			Affx-93254481	1	1677274	CC	CC	R			Affx-93254481
Affx-93236116	1	1677359	GG	GG	R				Affx-93220090	1	1695928	TT	TT	R			Affx-93249069	1	1696645	TT	TT	R			Affx-93254481	1	1677274	CC	CC	R			Affx-93249069	1	1696645	TT	TT	R			Affx-93236116	1	1677359	GG	GG	R			Affx-93236116
Affx-93228335	1	1695882	CC	CC	R				Affx-93249069	1	1696645	TT	TT	R			Affx-93216223	1	1697102	AA	AA	R			Affx-93236116	1	1677359	GG	GG	R			Affx-93216223	1	1697102	AA	AA	R			Affx-93228335	1	1695882	CC	CC	R			Affx-93228335
Affx-93220090	1	1695928	TT	TT	R				Affx-93216223	1	1697102	AA	AA	R			Affx-93214065	1	1697627	GG	GG	R			Affx-93228335	1	1695882	CC	CC	R			Affx-93214065	1	1697627	GG	GG	R			Affx-93220090	1	1695928	TT	TT	R			Affx-93220090
Affx-93249069	1	1696645	TT	TT	R				Affx-93214065	1	1697627	GG	GG	R			Affx-93217270	1	1698229	CC	CC	R			Affx-93220090	1	1695928	TT	TT	R			Affx-93217270	1	1698229	CC	CC	R			Affx-93249069	1	1696645	TT	TT	R			Affx-93249069
Affx-93216223	1	1697102	AA	AA	R				Affx-93217270	1	1698229	CC	CC	R			Affx-93237227	1	1698322	CC	CC	R			Affx-93249069	1	1696645	TT	TT	R			Affx-93237227	1	1698322	CC	CC	R			Affx-93216223	1	1697102	AA	AA	R			Affx-93216223
Affx-93214065	1	1697627	GG	GG	R				Affx-93237227	1	1698322	CC	CC	R			Affx-93257478	1	1699512	AA	AA	R			Affx-93216223	1	1697102	AA	AA	R			Affx-93257478	1	1699512	AA	AA	R			Affx-93214065	1	1697627	GG	GG	R			Affx-93214065
Affx-93217270	1	1698229	CC	CC	R				Affx-93257478	1	1699512	AA	AA	R			Affx-93252568	1	1699682	TT	CC	D			Affx-93214065	1	1697627	GG	GG	R			Affx-93252568	1	1699682	TT	CC	D			Affx-93217270	1	1698229	CC	CC	R			Affx-93217270
Affx-93237227	1	1698322	CC	CC	R				Affx-93252568	1	1699682	TT	CC	D			Affx-93225784	1	1699833	TT	TT	R			Affx-93217270	1	1698229	CC	CC	R			Affx-93225784	1	1699833	TT	TT	R			Affx-93237227	1	1698322	CC	CC	R			Affx-93237227
Affx-93257478	1	1699512	AA	AA	R				Affx-93225784	1	1699833	TT	TT	R			Affx-93225687	1	1743454	GG	GG	R			Affx-93237227	1	1698322	CC	CC	R			Affx-93225687	1	1743454	GG	GG	R			Affx-93257478	1	1699512	AA	AA	R			Affx-93257478
Affx-93252568	1	1699682	TT	CC	D				Affx-93225687	1	1743454	GG	GG	R			Affx-93227897	1	1744123	GG	GG	R			Affx-93257478	1	1699512	AA	AA	R			Affx-93227897	1	1744123	GG	GG	R			Affx-93252568	1	1699682	TT	CC	D			Affx-93252568
Affx-93225784	1	1699833	TT	TT	R				Affx-93227897	1	1744123	GG	GG	R			Affx-93216940	1	1763859	AA	AA	R			Affx-93252568	1	1699682	TT	CC	D			Affx-93216321	1	1762875	CG	CG	R			Affx-93225784	1	1699833	TT	TT	R			Affx-93225784
Affx-93244372	1	1736224	TT	TT	R				Affx-93216940	1	1763859	AA	AA	R			Affx-93215487	1	1765094	GG	AA	D			Affx-93225784	1	1699833	TT	TT	R			Affx-93216940	1	1763859	AA	AA	R			Affx-93225687	1	1743454	GG	GG	R			Affx-93244372
Affx-93225687	1	1743454	GG	GG	R				Affx-93215487	1	1765094	GG	AA	D			Affx-93243835	1	1765699	TT	TT	R			Affx-93225687	1	1743454	GG	GG	R			Affx-93215487	1	1765094	GG	AA	D			Affx-93227897	1	1744123	GG	GG	R			Affx-93225687
Affx-93227897	1	1744123	GG	GG	R				Affx-93243835	1	1765699	TT	TT	R			Affx-93223512	1	1772924	AA	AA	R			Affx-93227897	1	1744123	GG	GG	R			Affx-93243835	1	1765699	TT	TT	R			Affx-93216940	1	1763859	AA	AA	R			Affx-93227897
Affx-93216940	1	1763859	AA	AA	R				Affx-93223512	1	1772924	AA	AA	R			Affx-93235048	1	1773044	GG	GG	R			Affx-93216940	1	1763859	AA	AA	R			Affx-93223512	1	1772924	AA	AA	R			Affx-93215487	1	1765094	GG	AA	D			Affx-93216940
Affx-93215487	1	1765094	GG	AA	D				Affx-93235048	1	1773044	GG	GG	R			Affx-93223018	1	1773539	GG	GG	R			Affx-93215487	1	1765094	GG	AA	D			Affx-93235048	1	1773044	GG	GG	R			Affx-93243835	1	1765699	TT	TT	R			Affx-93215487
Affx-93243835	1	1765699	TT	TT	R				Affx-93223018	1	1773539	GG	GG	R			Affx-93225255	1	1773695	CC	CC	R			Affx-93243835	1	1765699	TT	TT	R			Affx-93223018	1	1773539	GG	GG	R			Affx-93223512	1	1772924	AA	AA	R			Affx-93243835
Affx-93223512	1	1772924	AA	AA	R				Affx-93225255	1	1773695	CC	CC	R			Affx-93213341	1	1773814	AA	AA	R			Affx-93223512	1	1772924	AA	AA	R			Affx-93225255	1	1773695	CC	CC	R			Affx-93235048	1	1773044	GG	GG	R			Affx-93223512
Affx-93235048	1	1773044	GG	GG	R				Affx-93213341	1	1773814	AA	AA	R			Affx-93232095	1	1774843	TT	TT	R			Affx-93235048	1	1773044	GG	GG	R			Affx-93213341	1	1773814	AA	AA	R			Affx-93223018	1	1773539	GG	GG	R			Affx-93235048
Affx-93223018	1	1773539	GG	GG	R				Affx-93232095	1	1774843	TT	TT	R			Affx-93228320	1	1802895	CC	CC	R			Affx-93223018	1	1773539	GG	GG	R			Affx-93232095	1	1774843	TT	TT	R			Affx-93225255	1	1773695	CC	CC	R			Affx-93223018
Affx-93225255	1	1773695	CC	CC	R				Affx-93228320	1	1802895	CC	CC	R			Affx-93225956	1	1832722	TT	TT	R			Affx-93225255	1	1773695	CC	CC	R			Affx-93228320	1	1802895	CC	CC	R			Affx-93213341	1	1773814	AA	AA	R			Affx-93225255
Affx-93213341	1	1773814	AA	AA	R				Affx-93225956	1	1832722	TT	TT	R			Affx-93214728	1	1832759	TT	TT	R			Affx-93213341	1	1773814	AA	AA	R			Affx-93225956	1	1832722	TT	TT	R			Affx-93232095	1	1774843	TT	TT	R			Affx-93213341
Affx-93232095	1	1774843	TT	TT	R				Affx-93214728	1	1832759	TT	TT	R			Affx-93235916	1	1833350	TT	TT	R			Affx-93232095	1	1774843	TT	TT	R			Affx-93214728	1	1832759	TT	TT	R			Affx-93228320	1	1802895	CC	CC	R			Affx-93232095
Affx-93228320	1	1802895	CC	CC	R				Affx-93235916	1	1833350	TT	TT	R			Affx-93231043	1	1833429	TT	TT	R			Affx-93228320	1	1802895	CC	CC	R			Affx-93235916	1	1833350	TT	TT	R			Affx-93225956	1	1832722	TT	TT	R			Affx-93228320
Affx-93225956	1	1832722	TT	TT	R				Affx-93231043	1	1833429	TT	TT	R			Affx-93248780	1	1833630	TT	TT	R			Affx-93225956	1	1832722	TT	TT	R			Affx-93231043	1	1833429	TT	TT	R			Affx-93214728	1	1832759	TT	TT	R			Affx-93225956
Affx-93214728	1	1832759	TT	TT	R				Affx-93248780	1	1833630	TT	TT	R			Affx-93211393	1	1833726	AA	AA	R			Affx-93214728	1	1832759	TT	TT	R			Affx-93248780	1	1833630	TT	TT	R			Affx-93235916	1	1833350	TT	TT	R			Affx-93214728
Affx-93235916	1	1833350	TT	TT	R				Affx-93211393	1	1833726	AA	AA	R			Affx-93238388	1	1833973	GG	GG	R			Affx-93235916	1	1833350	TT	TT	R			Affx-93211393	1	1833726	AA	AA	R			Affx-93231043	1	1833429	TT	TT	R			Affx-93235916
Affx-93231043	1	1833429	TT	TT	R				Affx-93238388	1	1833973	GG	GG	R			Affx-93219382	1	1834262	AA	AA	R			Affx-93231043	1	1833429	TT	TT	R			Affx-93238388	1	1833973	GG	GG	R			Affx-93248780	1	1833630	TT	TT	R			Affx-93231043
Affx-93248780	1	1833630	TT	TT	R				Affx-93219382	1	1834262	AA	AA	R			Affx-93234688	1	1835173	TT	TT	R			Affx-93248780	1	1833630	TT	TT	R			Affx-93219382	1	1834262	AA	AA	R			Affx-93211393	1	1833726	AA	AA	R			Affx-93248780
Affx-93211393	1	1833726	AA	AA	R				Affx-93234688	1	1835173	TT	TT	R			Affx-93253518	1	1835302	CC	CC	R			Affx-93211393	1	1833726	AA	AA	R			Affx-93234688	1	1835173	TT	TT	R			Affx-93238388	1	1833973	GG	GG	R			Affx-93211393
Affx-93238388	1	1833973	GG	GG	R				Affx-93253518	1	1835302	CC	CC	R			Affx-93228580	1	1840703	GG	AA	D			Affx-93238388	1	1833973	GG	GG	R			Affx-93253518	1	1835302	CC	CC	R			Affx-93219382	1	1834262	AA	AA	R			Affx-93238388
Affx-93219382	1	1834262	AA	AA	R				Affx-93228580	1	1840703	GG	AA	D			Affx-93224914	1	1840924	TT	TT	R			Affx-93219382	1	1834262	AA	AA	R			Affx-93228580	1	1840703	GG	AA	D			Affx-93234688	1	1835173	TT	TT	R			Affx-93219382
Affx-93234688	1	1835173	TT	TT	R				Affx-93224914	1	1840924	TT	TT	R			Affx-93221733	1	1841652	TT	TT	R			Affx-93234688	1	1835173	TT	TT	R			Affx-93224914	1	1840924	TT	TT	R			Affx-93253518	1	1835302	CC	CC	R			Affx-93234688
Affx-93253518	1	1835302	CC	CC	R				Affx-93221733	1	1841652	TT	TT	R			Affx-93227516	1	1841685	CC	CC	R			Affx-93253518	1	1835302	CC	CC	R			Affx-93221733	1	1841652	TT	TT	R			Affx-93228580	1	1840703	GG	AA	D			Affx-93253518
Affx-93228580	1	1840703	GG	AA	D				Affx-93227516	1	1841685	CC	TC	H			Affx-93217102	1	1842652	TT	TT	R			Affx-93228580	1	1840703	GG	AA	D			Affx-93227516	1	1841685	CC	CC	R			Affx-93224914	1	1840924	TT	TT	R			Affx-93228580
Affx-93224914	1	1840924	TT	TT	R				Affx-93217102	1	1842652	TT	TT	R			Affx-93224486	1	1842689	GG	GG	R			Affx-93224914	1	1840924	TT	TT	R			Affx-93217102	1	1842652	TT	TT	R			Affx-93221733	1	1841652	TT	TT	R			Affx-93224914
Affx-93221733	1	1841652	TT	TT	R				Affx-93224486	1	1842689	GG	GG	R			Affx-93256820	1	1842814	AA	AA	R			Affx-93221733	1	1841652	TT	TT	R			Affx-93224486	1	1842689	GG	GG	R			Affx-93217102	1	1842652	TT	TT	R			Affx-93221733
Affx-93227516	1	1841685	CC	CC	R				Affx-93256820	1	1842814	AA	AA	R			Affx-93239525	1	1843079	CC	CC	R			Affx-93227516	1	1841685	CC	TC	H			Affx-93256820	1	1842814	AA	AA	R			Affx-93224486	1	1842689	GG	GG	R			Affx-93227516
Affx-93217102	1	1842652	TT	TT	R				Affx-93239525	1	1843079	CC	CC	R			Affx-93215282	1	1844042	AA	AA	R			Affx-93217102	1	1842652	TT	TT	R			Affx-93239525	1	1843079	CC	CC	R			Affx-93256820	1	1842814	AA	AA	R			Affx-93217102
Affx-93224486	1	1842689	GG	GG	R				Affx-93215282	1	1844042	AA	AA	R			Affx-93225065	1	1845319	TT	TT	R			Affx-93224486	1	1842689	GG	GG	R			Affx-93215282	1	1844042	AA	AA	R			Affx-93239525	1	1843079	CC	CC	R			Affx-93224486
Affx-93256820	1	1842814	AA	AA	R				Affx-93225065	1	1845319	TT	TT	R			Affx-93213359	1	1846727	GG	GG	R			Affx-93256820	1	1842814	AA	AA	R			Affx-93225065	1	1845319	TT	TT	R			Affx-93215282	1	1844042	AA	AA	R			Affx-93256820
Affx-93239525	1	1843079	CC	CC	R				Affx-93213359	1	1846727	GG	GG	R			Affx-93234825	1	1847967	CC	CC	R			Affx-93239525	1	1843079	CC	CC	R			Affx-93213359	1	1846727	GG	GG	R			Affx-93225065	1	1845319	TT	TT	R			Affx-93239525
Affx-93215282	1	1844042	AA	AA	R				Affx-93234825	1	1847967	CC	CC	R			Affx-93222336	1	1848506	CC	CC	R			Affx-93215282	1	1844042	AA	AA	R			Affx-93234825	1	1847967	CC	CC	R			Affx-93213359	1	1846727	GG	GG	R			Affx-93215282
Affx-93225065	1	1845319	TT	TT	R				Affx-93222336	1	1848506	CC	CC	R			Affx-93244752	1	1848726	GG	GG	R			Affx-93225065	1	1845319	TT	TT	R			Affx-93222336	1	1848506	CC	CC	R			Affx-93234825	1	1847967	CC	CC	R			Affx-93225065
Affx-93213359	1	1846727	GG	GG	R				Affx-93244752	1	1848726	GG	GG	R			Affx-93220213	1	1849077	TT	TT	R			Affx-93213359	1	1846727	GG	GG	R			Affx-93244752	1	1848726	GG	GG	R			Affx-93222336	1	1848506	CC	CC	R			Affx-93213359
Affx-93234825	1	1847967	CC	CC	R				Affx-93220213	1	1849077	TT	TT	R			Affx-93221248	1	1849499	CC	CC	R			Affx-93234825	1	1847967	CC	CC	R			Affx-93220213	1	1849077	TT	TT	R			Affx-93244752	1	1848726	GG	GG	R			Affx-93234825
Affx-93222336	1	1848506	CC	CC	R				Affx-93221248	1	1849499	CC	CC	R			Affx-93241503	1	1851482	CC	CC	R			Affx-93222336	1	1848506	CC	CC	R			Affx-93221248	1	1849499	CC	CC	R			Affx-93220213	1	1849077	TT	TT	R			Affx-93222336
Affx-93244752	1	1848726	GG	GG	R				Affx-93241503	1	1851482	CC	CC	R			Affx-93235380	1	1852029	GG	GG	R			Affx-93244752	1	1848726	GG	GG	R			Affx-93241503	1	1851482	CC	CC	R			Affx-93221248	1	1849499	CC	CC	R			Affx-93244752
Affx-93220213	1	1849077	TT	TT	R				Affx-93235380	1	1852029	GG	GG	R			Affx-93252718	1	1865117	CC	CC	R			Affx-93220213	1	1849077	TT	TT	R			Affx-93235380	1	1852029	GG	GG	R			Affx-93241503	1	1851482	CC	CC	R			Affx-93220213
Affx-93221248	1	1849499	CC	CC	R				Affx-93252718	1	1865117	CC	CC	R			Affx-93257461	1	1865508	CC	CC	R			Affx-93221248	1	1849499	CC	CC	R			Affx-93252718	1	1865117	CC	CC	R			Affx-93235380	1	1852029	GG	GG	R			Affx-93221248
Affx-93241503	1	1851482	CC	CC	R				Affx-93257461	1	1865508	CC	CC	R			Affx-93241984	1	1867021	TT	TT	R			Affx-93241503	1	1851482	CC	CC	R			Affx-93257461	1	1865508	CC	CC	R			Affx-93252718	1	1865117	CC	CC	R			Affx-93241503
Affx-93235380	1	1852029	GG	GG	R				Affx-93241984	1	1867021	TT	TT	R			Affx-93260285	1	1867107	GG	TT	D			Affx-93235380	1	1852029	GG	GG	R			Affx-93241984	1	1867021	TT	TT	R			Affx-93257461	1	1865508	CC	CC	R			Affx-93235380
Affx-93252718	1	1865117	CC	CC	R				Affx-93245833	1	1867152	AA	AA	R			Affx-93245833	1	1867152	AA	AA	R			Affx-93252718	1	1865117	CC	CC	R			Affx-93260285	1	1867107	GG	TT	D			Affx-93241984	1	1867021	TT	TT	R			Affx-93252718
Affx-93257461	1	1865508	CC	CC	R				Affx-93216060	1	1886410	TT	TT	R			Affx-93216060	1	1886410	TT	TT	R			Affx-93257461	1	1865508	CC	CC	R			Affx-93245833	1	1867152	AA	AA	R			Affx-93260285	1	1867107	GG	TT	D			Affx-93257461
Affx-93241984	1	1867021	TT	TT	R				Affx-93240486	1	1886923	CC	CC	R			Affx-93240486	1	1886923	CC	CC	R			Affx-93241984	1	1867021	TT	TT	R			Affx-93216060	1	1886410	TT	TT	R			Affx-93245833	1	1867152	AA	AA	R			Affx-93241984
Affx-93260285	1	1867107	GG	TT	D				Affx-93252070	1	1887389	GG	GG	R			Affx-93252070	1	1887389	GG	GG	R			Affx-93260285	1	1867107	GG	TT	D			Affx-93240486	1	1886923	CC	CC	R			Affx-93216060	1	1886410	TT	TT	R			Affx-93260285
Affx-93245833	1	1867152	AA	AA	R				Affx-93232074	1	1887557	GG	GG	R			Affx-93232074	1	1887557	GG	GG	R			Affx-93245833	1	1867152	AA	AA	R			Affx-93252070	1	1887389	GG	GG	R			Affx-93240486	1	1886923	CC	CC	R			Affx-93245833
Affx-93240486	1	1886923	CC	CC	R				Affx-93212972	1	1894008	CC	CC	R			Affx-93212972	1	1894008	CC	CC	R			Affx-93240486	1	1886923	CC	CC	R			Affx-93232074	1	1887557	GG	GG	R			Affx-93252070	1	1887389	GG	GG	R			Affx-93240486
Affx-93252070	1	1887389	GG	GG	R				Affx-93224956	1	1894033	AA	AA	R			Affx-93224956	1	1894033	AA	AA	R			Affx-93252070	1	1887389	GG	GG	R			Affx-93212972	1	1894008	CC	CC	R			Affx-93232074	1	1887557	GG	GG	R			Affx-93252070
Affx-93232074	1	1887557	GG	GG	R				Affx-93257041	1	1937978	CC	CC	R			Affx-93257041	1	1937978	CC	CC	R			Affx-93232074	1	1887557	GG	GG	R			Affx-93224956	1	1894033	AA	AA	R			Affx-93212972	1	1894008	CC	CC	R			Affx-93232074
Affx-93212972	1	1894008	CC	CC	R				Affx-93224215	1	1938013	CC	CC	R			Affx-93224215	1	1938013	CC	CC	R			Affx-93212972	1	1894008	CC	CC	R			Affx-93257041	1	1937978	CC	CC	R			Affx-93224956	1	1894033	AA	AA	R			Affx-93212972
Affx-93224956	1	1894033	AA	AA	R				Affx-93227344	1	1938331	AA	AA	R			Affx-93227344	1	1938331	AA	AA	R			Affx-93224956	1	1894033	AA	AA	R			Affx-93224215	1	1938013	CC	CC	R			Affx-93257041	1	1937978	CC	CC	R			Affx-93224956
Affx-93257041	1	1937978	CC	CC	R				Affx-93249283	1	1938509	CC	CC	R			Affx-93249283	1	1938509	CC	CC	R			Affx-93257041	1	1937978	CC	CC	R			Affx-93227344	1	1938331	AA	AA	R			Affx-93224215	1	1938013	CC	CC	R			Affx-93257041
Affx-93224215	1	1938013	CC	CC	R				Affx-93248558	1	2050607	CC	CC	R			Affx-93248558	1	2050607	CC	CC	R			Affx-93224215	1	1938013	CC	CC	R			Affx-93249283	1	1938509	CC	CC	R			Affx-93227344	1	1938331	AA	AA	R			Affx-93224215
Affx-93227344	1	1938331	AA	AA	R				Affx-93249090	1	2050631	GG	GG	R			Affx-93249090	1	2050631	GG	GG	R			Affx-93227344	1	1938331	AA	AA	R			Affx-93248558	1	2050607	CC	CC	R			Affx-93249283	1	1938509	CC	CC	R			Affx-93227344
Affx-93249283	1	1938509	CC	CC	R				Affx-93253879	1	2050943	CC	CC	R			Affx-93253879	1	2050943	CC	CC	R			Affx-93249283	1	1938509	CC	CC	R			Affx-93249090	1	2050631	GG	GG	R			Affx-93248558	1	2050607	CC	CC	R			Affx-93249283
Affx-93248558	1	2050607	CC	CC	R				Affx-93223925	1	2051081	CC	CC	R			Affx-93223925	1	2051081	CC	CC	R			Affx-93248558	1	2050607	CC	CC	R			Affx-93253879	1	2050943	CC	CC	R			Affx-93249090	1	2050631	GG	GG	R			Affx-93248558
Affx-93249090	1	2050631	GG	GG	R				Affx-93253865	1	2051304	CC	CC	R			Affx-93253865	1	2051304	CC	CC	R			Affx-93249090	1	2050631	GG	GG	R			Affx-93223925	1	2051081	CC	CC	R			Affx-93253879	1	2050943	CC	CC	R			Affx-93249090
Affx-93253879	1	2050943	CC	CC	R				Affx-93213788	1	2051382	GG	AA	D			Affx-93213788	1	2051382	GG	AA	D			Affx-93253879	1	2050943	CC	CC	R			Affx-93253865	1	2051304	CC	CC	R			Affx-93223925	1	2051081	CC	CC	R			Affx-93253879
Affx-93223925	1	2051081	CC	CC	R				Affx-93216759	1	2051462	AA	AA	R			Affx-93216759	1	2051462	AA	AA	R			Affx-93223925	1	2051081	CC	CC	R			Affx-93213788	1	2051382	GG	AA	D			Affx-93232767	1	2051085	CG	CG	R			Affx-93223925
Affx-93253865	1	2051304	CC	CC	R				Affx-93233888	1	2051496	GG	GG	R			Affx-93233888	1	2051496	GG	GG	R			Affx-93232767	1	2051085	CG	CG	R			Affx-93216759	1	2051462	AA	AA	R			Affx-93253865	1	2051304	CC	CC	R			Affx-93253865
Affx-93213788	1	2051382	GG	AA	D				Affx-93241026	1	2052029	AA	AA	R			Affx-93241026	1	2052029	AA	AA	R			Affx-93253865	1	2051304	CC	CC	R			Affx-93233888	1	2051496	GG	GG	R			Affx-93213788	1	2051382	GG	AA	D			Affx-93213788
Affx-93216759	1	2051462	AA	AA	R				Affx-93242797	1	2052330	CC	CC	R			Affx-93242797	1	2052330	CC	CC	R			Affx-93213788	1	2051382	GG	AA	D			Affx-93241026	1	2052029	AA	AA	R			Affx-93216759	1	2051462	AA	AA	R			Affx-93216759
Affx-93233888	1	2051496	GG	GG	R				Affx-93255756	1	2052395	CC	CC	R			Affx-93255756	1	2052395	CC	CC	R			Affx-93216759	1	2051462	AA	AA	R			Affx-93242797	1	2052330	CC	CC	R			Affx-93233888	1	2051496	GG	GG	R			Affx-93233888
Affx-93241026	1	2052029	AA	AA	R				Affx-93223691	1	2052638	AA	GG	D			Affx-93223691	1	2052638	AA	GG	D			Affx-93233888	1	2051496	GG	GG	R			Affx-93255756	1	2052395	CC	CC	R			Affx-93241026	1	2052029	AA	AA	R			Affx-93241026
Affx-93242797	1	2052330	CC	CC	R				Affx-93253753	1	2052657	GG	GG	R			Affx-93253753	1	2052657	GG	GG	R			Affx-93241026	1	2052029	AA	AA	R			Affx-93223691	1	2052638	AA	GG	D			Affx-93242797	1	2052330	CC	CC	R			Affx-93242797
Affx-93255756	1	2052395	CC	CC	R				Affx-93239975	1	2052689	AA	AA	R			Affx-93239975	1	2052689	AA	AA	R			Affx-93242797	1	2052330	CC	CC	R			Affx-93253753	1	2052657	GG	GG	R			Affx-93255756	1	2052395	CC	CC	R			Affx-93255756
Affx-93223691	1	2052638	AA	GG	D				Affx-93259019	1	2052896	GG	GG	R			Affx-93259019	1	2052896	GG	GG	R			Affx-93255756	1	2052395	CC	CC	R			Affx-93239975	1	2052689	AA	AA	R			Affx-93223691	1	2052638	AA	GG	D			Affx-93223691
Affx-93253753	1	2052657	GG	GG	R				Affx-93255040	1	2056120	GG	GG	R			Affx-93255040	1	2056120	GG	GG	R			Affx-93223691	1	2052638	AA	GG	D			Affx-93259019	1	2052896	GG	GG	R			Affx-93253753	1	2052657	GG	GG	R			Affx-93253753
Affx-93239975	1	2052689	AA	AA	R				Affx-93250609	1	2056190	AA	AA	R			Affx-93250609	1	2056190	AA	AA	R			Affx-93253753	1	2052657	GG	GG	R			Affx-93255040	1	2056120	GG	GG	R			Affx-93239975	1	2052689	AA	AA	R			Affx-93239975
Affx-93259019	1	2052896	GG	GG	R				Affx-93219441	1	2056241	GG	GG	R			Affx-93219441	1	2056241	GG	GG	R			Affx-93239975	1	2052689	AA	AA	R			Affx-93250609	1	2056190	AA	AA	R			Affx-93259019	1	2052896	GG	GG	R			Affx-93259019
Affx-93255040	1	2056120	GG	GG	R				Affx-93236487	1	2057372	AA	AA	R			Affx-93236487	1	2057372	AA	AA	R			Affx-93259019	1	2052896	GG	GG	R			Affx-93219441	1	2056241	GG	GG	R			Affx-93255040	1	2056120	GG	GG	R			Affx-93255040
Affx-93250609	1	2056190	AA	AA	R				Affx-93219432	1	2057411	TT	TT	R			Affx-93219432	1	2057411	TT	TT	R			Affx-93255040	1	2056120	GG	GG	R			Affx-93236487	1	2057372	AA	AA	R			Affx-93250609	1	2056190	AA	AA	R			Affx-93250609
Affx-93219441	1	2056241	GG	GG	R				Affx-93258264	1	2069097	GG	GG	R			Affx-93258264	1	2069097	GG	GG	R			Affx-93250609	1	2056190	AA	AA	R			Affx-93219432	1	2057411	TT	TT	R			Affx-93219441	1	2056241	GG	GG	R			Affx-93219441
Affx-93236487	1	2057372	AA	AA	R				Affx-93254943	1	2069169	CC	CC	R			Affx-93254943	1	2069169	CC	CC	R			Affx-93219441	1	2056241	GG	GG	R			Affx-93258264	1	2069097	GG	GG	R			Affx-93236487	1	2057372	AA	AA	R			Affx-93236487
Affx-93219432	1	2057411	TT	TT	R				Affx-93260614	1	2070346	GG	GG	R			Affx-93260614	1	2070346	GG	GG	R			Affx-93236487	1	2057372	AA	AA	R			Affx-93254943	1	2069169	CC	CC	R			Affx-93219432	1	2057411	TT	TT	R			Affx-93219432
Affx-93258264	1	2069097	GG	GG	R				Affx-93223495	1	2071700	CC	CC	R			Affx-93223495	1	2071700	CC	CC	R			Affx-93219432	1	2057411	TT	TT	R			Affx-93260614	1	2070346	GG	GG	R			Affx-93258264	1	2069097	GG	GG	R			Affx-93258264
Affx-93254943	1	2069169	CC	CC	R				Affx-93257970	1	2071993	CC	CC	R			Affx-93257970	1	2071993	CC	CC	R			Affx-93258264	1	2069097	GG	GG	R			Affx-93223495	1	2071700	CC	CC	R			Affx-93254943	1	2069169	CC	CC	R			Affx-93254943
Affx-93260614	1	2070346	GG	GG	R				Affx-93232897	1	2073250	TT	TT	R			Affx-93232897	1	2073250	TT	TT	R			Affx-93254943	1	2069169	CC	CC	R			Affx-93257970	1	2071993	CC	CC	R			Affx-93260614	1	2070346	GG	GG	R			Affx-93260614
Affx-93223495	1	2071700	CC	CC	R				Affx-93242640	1	2074220	GG	GG	R			Affx-93242640	1	2074220	GG	GG	R			Affx-93260614	1	2070346	GG	GG	R			Affx-93232897	1	2073250	TT	TT	R			Affx-93223495	1	2071700	CC	CC	R			Affx-93223495
Affx-93257970	1	2071993	CC	CC	R				Affx-93236369	1	2074696	GG	GG	R			Affx-93236369	1	2074696	GG	GG	R			Affx-93223495	1	2071700	CC	CC	R			Affx-93242640	1	2074220	GG	GG	R			Affx-93257970	1	2071993	CC	CC	R			Affx-93257970
Affx-93232897	1	2073250	TT	TT	R				Affx-93239755	1	2078258	CC	CC	R			Affx-93239755	1	2078258	CC	CC	R			Affx-93257970	1	2071993	CC	CC	R			Affx-93236369	1	2074696	GG	GG	R			Affx-93232897	1	2073250	TT	TT	R			Affx-93232897
Affx-93242640	1	2074220	GG	GG	R				Affx-93219594	1	2081767	TT	TT	R			Affx-93219594	1	2081767	TT	TT	R			Affx-93232897	1	2073250	TT	TT	R			Affx-93239755	1	2078258	CC	CC	R			Affx-93242640	1	2074220	GG	GG	R			Affx-93242640
Affx-93236369	1	2074696	GG	GG	R				Affx-93250997	1	2082086	CC	CC	R			Affx-93250997	1	2082086	CC	CC	R			Affx-93242640	1	2074220	GG	GG	R			Affx-93219594	1	2081767	TT	TT	R			Affx-93236369	1	2074696	GG	GG	R			Affx-93236369
Affx-93239755	1	2078258	CC	CC	R				Affx-93235429	1	2083193	CC	CC	R			Affx-93235429	1	2083193	CC	CC	R			Affx-93236369	1	2074696	GG	GG	R			Affx-93250997	1	2082086	CC	CC	R			Affx-93239755	1	2078258	CC	CC	R			Affx-93239755
Affx-93219594	1	2081767	TT	TT	R				Affx-93257960	1	2095129	CC	CC	R			Affx-93257960	1	2095129	CC	CC	R			Affx-93239755	1	2078258	CC	CC	R			Affx-93235429	1	2083193	CC	CC	R			Affx-93219594	1	2081767	TT	TT	R			Affx-93219594
Affx-93250997	1	2082086	CC	CC	R				Affx-93247004	1	2095696	TT	TT	R			Affx-93247004	1	2095696	TT	TT	R			Affx-93219594	1	2081767	TT	TT	R			Affx-93257960	1	2095129	CC	CC	R			Affx-93250997	1	2082086	CC	CC	R			Affx-93250997
Affx-93235429	1	2083193	CC	CC	R				Affx-93232657	1	2096022	AA	AA	R			Affx-93232657	1	2096022	AA	AA	R			Affx-93250997	1	2082086	CC	CC	R			Affx-93247004	1	2095696	TT	TT	R			Affx-93235429	1	2083193	CC	CC	R			Affx-93235429
Affx-93257960	1	2095129	CC	CC	R				Affx-93218757	1	2096225	AA	AA	R			Affx-93218757	1	2096225	AA	AA	R			Affx-93235429	1	2083193	CC	CC	R			Affx-93232657	1	2096022	AA	AA	R			Affx-93257960	1	2095129	CC	CC	R			Affx-93257960
Affx-93247004	1	2095696	TT	TT	R				Affx-93255788	1	2096606	TT	TT	R			Affx-93255788	1	2096606	TT	TT	R			Affx-93257960	1	2095129	CC	CC	R			Affx-93218757	1	2096225	AA	AA	R			Affx-93247004	1	2095696	TT	TT	R			Affx-93247004
Affx-93232657	1	2096022	AA	AA	R				Affx-93255258	1	2097144	AA	AA	R			Affx-93255258	1	2097144	AA	AA	R			Affx-93247004	1	2095696	TT	TT	R			Affx-93255788	1	2096606	TT	TT	R			Affx-93232657	1	2096022	AA	AA	R			Affx-93232657
Affx-93218757	1	2096225	AA	AA	R				Affx-93253384	1	2097225	GG	GG	R			Affx-93253384	1	2097225	GG	GG	R			Affx-93232657	1	2096022	AA	AA	R			Affx-93255258	1	2097144	AA	AA	R			Affx-93218757	1	2096225	AA	AA	R			Affx-93218757
Affx-93255788	1	2096606	TT	TT	R				Affx-93221363	1	2097273	CC	CC	R			Affx-93221363	1	2097273	CC	CC	R			Affx-93218757	1	2096225	AA	AA	R			Affx-93253384	1	2097225	GG	GG	R			Affx-93255788	1	2096606	TT	TT	R			Affx-93255788
Affx-93255258	1	2097144	AA	AA	R				Affx-93244593	1	2098804	TT	TT	R			Affx-93244593	1	2098804	TT	TT	R			Affx-93255788	1	2096606	TT	TT	R			Affx-93221363	1	2097273	CC	CC	R			Affx-93255258	1	2097144	AA	AA	R			Affx-93255258
Affx-93253384	1	2097225	GG	GG	R				Affx-93214836	1	2099190	CC	CC	R			Affx-93214836	1	2099190	CC	CC	R			Affx-93255258	1	2097144	AA	AA	R			Affx-93244593	1	2098804	TT	TT	R			Affx-93253384	1	2097225	GG	GG	R			Affx-93253384
Affx-93221363	1	2097273	CC	CC	R				Affx-93229780	1	2099293	CC	CC	R			Affx-93229780	1	2099293	CC	CC	R			Affx-93253384	1	2097225	GG	GG	R			Affx-93214836	1	2099190	CC	CC	R			Affx-93221363	1	2097273	CC	CC	R			Affx-93221363
Affx-93244593	1	2098804	TT	TT	R				Affx-93251490	1	2128969	CC	CC	R			Affx-93251490	1	2128969	CC	CC	R			Affx-93221363	1	2097273	CC	CC	R			Affx-93229780	1	2099293	CC	CC	R			Affx-93244593	1	2098804	TT	TT	R			Affx-93244593
Affx-93214836	1	2099190	CC	CC	R				Affx-93244429	1	2129787	CC	CC	R			Affx-93244429	1	2129787	CC	CC	R			Affx-93244593	1	2098804	TT	TT	R			Affx-93251490	1	2128969	CC	CC	R			Affx-93214836	1	2099190	CC	CC	R			Affx-93214836
Affx-93229780	1	2099293	CC	CC	R				Affx-93255125	1	2129825	CC	CC	R			Affx-93255125	1	2129825	CC	CC	R			Affx-93214836	1	2099190	CC	CC	R			Affx-93244429	1	2129787	CC	CC	R			Affx-93229780	1	2099293	CC	CC	R			Affx-93229780
Affx-93251490	1	2128969	CC	CC	R				Affx-93246207	1	2129903	TT	TT	R			Affx-93246207	1	2129903	TT	TT	R			Affx-93229780	1	2099293	CC	CC	R			Affx-93255125	1	2129825	CC	CC	R			Affx-93251490	1	2128969	CC	CC	R			Affx-93251490
Affx-93244429	1	2129787	CC	CC	R				Affx-93245498	1	2132641	AG	AG	R			Affx-93245498	1	2132641	AG	AG	R			Affx-93251490	1	2128969	CC	CC	R			Affx-93246207	1	2129903	TT	TT	R			Affx-93244429	1	2129787	CC	CC	R			Affx-93244429
Affx-93255125	1	2129825	CC	CC	R				Affx-93211899	1	2133676	GG	GG	R			Affx-93211899	1	2133676	GG	GG	R			Affx-93244429	1	2129787	CC	CC	R			Affx-93245498	1	2132641	AG	AG	R			Affx-93255125	1	2129825	CC	CC	R			Affx-93255125
Affx-93246207	1	2129903	TT	TT	R				Affx-93244253	1	2134884	CC	CC	R			Affx-93244253	1	2134884	CC	CC	R			Affx-93255125	1	2129825	CC	CC	R			Affx-93211899	1	2133676	GG	GG	R			Affx-93246207	1	2129903	TT	TT	R			Affx-93246207
Affx-93245498	1	2132641	AG	AG	R				Affx-93227196	1	2200087	CC	CC	R			Affx-93227196	1	2200087	CC	CC	R			Affx-93246207	1	2129903	TT	TT	R			Affx-93244253	1	2134884	CC	CC	R			Affx-93245498	1	2132641	AG	AG	R			Affx-93226573
Affx-93211899	1	2133676	GG	GG	R				Affx-93245027	1	2246660	AA	AA	R			Affx-93245027	1	2246660	AA	AA	R			Affx-93245498	1	2132641	AG	AG	R			Affx-93227196	1	2200087	CC	CC	R			Affx-93211899	1	2133676	GG	GG	R			Affx-93211899
Affx-93244253	1	2134884	CC	CC	R				Affx-93260004	1	2246792	GG	GG	R			Affx-93260004	1	2246792	GG	GG	R			Affx-93211899	1	2133676	GG	GG	R			Affx-93245027	1	2246660	AA	AA	R			Affx-93244253	1	2134884	CC	CC	R			Affx-93244253
Affx-93227196	1	2200087	CC	CC	R				Affx-93222596	1	2246966	AA	AA	R			Affx-93222596	1	2246966	AA	AA	R			Affx-93244253	1	2134884	CC	CC	R			Affx-93260004	1	2246792	GG	GG	R			Affx-93227196	1	2200087	CC	CC	R			Affx-93227196
Affx-93245027	1	2246660	AA	AA	R				Affx-93237749	1	2248029	AA	AA	R			Affx-93237749	1	2248029	AA	AA	R			Affx-93227196	1	2200087	CC	CC	R			Affx-93222596	1	2246966	AA	AA	R			Affx-93245027	1	2246660	AA	AA	R			Affx-93245027
Affx-93260004	1	2246792	GG	GG	R				Affx-93248827	1	2248711	GG	GG	R			Affx-93248827	1	2248711	GG	GG	R			Affx-93245027	1	2246660	AA	AA	R			Affx-93237749	1	2248029	AA	AA	R			Affx-93260004	1	2246792	GG	GG	R			Affx-93260004
Affx-93222596	1	2246966	AA	AA	R				Affx-93212517	1	2248850	TT	TT	R			Affx-93212517	1	2248850	TT	TT	R			Affx-93260004	1	2246792	GG	GG	R			Affx-93248827	1	2248711	GG	GG	R			Affx-93222596	1	2246966	AA	AA	R			Affx-93222596
Affx-93237749	1	2248029	AA	AA	R				Affx-93235751	1	2248909	GG	GG	R			Affx-93235751	1	2248909	GG	GG	R			Affx-93222596	1	2246966	AA	AA	R			Affx-93212517	1	2248850	TT	TT	R			Affx-93237749	1	2248029	AA	AA	R			Affx-93237749
Affx-93248827	1	2248711	GG	GG	R				Affx-93233384	1	2249770	AA	AA	R			Affx-93233384	1	2249770	AA	AA	R			Affx-93237749	1	2248029	AA	AA	R			Affx-93235751	1	2248909	GG	GG	R			Affx-93248827	1	2248711	GG	GG	R			Affx-93248827
Affx-93212517	1	2248850	TT	TT	R				Affx-93251245	1	2250247	AA	AA	R			Affx-93251245	1	2250247	AA	AA	R			Affx-93248827	1	2248711	GG	GG	R			Affx-93233384	1	2249770	AA	AA	R			Affx-93212517	1	2248850	TT	TT	R			Affx-93212517
Affx-93235751	1	2248909	GG	GG	R				Affx-93215976	1	2250459	TT	TT	R			Affx-93215976	1	2250459	TT	TT	R			Affx-93212517	1	2248850	TT	TT	R			Affx-93251245	1	2250247	AA	AA	R			Affx-93235751	1	2248909	GG	GG	R			Affx-93235751
Affx-93233384	1	2249770	AA	AA	R				Affx-93252771	1	2250589	CC	CC	R			Affx-93252771	1	2250589	CC	CC	R			Affx-93235751	1	2248909	GG	GG	R			Affx-93215976	1	2250459	TT	TT	R			Affx-93233384	1	2249770	AA	AA	R			Affx-93233384
Affx-93251245	1	2250247	AA	AA	R				Affx-93256073	1	2250711	CC	CC	R			Affx-93256073	1	2250711	CC	CC	R			Affx-93233384	1	2249770	AA	AA	R			Affx-93252771	1	2250589	CC	CC	R			Affx-93251245	1	2250247	AA	AA	R			Affx-93251245
Affx-93215976	1	2250459	TT	TT	R				Affx-93220891	1	2251012	CC	CC	R			Affx-93220891	1	2251012	CC	CC	R			Affx-93251245	1	2250247	AA	AA	R			Affx-93256073	1	2250711	CC	CC	R			Affx-93215976	1	2250459	TT	TT	R			Affx-93215976
Affx-93252771	1	2250589	CC	CC	R				Affx-93257589	1	2251094	AA	AA	R			Affx-93257589	1	2251094	AA	AA	R			Affx-93215976	1	2250459	TT	TT	R			Affx-93220891	1	2251012	CC	CC	R			Affx-93252771	1	2250589	CC	CC	R			Affx-93252771
Affx-93256073	1	2250711	CC	CC	R				Affx-93245161	1	2251527	AA	AA	R			Affx-93245161	1	2251527	AA	AA	R			Affx-93252771	1	2250589	CC	CC	R			Affx-93257589	1	2251094	AA	AA	R			Affx-93256073	1	2250711	CC	CC	R			Affx-93256073
Affx-93220891	1	2251012	CC	CC	R				Affx-93230959	1	2251614	TT	TT	R			Affx-93230959	1	2251614	TT	TT	R			Affx-93256073	1	2250711	CC	CC	R			Affx-93245161	1	2251527	AA	AA	R			Affx-93220891	1	2251012	CC	CC	R			Affx-93220891
Affx-93257589	1	2251094	AA	AA	R				Affx-93220109	1	2258294	CC	CC	R			Affx-93220109	1	2258294	CC	CC	R			Affx-93220891	1	2251012	CC	CC	R			Affx-93230959	1	2251614	TT	TT	R			Affx-93257589	1	2251094	AA	AA	R			Affx-93257589
Affx-93245161	1	2251527	AA	AA	R				Affx-93233107	1	2258751	GG	GG	R			Affx-93233107	1	2258751	GG	GG	R			Affx-93257589	1	2251094	AA	AA	R			Affx-93220109	1	2258294	CC	CC	R			Affx-93245161	1	2251527	AA	AA	R			Affx-93245161
Affx-93230959	1	2251614	TT	TT	R				Affx-93232392	1	2259010	CC	CC	R			Affx-93232392	1	2259010	CC	CC	R			Affx-93245161	1	2251527	AA	AA	R			Affx-93233107	1	2258751	GG	GG	R			Affx-93230959	1	2251614	TT	TT	R			Affx-93230959
Affx-93220109	1	2258294	CC	CC	R				Affx-93222752	1	2259114	AA	AA	R			Affx-93222752	1	2259114	AA	AA	R			Affx-93230959	1	2251614	TT	TT	R			Affx-93232392	1	2259010	CC	CC	R			Affx-93220109	1	2258294	CC	CC	R			Affx-93220109
Affx-93233107	1	2258751	GG	GG	R				Affx-93217137	1	2259175	GG	GG	R			Affx-93217137	1	2259175	GG	GG	R			Affx-93220109	1	2258294	CC	CC	R			Affx-93222752	1	2259114	AA	AA	R			Affx-93233107	1	2258751	GG	GG	R			Affx-93233107
Affx-93232392	1	2259010	CC	CC	R				Affx-93220396	1	2259381	CC	CC	R			Affx-93220396	1	2259381	CC	CC	R			Affx-93233107	1	2258751	GG	GG	R			Affx-93217137	1	2259175	GG	GG	R			Affx-93232392	1	2259010	CC	CC	R			Affx-93232392
Affx-93222752	1	2259114	AA	AA	R				Affx-93220645	1	2259722	AA	AA	R			Affx-93220645	1	2259722	AA	AA	R			Affx-93232392	1	2259010	CC	CC	R			Affx-93220396	1	2259381	CC	CC	R			Affx-93222752	1	2259114	AA	AA	R			Affx-93222752
Affx-93217137	1	2259175	GG	GG	R				Affx-93229070	1	2259769	GG	GG	R			Affx-93229070	1	2259769	GG	GG	R			Affx-93222752	1	2259114	AA	AA	R			Affx-93220645	1	2259722	AA	AA	R			Affx-93217137	1	2259175	GG	GG	R			Affx-93217137
Affx-93220396	1	2259381	CC	CC	R				Affx-93219669	1	2259855	CC	CC	R			Affx-93219669	1	2259855	CC	CC	R			Affx-93217137	1	2259175	GG	GG	R			Affx-93229070	1	2259769	GG	GG	R			Affx-93220396	1	2259381	CC	CC	R			Affx-93220396
Affx-93220645	1	2259722	AA	AA	R				Affx-93252444	1	2260388	GG	GG	R			Affx-93252444	1	2260388	GG	GG	R			Affx-93220396	1	2259381	CC	CC	R			Affx-93219669	1	2259855	CC	CC	R			Affx-93220645	1	2259722	AA	AA	R			Affx-93220645
Affx-93229070	1	2259769	GG	GG	R				Affx-93252026	1	2260610	TC	TC	R			Affx-93252026	1	2260610	TC	TC	R			Affx-93220645	1	2259722	AA	AA	R			Affx-93252444	1	2260388	GG	GG	R			Affx-93229070	1	2259769	GG	GG	R			Affx-93229070
Affx-93219669	1	2259855	CC	CC	R				Affx-93257134	1	2260760	GG	GG	R			Affx-93257134	1	2260760	GG	TT	D			Affx-93229070	1	2259769	GG	GG	R			Affx-93252026	1	2260610	TC	TC	R			Affx-93219669	1	2259855	CC	CC	R			Affx-93219669
Affx-93252444	1	2260388	GG	GG	R				Affx-93260748	1	2261250	TT	TT	R			Affx-93260748	1	2261250	TT	TT	R			Affx-93219669	1	2259855	CC	CC	R			Affx-93257134	1	2260760	GG	GG	R			Affx-93252444	1	2260388	GG	GG	R			Affx-93252444
Affx-93252026	1	2260610	TC	TC	R				Affx-93237878	1	2261638	AA	AA	R			Affx-93237878	1	2261638	AA	AA	R			Affx-93252444	1	2260388	GG	GG	R			Affx-93260748	1	2261250	TT	TT	R			Affx-93252026	1	2260610	TC	TC	R			Affx-93252026
Affx-93260748	1	2261250	TT	TT	R				Affx-93227333	1	2262105	TT	TT	R			Affx-93227333	1	2262105	TT	TT	R			Affx-93252026	1	2260610	TC	TC	R			Affx-93237878	1	2261638	AA	AA	R			Affx-93257134	1	2260760	GG	GG	R			Affx-93257134
Affx-93237878	1	2261638	AA	AA	R				Affx-93256979	1	2262177	CC	CC	R			Affx-93256979	1	2262177	CC	CC	R			Affx-93257134	1	2260760	GG	GG	R			Affx-93227333	1	2262105	TT	TT	R			Affx-93260748	1	2261250	TT	TT	R			Affx-93260748
Affx-93227333	1	2262105	TT	TT	R				Affx-93260393	1	2262970	CC	CC	R			Affx-93260393	1	2262970	CC	CC	R			Affx-93260748	1	2261250	TT	TT	R			Affx-93256979	1	2262177	CC	CC	R			Affx-93237878	1	2261638	AA	AA	R			Affx-93237878
Affx-93256979	1	2262177	CC	CC	R				Affx-93215584	1	2263054	GG	GG	R			Affx-93215584	1	2263054	GG	GG	R			Affx-93237878	1	2261638	AA	AA	R			Affx-93260393	1	2262970	CC	CC	R			Affx-93227333	1	2262105	TT	TT	R			Affx-93227333
Affx-93260393	1	2262970	CC	CC	R				Affx-93234167	1	2263189	CC	CC	R			Affx-93234167	1	2263189	CC	CC	R			Affx-93227333	1	2262105	TT	TT	R			Affx-93215584	1	2263054	GG	GG	R			Affx-93256979	1	2262177	CC	CC	R			Affx-93256979
Affx-93215584	1	2263054	GG	GG	R				Affx-93255349	1	2263644	GG	GG	R			Affx-93255349	1	2263644	GG	GG	R			Affx-93256979	1	2262177	CC	CC	R			Affx-93234167	1	2263189	CC	CC	R			Affx-93260393	1	2262970	CC	CC	R			Affx-93260393
Affx-93234167	1	2263189	CC	CC	R				Affx-93240819	1	2268115	CC	CC	R			Affx-93240819	1	2268115	CC	CC	R			Affx-93260393	1	2262970	CC	CC	R			Affx-93255349	1	2263644	GG	GG	R			Affx-93215584	1	2263054	GG	GG	R			Affx-93215584
Affx-93255349	1	2263644	GG	GG	R				Affx-93241524	1	2268252	CC	CC	R			Affx-93241524	1	2268252	CC	CC	R			Affx-93215584	1	2263054	GG	GG	R			Affx-93240819	1	2268115	CC	CC	R			Affx-93234167	1	2263189	CC	CC	R			Affx-93234167
Affx-93240819	1	2268115	CC	CC	R				Affx-93259628	1	2268550	AA	AA	R			Affx-93259628	1	2268550	AA	AA	R			Affx-93234167	1	2263189	CC	CC	R			Affx-93241524	1	2268252	CC	CC	R			Affx-93255349	1	2263644	GG	GG	R			Affx-93255349
Affx-93241524	1	2268252	CC	CC	R				Affx-93258341	1	2268745	TT	TT	R			Affx-93258341	1	2268745	TT	TT	R			Affx-93255349	1	2263644	GG	GG	R			Affx-93259628	1	2268550	AA	AA	R			Affx-93240819	1	2268115	CC	CC	R			Affx-93240819
Affx-93259628	1	2268550	AA	AA	R				Affx-93250467	1	2268787	CC	CC	R			Affx-93250467	1	2268787	CC	CC	R			Affx-93240819	1	2268115	CC	CC	R			Affx-93258341	1	2268745	TT	TT	R			Affx-93241524	1	2268252	CC	CC	R			Affx-93241524
Affx-93258341	1	2268745	TT	TT	R				Affx-93258613	1	2269228	AA	AA	R			Affx-93258613	1	2269228	AA	AA	R			Affx-93241524	1	2268252	CC	CC	R			Affx-93250467	1	2268787	CC	CC	R			Affx-93259628	1	2268550	AA	AA	R			Affx-93259628
Affx-93250467	1	2268787	CC	CC	R				Affx-93224758	1	2269781	TT	TT	R			Affx-93224758	1	2269781	TT	TT	R			Affx-93259628	1	2268550	AA	AA	R			Affx-93258613	1	2269228	AA	AA	R			Affx-93258341	1	2268745	TT	TT	R			Affx-93258341
Affx-93258613	1	2269228	AA	AA	R				Affx-93225174	1	2270313	GG	GG	R			Affx-93225174	1	2270313	GG	GG	R			Affx-93258341	1	2268745	TT	TT	R			Affx-93224758	1	2269781	TT	TT	R			Affx-93250467	1	2268787	CC	CC	R			Affx-93250467
Affx-93224758	1	2269781	TT	TT	R				Affx-93222801	1	2270513	AA	AA	R			Affx-93222801	1	2270513	AA	AA	R			Affx-93250467	1	2268787	CC	CC	R			Affx-93225174	1	2270313	GG	GG	R			Affx-93258613	1	2269228	AA	AA	R			Affx-93258613
Affx-93225174	1	2270313	GG	GG	R				Affx-93254715	1	2278615	AA	AA	R			Affx-93254715	1	2278615	AA	AA	R			Affx-93258613	1	2269228	AA	AA	R			Affx-93222801	1	2270513	AA	AA	R			Affx-93224758	1	2269781	TT	TT	R			Affx-93224758
Affx-93222801	1	2270513	AA	AA	R				Affx-93250626	1	2280231	AA	AA	R			Affx-93250626	1	2280231	AA	AA	R			Affx-93224758	1	2269781	TT	TT	R			Affx-93254715	1	2278615	AA	AA	R			Affx-93225174	1	2270313	GG	GG	R			Affx-93225174
Affx-93254715	1	2278615	AA	AA	R				Affx-93259386	1	2280657	GG	GG	R			Affx-93259386	1	2280657	GG	GG	R			Affx-93225174	1	2270313	GG	GG	R			Affx-93250626	1	2280231	AA	AA	R			Affx-93222801	1	2270513	AA	AA	R			Affx-93222801
Affx-93250626	1	2280231	AA	AA	R				Affx-93241515	1	2280660	CC	CC	R			Affx-93241515	1	2280660	CC	CC	R			Affx-93222801	1	2270513	AA	AA	R			Affx-93259386	1	2280657	GG	GG	R			Affx-93254715	1	2278615	AA	AA	R			Affx-93254715
Affx-93259386	1	2280657	GG	GG	R				Affx-93257817	1	2371297	GG	GG	R			Affx-93257817	1	2371297	GG	GG	R			Affx-93254715	1	2278615	AA	AA	R			Affx-93241515	1	2280660	CC	CC	R			Affx-93250626	1	2280231	AA	AA	R			Affx-93250626
Affx-93241515	1	2280660	CC	CC	R				Affx-93219459	1	2371418	TT	TT	R			Affx-93219459	1	2371418	TT	TT	R			Affx-93250626	1	2280231	AA	AA	R			Affx-93257817	1	2371297	GG	GG	R			Affx-93259386	1	2280657	GG	GG	R			Affx-93259386
Affx-93257817	1	2371297	GG	GG	R				Affx-93258725	1	2371868	GG	GG	R			Affx-93258725	1	2371868	GG	GG	R			Affx-93259386	1	2280657	GG	GG	R			Affx-93219459	1	2371418	TT	TT	R			Affx-93241515	1	2280660	CC	CC	R			Affx-93241515
Affx-93219459	1	2371418	TT	TT	R				Affx-93246453	1	2372743	AA	AA	R			Affx-93246453	1	2372743	AA	AA	R			Affx-93241515	1	2280660	CC	CC	R			Affx-93258725	1	2371868	GG	GG	R			Affx-93257817	1	2371297	GG	GG	R			Affx-93257817
Affx-93258725	1	2371868	GG	GG	R				Affx-93239635	1	2376602	CC	CC	R			Affx-93239635	1	2376602	CC	CC	R			Affx-93257817	1	2371297	GG	GG	R			Affx-93239635	1	2376602	CC	CC	R			Affx-93219459	1	2371418	TT	TT	R			Affx-93219459
Affx-93246453	1	2372743	AA	AA	R				Affx-93241008	1	2377072	CC	CC	R			Affx-93241008	1	2377072	CC	CC	R			Affx-93219459	1	2371418	TT	TT	R			Affx-93241008	1	2377072	CC	CC	R			Affx-93258725	1	2371868	GG	GG	R			Affx-93258725
Affx-93239635	1	2376602	CC	CC	R				Affx-93224161	1	2377170	GG	GG	R			Affx-93224161	1	2377170	GG	GG	R			Affx-93258725	1	2371868	GG	GG	R			Affx-93224161	1	2377170	GG	GG	R			Affx-93246453	1	2372743	AA	AA	R			Affx-93246453
Affx-93241008	1	2377072	CC	CC	R				Affx-93229189	1	2377622	TT	TT	R			Affx-93229189	1	2377622	TT	TT	R			Affx-93246453	1	2372743	AA	AA	R			Affx-93229189	1	2377622	TT	TT	R			Affx-93239635	1	2376602	CC	CC	R			Affx-93239635
Affx-93224161	1	2377170	GG	GG	R				Affx-93222478	1	2377939	TT	TT	R			Affx-93222478	1	2377939	TT	TT	R			Affx-93239635	1	2376602	CC	CC	R			Affx-93222478	1	2377939	TT	TT	R			Affx-93241008	1	2377072	CC	CC	R			Affx-93241008
Affx-93229189	1	2377622	TT	TT	R				Affx-93216894	1	2378277	GG	GG	R			Affx-93216894	1	2378277	GG	GG	R			Affx-93241008	1	2377072	CC	CC	R			Affx-93216894	1	2378277	GG	GG	R			Affx-93224161	1	2377170	GG	GG	R			Affx-93224161
Affx-93222478	1	2377939	TT	TT	R				Affx-93240222	1	2378616	GG	GG	R			Affx-93240222	1	2378616	GG	GG	R			Affx-93224161	1	2377170	GG	GG	R			Affx-93240222	1	2378616	GG	GG	R			Affx-93229189	1	2377622	TT	TT	R			Affx-93229189
Affx-93216894	1	2378277	GG	GG	R				Affx-93230884	1	2380626	CC	CC	R			Affx-93230884	1	2380626	CC	CC	R			Affx-93229189	1	2377622	TT	TT	R			Affx-93230884	1	2380626	CC	CC	R			Affx-93222478	1	2377939	TT	TT	R			Affx-93222478
Affx-93240222	1	2378616	GG	GG	R				Affx-93232046	1	2381079	GG	TG	H			Affx-93232046	1	2381079	GG	TG	H			Affx-93222478	1	2377939	TT	TT	R			Affx-93232046	1	2381079	GG	TG	H			Affx-93216894	1	2378277	GG	GG	R			Affx-93216894
Affx-93230884	1	2380626	CC	CC	R				Affx-93250468	1	2381109	CC	CC	R			Affx-93250468	1	2381109	CC	CC	R			Affx-93216894	1	2378277	GG	GG	R			Affx-93250468	1	2381109	CC	CC	R			Affx-93240222	1	2378616	GG	GG	R			Affx-93240222
Affx-93232046	1	2381079	GG	TG	H				Affx-93244668	1	2381489	AA	AA	R			Affx-93244668	1	2381489	AA	AA	R			Affx-93240222	1	2378616	GG	GG	R			Affx-93244668	1	2381489	AA	AA	R			Affx-93230884	1	2380626	CC	CC	R			Affx-93230884
Affx-93250468	1	2381109	CC	CC	R				Affx-93250786	1	2381575	CC	CC	R			Affx-93250786	1	2381575	CC	CC	R			Affx-93230884	1	2380626	CC	CC	R			Affx-93250786	1	2381575	CC	CC	R			Affx-93232046	1	2381079	GG	TG	H			Affx-93232046
Affx-93244668	1	2381489	AA	AA	R				Affx-93230802	1	2381610	GG	GG	R			Affx-93230802	1	2381610	GG	GG	R			Affx-93232046	1	2381079	GG	TG	H			Affx-93230802	1	2381610	GG	GG	R			Affx-93250468	1	2381109	CC	CC	R			Affx-93250468
Affx-93250786	1	2381575	CC	CC	R				Affx-93256288	1	2381986	AA	AA	R			Affx-93256288	1	2381986	AA	AA	R			Affx-93250468	1	2381109	CC	CC	R			Affx-93256288	1	2381986	AA	AA	R			Affx-93244668	1	2381489	AA	AA	R			Affx-93244668
Affx-93230802	1	2381610	GG	GG	R				Affx-93228918	1	2398164	CC	CC	R			Affx-93228918	1	2398164	CC	CC	R			Affx-93244668	1	2381489	AA	AA	R			Affx-93228918	1	2398164	CC	CC	R			Affx-93250786	1	2381575	CC	CC	R			Affx-93250786
Affx-93256288	1	2381986	AA	AA	R				Affx-93218049	1	2399229	CC	CC	R			Affx-93218049	1	2399229	CC	CC	R			Affx-93250786	1	2381575	CC	CC	R			Affx-93218049	1	2399229	CC	CC	R			Affx-93230802	1	2381610	GG	GG	R			Affx-93230802
Affx-93228918	1	2398164	CC	CC	R				Affx-93242935	1	2400373	AA	AA	R			Affx-93242935	1	2400373	AA	AA	R			Affx-93230802	1	2381610	GG	GG	R			Affx-93242935	1	2400373	AA	AA	R			Affx-93256288	1	2381986	AA	AA	R			Affx-93256288
Affx-93218049	1	2399229	CC	CC	R				Affx-93243051	1	2400876	CC	CC	R			Affx-93243051	1	2400876	CC	CC	R			Affx-93256288	1	2381986	AA	AA	R			Affx-93243051	1	2400876	CC	CC	R			Affx-93228918	1	2398164	CC	CC	R			Affx-93228918
Affx-93242935	1	2400373	AA	AA	R				Affx-93247962	1	2401247	AA	AA	R			Affx-93247962	1	2401247	AA	AA	R			Affx-93228918	1	2398164	CC	CC	R			Affx-93247962	1	2401247	AA	AA	R			Affx-93218049	1	2399229	CC	CC	R			Affx-93218049
Affx-93243051	1	2400876	CC	CC	R				Affx-93247516	1	2401315	CC	CC	R			Affx-93247516	1	2401315	CC	CC	R			Affx-93218049	1	2399229	CC	CC	R			Affx-93247516	1	2401315	CC	CC	R			Affx-93242935	1	2400373	AA	AA	R			Affx-93242935
Affx-93247962	1	2401247	AA	AA	R				Affx-93240204	1	2401596	GG	GG	R			Affx-93240204	1	2401596	GG	GG	R			Affx-93242935	1	2400373	AA	AA	R			Affx-93240204	1	2401596	GG	GG	R			Affx-93243051	1	2400876	CC	CC	R			Affx-93243051
Affx-93247516	1	2401315	CC	CC	R				Affx-93230536	1	2559394	GG	GG	R			Affx-93230536	1	2559394	GG	GG	R			Affx-93243051	1	2400876	CC	CC	R			Affx-93230536	1	2559394	GG	GG	R			Affx-93247962	1	2401247	AA	AA	R			Affx-93247962
Affx-93240204	1	2401596	GG	GG	R				Affx-93259167	1	2561910	AA	AA	R			Affx-93259167	1	2561910	AA	AA	R			Affx-93247962	1	2401247	AA	AA	R			Affx-93259167	1	2561910	AA	AA	R			Affx-93247516	1	2401315	CC	CC	R			Affx-93247516
Affx-93230536	1	2559394	GG	GG	R				Affx-93260763	1	2562048	GG	GG	R			Affx-93260763	1	2562048	GG	GG	R			Affx-93247516	1	2401315	CC	CC	R			Affx-93260763	1	2562048	GG	GG	R			Affx-93240204	1	2401596	GG	GG	R			Affx-93240204
Affx-93259167	1	2561910	AA	AA	R				Affx-93233455	1	2562143	TT	TT	R			Affx-93233455	1	2562143	TT	TT	R			Affx-93240204	1	2401596	GG	GG	R			Affx-93233455	1	2562143	TT	TT	R			Affx-93230536	1	2559394	GG	GG	R			Affx-93230536
Affx-93260763	1	2562048	GG	GG	R				Affx-93254496	1	2565444	GG	GG	R			Affx-93254496	1	2565444	GG	GG	R			Affx-93230536	1	2559394	GG	GG	R			Affx-93254496	1	2565444	GG	GG	R			Affx-93259167	1	2561910	AA	AA	R			Affx-93259167
Affx-93233455	1	2562143	TT	TT	R				Affx-93254577	1	2565774	GG	GG	R			Affx-93254577	1	2565774	GG	GG	R			Affx-93259167	1	2561910	AA	AA	R			Affx-93254577	1	2565774	GG	GG	R			Affx-93260763	1	2562048	GG	GG	R			Affx-93260763
Affx-93254496	1	2565444	GG	GG	R				Affx-93247831	1	2566162	CC	CC	R			Affx-93247831	1	2566162	CC	CC	R			Affx-93260763	1	2562048	GG	GG	R			Affx-93247831	1	2566162	CC	CC	R			Affx-93233455	1	2562143	TT	TT	R			Affx-93233455
Affx-93254577	1	2565774	GG	GG	R				Affx-93241987	1	2566657	CC	CC	R			Affx-93241987	1	2566657	CC	CC	R			Affx-93233455	1	2562143	TT	TT	R			Affx-93216532	1	2566760	GG	GG	R			Affx-93254496	1	2565444	GG	GG	R			Affx-93254496
Affx-93247831	1	2566162	CC	CC	R				Affx-93216532	1	2566760	GG	GG	R			Affx-93216532	1	2566760	GG	GG	R			Affx-93254496	1	2565444	GG	GG	R			Affx-93213105	1	2567085	GG	GG	R			Affx-93254577	1	2565774	GG	GG	R			Affx-93254577
Affx-93241987	1	2566657	CC	CC	R				Affx-93213105	1	2567085	GG	GG	R			Affx-93213105	1	2567085	GG	GG	R			Affx-93254577	1	2565774	GG	GG	R			Affx-93235286	1	2567300	AA	AA	R			Affx-93247831	1	2566162	CC	CC	R			Affx-93247831
Affx-93216532	1	2566760	GG	GG	R				Affx-93235286	1	2567300	AA	AA	R			Affx-93235286	1	2567300	AA	AA	R			Affx-93247831	1	2566162	CC	CC	R			Affx-93222603	1	2567370	AA	AA	R			Affx-93216532	1	2566760	GG	GG	R			Affx-93216532
Affx-93213105	1	2567085	GG	GG	R				Affx-93222603	1	2567370	AA	AA	R			Affx-93222603	1	2567370	AA	AA	R			Affx-93241987	1	2566657	CC	CC	R			Affx-93238892	1	2567411	CC	CC	R			Affx-93213105	1	2567085	GG	GG	R			Affx-93213105
Affx-93235286	1	2567300	AA	AA	R				Affx-93238892	1	2567411	CC	CC	R			Affx-93238892	1	2567411	CC	CC	R			Affx-93216532	1	2566760	GG	GG	R			Affx-93250783	1	2567566	CC	CC	R			Affx-93235286	1	2567300	AA	AA	R			Affx-93235286
Affx-93222603	1	2567370	AA	AA	R				Affx-93250783	1	2567566	CC	CC	R			Affx-93250783	1	2567566	CC	CC	R			Affx-93213105	1	2567085	GG	GG	R			Affx-93243281	1	2567583	GG	GG	R			Affx-93222603	1	2567370	AA	AA	R			Affx-93222603
Affx-93238892	1	2567411	CC	CC	R				Affx-93243281	1	2567583	GG	GG	R			Affx-93243281	1	2567583	GG	GG	R			Affx-93235286	1	2567300	AA	AA	R			Affx-93236451	1	2567619	GG	GG	R			Affx-93238892	1	2567411	CC	CC	R			Affx-93238892
Affx-93250783	1	2567566	CC	CC	R				Affx-93236451	1	2567619	GG	GG	R			Affx-93236451	1	2567619	GG	GG	R			Affx-93222603	1	2567370	AA	AA	R			Affx-93240561	1	2567661	AG	AG	R			Affx-93250783	1	2567566	CC	CC	R			Affx-93250783
Affx-93243281	1	2567583	GG	GG	R				Affx-93240561	1	2567661	AG	AG	R			Affx-93240561	1	2567661	AG	AG	R			Affx-93238892	1	2567411	CC	CC	R			Affx-93258518	1	2567988	TC	TC	R			Affx-93243281	1	2567583	GG	GG	R			Affx-93243281
Affx-93236451	1	2567619	GG	GG	R				Affx-93258518	1	2567988	TC	TC	R			Affx-93258518	1	2567988	TC	TC	R			Affx-93250783	1	2567566	CC	CC	R			Affx-93212163	1	2568025	CC	TC	H			Affx-93236451	1	2567619	GG	GG	R			Affx-93236451
Affx-93240561	1	2567661	AG	AG	R				Affx-93212163	1	2568025	CC	TC	H			Affx-93212163	1	2568025	CC	TC	H			Affx-93243281	1	2567583	GG	GG	R			Affx-93222689	1	2568235	CC	CC	R			Affx-93240561	1	2567661	AG	AG	R			Affx-93212163
Affx-93258518	1	2567988	TC	TC	R				Affx-93222689	1	2568235	CC	CC	R			Affx-93222689	1	2568235	CC	CC	R			Affx-93236451	1	2567619	GG	GG	R			Affx-93220459	1	2568267	TT	TT	R			Affx-93258518	1	2567988	TC	TC	R			Affx-93222689
Affx-93212163	1	2568025	CC	TC	H				Affx-93220459	1	2568267	TT	TT	R			Affx-93220459	1	2568267	TT	TT	R			Affx-93240561	1	2567661	AG	AG	R			Affx-93232645	1	2569853	TT	TT	R			Affx-93212163	1	2568025	CC	TC	H			Affx-93220459
Affx-93222689	1	2568235	CC	CC	R				Affx-93232645	1	2569853	TT	TT	R			Affx-93232645	1	2569853	TT	TT	R			Affx-93258518	1	2567988	TC	TC	R			Affx-93260804	1	2569941	AA	AA	R			Affx-93222689	1	2568235	CC	CC	R			Affx-93232645
Affx-93220459	1	2568267	TT	TT	R				Affx-93260804	1	2569941	AA	AA	R			Affx-93260804	1	2569941	AA	AA	R			Affx-93212163	1	2568025	CC	TC	H			Affx-93228829	1	2570067	CC	CC	R			Affx-93220459	1	2568267	TT	TT	R			Affx-93260804
Affx-93232645	1	2569853	TT	TT	R				Affx-93228829	1	2570067	CC	CC	R			Affx-93228829	1	2570067	CC	CC	R			Affx-93222689	1	2568235	CC	CC	R			Affx-93246736	1	2570522	GG	GG	R			Affx-93232645	1	2569853	TT	TT	R			Affx-93228829
Affx-93260804	1	2569941	AA	AA	R				Affx-93246736	1	2570522	GG	GG	R			Affx-93246736	1	2570522	GG	GG	R			Affx-93220459	1	2568267	TT	TT	R			Affx-93224065	1	2570676	AA	AA	R			Affx-93260804	1	2569941	AA	AA	R			Affx-93246736
Affx-93228829	1	2570067	CC	CC	R				Affx-93224065	1	2570676	AA	AA	R			Affx-93224065	1	2570676	AA	AA	R			Affx-93232645	1	2569853	TT	TT	R			Affx-93239915	1	2570924	CC	CC	R			Affx-93228829	1	2570067	CC	CC	R			Affx-93224065
Affx-93246736	1	2570522	GG	GG	R				Affx-93239915	1	2570924	CC	CC	R			Affx-93239915	1	2570924	CC	CC	R			Affx-93260804	1	2569941	AA	AA	R			Affx-93260339	1	2572427	CC	TC	H			Affx-93246736	1	2570522	GG	GG	R			Affx-93239915
Affx-93224065	1	2570676	AA	AA	R				Affx-93260339	1	2572427	CC	TC	H			Affx-93260339	1	2572427	CC	TC	H			Affx-93228829	1	2570067	CC	CC	R			Affx-93236056	1	2572442	GG	GG	R			Affx-93224065	1	2570676	AA	AA	R			Affx-93260339
Affx-93239915	1	2570924	CC	CC	R				Affx-93236056	1	2572442	GG	GG	R			Affx-93236056	1	2572442	GG	GG	R			Affx-93246736	1	2570522	GG	GG	R			Affx-93215545	1	2572472	CC	CC	R			Affx-93239915	1	2570924	CC	CC	R			Affx-93236056
Affx-93260339	1	2572427	CC	TC	H				Affx-93215545	1	2572472	CC	CC	R			Affx-93215545	1	2572472	CC	CC	R			Affx-93224065	1	2570676	AA	AA	R			Affx-93260241	1	2572687	GG	GG	R			Affx-93260339	1	2572427	CC	TC	H			Affx-93215545
Affx-93236056	1	2572442	GG	GG	R				Affx-93260241	1	2572687	GG	GG	R			Affx-93260241	1	2572687	GG	GG	R			Affx-93239915	1	2570924	CC	CC	R			Affx-93227640	1	2572889	TT	TT	R			Affx-93236056	1	2572442	GG	GG	R			Affx-93260241
Affx-93215545	1	2572472	CC	CC	R				Affx-93227640	1	2572889	TT	TT	R			Affx-93227640	1	2572889	TT	TT	R			Affx-93260339	1	2572427	CC	TC	H			Affx-93228065	1	2572951	CC	CC	R			Affx-93215545	1	2572472	CC	CC	R			Affx-93227640
Affx-93260241	1	2572687	GG	GG	R				Affx-93228065	1	2572951	CC	CC	R			Affx-93228065	1	2572951	CC	CC	R			Affx-93236056	1	2572442	GG	GG	R			Affx-93226550	1	2572982	GG	GG	R			Affx-93260241	1	2572687	GG	GG	R			Affx-93228065
Affx-93227640	1	2572889	TT	TT	R				Affx-93226550	1	2572982	GG	GG	R			Affx-93226550	1	2572982	GG	GG	R			Affx-93215545	1	2572472	CC	CC	R			Affx-93211609	1	2573106	AA	AA	R			Affx-93227640	1	2572889	TT	TT	R			Affx-93226550
Affx-93228065	1	2572951	CC	CC	R				Affx-93211609	1	2573106	AA	AA	R			Affx-93211609	1	2573106	AA	AA	R			Affx-93260241	1	2572687	GG	GG	R			Affx-93235687	1	2573131	GG	GG	R			Affx-93228065	1	2572951	CC	CC	R			Affx-93211609
Affx-93226550	1	2572982	GG	GG	R				Affx-93235687	1	2573131	GG	GG	R			Affx-93235687	1	2573131	GG	GG	R			Affx-93227640	1	2572889	TT	TT	R			Affx-93213668	1	2573518	CC	CC	R			Affx-93226550	1	2572982	GG	GG	R			Affx-93235687
Affx-93211609	1	2573106	AA	AA	R				Affx-93213668	1	2573518	CC	CC	R			Affx-93213668	1	2573518	CC	CC	R			Affx-93228065	1	2572951	CC	CC	R			Affx-93258336	1	2573537	CC	CC	R			Affx-93211609	1	2573106	AA	AA	R			Affx-93213668
Affx-93235687	1	2573131	GG	GG	R				Affx-93258336	1	2573537	CC	CC	R			Affx-93258336	1	2573537	CC	CC	R			Affx-93226550	1	2572982	GG	GG	R			Affx-93257752	1	2573837	CC	CC	R			Affx-93235687	1	2573131	GG	GG	R			Affx-93258336
Affx-93213668	1	2573518	CC	CC	R				Affx-93257752	1	2573837	CC	CC	R			Affx-93257752	1	2573837	CC	CC	R			Affx-93211609	1	2573106	AA	AA	R			Affx-93249677	1	2573850	CC	CC	R			Affx-93213668	1	2573518	CC	CC	R			Affx-93257752
Affx-93258336	1	2573537	CC	CC	R				Affx-93249677	1	2573850	CC	CC	R			Affx-93249677	1	2573850	CC	CC	R			Affx-93235687	1	2573131	GG	GG	R			Affx-93212227	1	2580147	CC	CC	R			Affx-93258336	1	2573537	CC	CC	R			Affx-93249677
Affx-93257752	1	2573837	CC	CC	R				Affx-93212227	1	2580147	CC	CC	R			Affx-93212227	1	2580147	CC	CC	R			Affx-93213668	1	2573518	CC	CC	R			Affx-93216163	1	2582434	CC	CC	R			Affx-93257752	1	2573837	CC	CC	R			Affx-93212227
Affx-93249677	1	2573850	CC	CC	R				Affx-93216163	1	2582434	CC	CC	R			Affx-93216163	1	2582434	CC	CC	R			Affx-93258336	1	2573537	CC	CC	R			Affx-93261094	1	2582455	TT	TT	R			Affx-93249677	1	2573850	CC	CC	R			Affx-93216163
Affx-93212227	1	2580147	CC	CC	R				Affx-93261094	1	2582455	TT	TT	R			Affx-93261094	1	2582455	TT	TT	R			Affx-93257752	1	2573837	CC	CC	R			Affx-93247915	1	2583073	AA	AA	R			Affx-93212227	1	2580147	CC	CC	R			Affx-93261094
Affx-93216163	1	2582434	CC	CC	R				Affx-93247915	1	2583073	AA	AA	R			Affx-93247915	1	2583073	AA	AA	R			Affx-93249677	1	2573850	CC	CC	R			Affx-93260002	1	2583079	AA	AA	R			Affx-93216163	1	2582434	CC	CC	R			Affx-93247915
Affx-93261094	1	2582455	TT	TT	R				Affx-93260002	1	2583079	AA	AA	R			Affx-93260002	1	2583079	AA	AA	R			Affx-93212227	1	2580147	CC	CC	R			Affx-93242199	1	2583209	CC	CC	R			Affx-93261094	1	2582455	TT	TT	R			Affx-93260002
Affx-93247915	1	2583073	AA	AA	R				Affx-93242199	1	2583209	CC	CC	R			Affx-93242199	1	2583209	CC	CC	R			Affx-93216163	1	2582434	CC	CC	R			Affx-93249838	1	2583268	AA	AA	R			Affx-93247915	1	2583073	AA	AA	R			Affx-93242199
Affx-93260002	1	2583079	AA	AA	R				Affx-93249838	1	2583268	AA	AA	R			Affx-93249838	1	2583268	AA	AA	R			Affx-93261094	1	2582455	TT	TT	R			Affx-93238603	1	2583422	CC	CC	R			Affx-93260002	1	2583079	AA	AA	R			Affx-93249838
Affx-93242199	1	2583209	CC	CC	R				Affx-93238603	1	2583422	CC	CC	R			Affx-93238603	1	2583422	CC	CC	R			Affx-93247915	1	2583073	AA	AA	R			Affx-93252277	1	2583556	CC	CC	R			Affx-93242199	1	2583209	CC	CC	R			Affx-93238603
Affx-93249838	1	2583268	AA	AA	R				Affx-93252277	1	2583556	CC	CC	R			Affx-93252277	1	2583556	CC	CC	R			Affx-93260002	1	2583079	AA	AA	R			Affx-93250104	1	2583668	AA	AA	R			Affx-93249838	1	2583268	AA	AA	R			Affx-93252277
Affx-93238603	1	2583422	CC	CC	R				Affx-93250104	1	2583668	AA	AA	R			Affx-93250104	1	2583668	AA	AA	R			Affx-93242199	1	2583209	CC	CC	R			Affx-93233439	1	2583800	AA	AA	R			Affx-93238603	1	2583422	CC	CC	R			Affx-93250104
Affx-93252277	1	2583556	CC	CC	R				Affx-93233439	1	2583800	AA	AA	R			Affx-93233439	1	2583800	AA	AA	R			Affx-93249838	1	2583268	AA	AA	R			Affx-93220421	1	2583844	GG	GG	R			Affx-93252277	1	2583556	CC	CC	R			Affx-93233439
Affx-93250104	1	2583668	AA	AA	R				Affx-93220421	1	2583844	GG	GG	R			Affx-93220421	1	2583844	GG	GG	R			Affx-93238603	1	2583422	CC	CC	R			Affx-93221454	1	2584064	TT	TT	R			Affx-93250104	1	2583668	AA	AA	R			Affx-93220421
Affx-93233439	1	2583800	AA	AA	R				Affx-93221454	1	2584064	TT	TT	R			Affx-93221454	1	2584064	TT	TT	R			Affx-93252277	1	2583556	CC	CC	R			Affx-93231022	1	2584290	AA	AA	R			Affx-93233439	1	2583800	AA	AA	R			Affx-93221454
Affx-93220421	1	2583844	GG	GG	R				Affx-93231022	1	2584290	AA	AA	R			Affx-93231022	1	2584290	AA	AA	R			Affx-93250104	1	2583668	AA	AA	R			Affx-93212968	1	2584324	TT	TT	R			Affx-93220421	1	2583844	GG	GG	R			Affx-93231022
Affx-93221454	1	2584064	TT	TT	R				Affx-93212968	1	2584324	TT	TT	R			Affx-93212968	1	2584324	TT	TT	R			Affx-93233439	1	2583800	AA	AA	R			Affx-93245594	1	2600942	GG	GG	R			Affx-93221454	1	2584064	TT	TT	R			Affx-93212968
Affx-93231022	1	2584290	AA	AA	R				Affx-93245594	1	2600942	GG	GG	R			Affx-93245594	1	2600942	GG	GG	R			Affx-93220421	1	2583844	GG	GG	R			Affx-93214510	1	2601362	TT	TT	R			Affx-93231022	1	2584290	AA	AA	R			Affx-93245594
Affx-93212968	1	2584324	TT	TT	R				Affx-93214510	1	2601362	TT	TT	R			Affx-93214510	1	2601362	TT	TT	R			Affx-93221454	1	2584064	TT	TT	R			Affx-93259149	1	2602542	AA	AA	R			Affx-93212968	1	2584324	TT	TT	R			Affx-93214510
Affx-93245594	1	2600942	GG	GG	R				Affx-93259149	1	2602542	AA	AA	R			Affx-93259149	1	2602542	AA	AA	R			Affx-93231022	1	2584290	AA	AA	R			Affx-93217304	1	2603646	CC	CC	R			Affx-93245594	1	2600942	GG	GG	R			Affx-93259149
Affx-93214510	1	2601362	TT	TT	R				Affx-93217304	1	2603646	CC	CC	R			Affx-93217304	1	2603646	CC	CC	R			Affx-93212968	1	2584324	TT	TT	R			Affx-93217425	1	2604026	TT	TT	R			Affx-93214510	1	2601362	TT	TT	R			Affx-93217304
Affx-93259149	1	2602542	AA	AA	R				Affx-93217425	1	2604026	TT	TT	R			Affx-93217425	1	2604026	TT	TT	R			Affx-93245594	1	2600942	GG	GG	R			Affx-93220564	1	2604085	CC	CC	R			Affx-93259149	1	2602542	AA	AA	R			Affx-93217425
Affx-93217304	1	2603646	CC	CC	R				Affx-93220564	1	2604085	CC	CC	R			Affx-93220564	1	2604085	CC	CC	R			Affx-93214510	1	2601362	TT	TT	R			Affx-93236656	1	2604800	AA	AA	R			Affx-93217304	1	2603646	CC	CC	R			Affx-93220564
Affx-93217425	1	2604026	TT	TT	R				Affx-93236656	1	2604800	AA	AA	R			Affx-93236656	1	2604800	AA	AA	R			Affx-93259149	1	2602542	AA	AA	R			Affx-93232075	1	2605152	GG	GG	R			Affx-93217425	1	2604026	TT	TT	R			Affx-93236656
Affx-93220564	1	2604085	CC	CC	R				Affx-93232075	1	2605152	GG	GG	R			Affx-93232075	1	2605152	GG	GG	R			Affx-93217304	1	2603646	CC	CC	R			Affx-93229341	1	2605175	AA	AA	R			Affx-93220564	1	2604085	CC	CC	R			Affx-93232075
Affx-93236656	1	2604800	AA	AA	R				Affx-93229341	1	2605175	AA	AA	R			Affx-93229341	1	2605175	AA	AA	R			Affx-93217425	1	2604026	TT	TT	R			Affx-93219210	1	2605303	GG	GG	R			Affx-93236656	1	2604800	AA	AA	R			Affx-93229341
Affx-93232075	1	2605152	GG	GG	R				Affx-93219210	1	2605303	GG	GG	R			Affx-93219210	1	2605303	GG	GG	R			Affx-93220564	1	2604085	CC	CC	R			Affx-93248877	1	2605601	CC	CC	R			Affx-93232075	1	2605152	GG	GG	R			Affx-93219210
Affx-93229341	1	2605175	AA	AA	R				Affx-93248877	1	2605601	CC	CC	R			Affx-93248877	1	2605601	CC	CC	R			Affx-93236656	1	2604800	AA	AA	R			Affx-93234561	1	2605769	GG	GG	R			Affx-93229341	1	2605175	AA	AA	R			Affx-93248877
Affx-93219210	1	2605303	GG	GG	R				Affx-93234561	1	2605769	GG	GG	R			Affx-93234561	1	2605769	GG	GG	R			Affx-93232075	1	2605152	GG	GG	R			Affx-93233872	1	2605787	GG	GG	R			Affx-93219210	1	2605303	GG	GG	R			Affx-93234561
Affx-93248877	1	2605601	CC	CC	R				Affx-93233872	1	2605787	GG	GG	R			Affx-93233872	1	2605787	GG	GG	R			Affx-93229341	1	2605175	AA	AA	R			Affx-93238009	1	2605834	GG	GG	R			Affx-93248877	1	2605601	CC	CC	R			Affx-93233872
Affx-93234561	1	2605769	GG	GG	R				Affx-93238009	1	2605834	GG	GG	R			Affx-93238009	1	2605834	GG	GG	R			Affx-93219210	1	2605303	GG	GG	R			Affx-93224872	1	2605854	GG	GG	R			Affx-93234561	1	2605769	GG	GG	R			Affx-93238009
Affx-93233872	1	2605787	GG	GG	R				Affx-93224872	1	2605854	GG	GG	R			Affx-93224872	1	2605854	GG	GG	R			Affx-93248877	1	2605601	CC	CC	R			Affx-93255907	1	2605890	AA	AA	R			Affx-93233872	1	2605787	GG	GG	R			Affx-93224872
Affx-93238009	1	2605834	GG	GG	R				Affx-93255907	1	2605890	AA	AA	R			Affx-93255907	1	2605890	AA	AA	R			Affx-93234561	1	2605769	GG	GG	R			Affx-93215614	1	2605925	CC	CC	R			Affx-93238009	1	2605834	GG	GG	R			Affx-93255907
Affx-93224872	1	2605854	GG	GG	R				Affx-93215614	1	2605925	CC	CC	R			Affx-93215614	1	2605925	CC	CC	R			Affx-93233872	1	2605787	GG	GG	R			Affx-93248437	1	2606244	AA	AA	R			Affx-93224872	1	2605854	GG	GG	R			Affx-93215614
Affx-93255907	1	2605890	AA	AA	R				Affx-93248437	1	2606244	AA	AA	R			Affx-93248437	1	2606244	AA	AA	R			Affx-93238009	1	2605834	GG	GG	R			Affx-93223593	1	2606392	TT	TT	R			Affx-93255907	1	2605890	AA	AA	R			Affx-93248437
Affx-93215614	1	2605925	CC	CC	R				Affx-93223593	1	2606392	TT	TT	R			Affx-93223593	1	2606392	TT	TT	R			Affx-93224872	1	2605854	GG	GG	R			Affx-93248139	1	2606435	TT	TT	R			Affx-93215614	1	2605925	CC	CC	R			Affx-93223593
Affx-93248437	1	2606244	AA	AA	R				Affx-93248139	1	2606435	TT	TT	R			Affx-93248139	1	2606435	TT	TT	R			Affx-93255907	1	2605890	AA	AA	R			Affx-93234870	1	2606854	TT	TT	R			Affx-93248437	1	2606244	AA	AA	R			Affx-93248139
Affx-93223593	1	2606392	TT	TT	R				Affx-93234870	1	2606854	TT	TT	R			Affx-93234870	1	2606854	TT	TT	R			Affx-93215614	1	2605925	CC	CC	R			Affx-93223980	1	2606887	TT	TT	R			Affx-93223593	1	2606392	TT	TT	R			Affx-93234870
Affx-93248139	1	2606435	TT	TT	R				Affx-93223980	1	2606887	TT	TT	R			Affx-93223980	1	2606887	TT	TT	R			Affx-93248437	1	2606244	AA	AA	R			Affx-93232144	1	2607746	GG	GG	R			Affx-93248139	1	2606435	TT	TT	R			Affx-93223980
Affx-93234870	1	2606854	TT	TT	R				Affx-93232144	1	2607746	GG	GG	R			Affx-93232144	1	2607746	GG	GG	R			Affx-93223593	1	2606392	TT	TT	R			Affx-93241152	1	2608123	CC	CC	R			Affx-93234870	1	2606854	TT	TT	R			Affx-93232144
Affx-93223980	1	2606887	TT	TT	R				Affx-93241152	1	2608123	CC	CC	R			Affx-93241152	1	2608123	CC	CC	R			Affx-93248139	1	2606435	TT	TT	R			Affx-93244446	1	2608300	CC	CC	R			Affx-93223980	1	2606887	TT	TT	R			Affx-93241152
Affx-93232144	1	2607746	GG	GG	R				Affx-93244446	1	2608300	CC	CC	R			Affx-93244446	1	2608300	CC	CC	R			Affx-93234870	1	2606854	TT	TT	R			Affx-93244521	1	2608468	CC	CC	R			Affx-93232144	1	2607746	GG	GG	R			Affx-93244446
Affx-93241152	1	2608123	CC	CC	R				Affx-93244521	1	2608468	CC	CC	R			Affx-93244521	1	2608468	CC	CC	R			Affx-93223980	1	2606887	TT	TT	R			Affx-93246111	1	2626195	CC	CC	R			Affx-93241152	1	2608123	CC	CC	R			Affx-93244521
Affx-93244446	1	2608300	CC	CC	R				Affx-93246111	1	2626195	CC	CC	R			Affx-93246111	1	2626195	CC	CC	R			Affx-93232144	1	2607746	GG	GG	R			Affx-93225804	1	2626313	TT	TT	R			Affx-93244446	1	2608300	CC	CC	R			Affx-93246111
Affx-93244521	1	2608468	CC	CC	R				Affx-93225804	1	2626313	TT	TT	R			Affx-93225804	1	2626313	TT	TT	R			Affx-93241152	1	2608123	CC	CC	R			Affx-93253478	1	2626427	GG	GG	R			Affx-93244521	1	2608468	CC	CC	R			Affx-93225804
Affx-93246111	1	2626195	CC	CC	R				Affx-93253478	1	2626427	GG	GG	R			Affx-93253478	1	2626427	GG	GG	R			Affx-93244446	1	2608300	CC	CC	R			Affx-93232591	1	2626554	GG	GG	R			Affx-93246111	1	2626195	CC	CC	R			Affx-93253478
Affx-93225804	1	2626313	TT	TT	R				Affx-93232591	1	2626554	GG	GG	R			Affx-93232591	1	2626554	GG	GG	R			Affx-93244521	1	2608468	CC	CC	R			Affx-93240768	1	2629837	TT	TT	R			Affx-93225804	1	2626313	TT	TT	R			Affx-93232591
Affx-93253478	1	2626427	GG	GG	R				Affx-93240768	1	2629837	TT	TT	R			Affx-93240768	1	2629837	TT	TT	R			Affx-93246111	1	2626195	CC	CC	R			Affx-93253488	1	2630022	GG	GG	R			Affx-93253478	1	2626427	GG	GG	R			Affx-93240768
Affx-93232591	1	2626554	GG	GG	R				Affx-93253488	1	2630022	GG	GG	R			Affx-93253488	1	2630022	GG	GG	R			Affx-93225804	1	2626313	TT	TT	R			Affx-93216807	1	2630038	GG	GG	R			Affx-93232591	1	2626554	GG	GG	R			Affx-93253488
Affx-93240768	1	2629837	TT	TT	R				Affx-93216807	1	2630038	GG	GG	R			Affx-93216807	1	2630038	GG	GG	R			Affx-93253478	1	2626427	GG	GG	R			Affx-93212947	1	2630128	CC	CC	R			Affx-93240768	1	2629837	TT	TT	R			Affx-93216807
Affx-93253488	1	2630022	GG	GG	R				Affx-93212947	1	2630128	CC	CC	R			Affx-93212947	1	2630128	CC	CC	R			Affx-93232591	1	2626554	GG	GG	R			Affx-93246986	1	2630489	CC	CC	R			Affx-93253488	1	2630022	GG	GG	R			Affx-93212947
Affx-93216807	1	2630038	GG	GG	R				Affx-93246986	1	2630489	CC	CC	R			Affx-93246986	1	2630489	CC	CC	R			Affx-93240768	1	2629837	TT	TT	R			Affx-93242269	1	2630885	CC	CC	R			Affx-93216807	1	2630038	GG	GG	R			Affx-93246986
Affx-93212947	1	2630128	CC	CC	R				Affx-93242269	1	2630885	CC	CC	R			Affx-93242269	1	2630885	CC	CC	R			Affx-93253488	1	2630022	GG	GG	R			Affx-93230853	1	2631913	TC	TC	R			Affx-93212947	1	2630128	CC	CC	R			Affx-93242269
Affx-93246986	1	2630489	CC	CC	R				Affx-93230853	1	2631913	TC	TC	R			Affx-93230853	1	2631913	TC	TC	R			Affx-93216807	1	2630038	GG	GG	R			Affx-93219929	1	2632303	CC	CC	R			Affx-93246986	1	2630489	CC	CC	R			Affx-93219929
Affx-93242269	1	2630885	CC	CC	R				Affx-93219929	1	2632303	CC	CC	R			Affx-93219929	1	2632303	CC	CC	R			Affx-93212947	1	2630128	CC	CC	R			Affx-93226551	1	2632390	TT	TT	R			Affx-93242269	1	2630885	CC	CC	R			Affx-93226551
Affx-93230853	1	2631913	TC	TC	R				Affx-93226551	1	2632390	TT	TT	R			Affx-93226551	1	2632390	TT	TT	R			Affx-93246986	1	2630489	CC	CC	R			Affx-93243436	1	2632452	CC	CC	R			Affx-93230853	1	2631913	TC	TC	R			Affx-93243436
Affx-93219929	1	2632303	CC	CC	R				Affx-93243436	1	2632452	CC	CC	R			Affx-93243436	1	2632452	CC	CC	R			Affx-93242269	1	2630885	CC	CC	R			Affx-93237302	1	2632563	GG	GG	R			Affx-93219929	1	2632303	CC	CC	R			Affx-93237302
Affx-93226551	1	2632390	TT	TT	R				Affx-93237302	1	2632563	GG	GG	R			Affx-93237302	1	2632563	GG	GG	R			Affx-93230853	1	2631913	TC	TC	R			Affx-93213908	1	2633548	TT	TT	R			Affx-93226551	1	2632390	TT	TT	R			Affx-93213908
Affx-93243436	1	2632452	CC	CC	R				Affx-93213908	1	2633548	TT	TT	R			Affx-93213908	1	2633548	TT	TT	R			Affx-93219929	1	2632303	CC	CC	R			Affx-93248647	1	2634115	AA	AA	R			Affx-93243436	1	2632452	CC	CC	R			Affx-93248647
Affx-93237302	1	2632563	GG	GG	R				Affx-93248647	1	2634115	AA	AA	R			Affx-93248647	1	2634115	AA	AA	R			Affx-93226551	1	2632390	TT	TT	R			Affx-93239992	1	2696819	GG	GG	R			Affx-93237302	1	2632563	GG	GG	R			Affx-93239992
Affx-93213908	1	2633548	TT	TT	R				Affx-93239992	1	2696819	GG	GG	R			Affx-93239992	1	2696819	GG	GG	R			Affx-93243436	1	2632452	CC	CC	R			Affx-93256111	1	2697419	GG	GG	R			Affx-93213908	1	2633548	TT	TT	R			Affx-93256111
Affx-93248647	1	2634115	AA	AA	R				Affx-93256111	1	2697419	GG	GG	R			Affx-93256111	1	2697419	GG	GG	R			Affx-93237302	1	2632563	GG	GG	R			Affx-93254962	1	2698957	GG	GG	R			Affx-93248647	1	2634115	AA	AA	R			Affx-93254962
Affx-93239992	1	2696819	GG	GG	R				Affx-93254962	1	2698957	GG	GG	R			Affx-93254962	1	2698957	GG	GG	R			Affx-93213908	1	2633548	TT	TT	R			Affx-93239526	1	2699048	TT	TT	R			Affx-93239992	1	2696819	GG	GG	R			Affx-93239526
Affx-93256111	1	2697419	GG	GG	R				Affx-93239526	1	2699048	TT	TT	R			Affx-93239526	1	2699048	TT	TT	R			Affx-93248647	1	2634115	AA	AA	R			Affx-93244089	1	2700210	AA	AA	R			Affx-93256111	1	2697419	GG	GG	R			Affx-93252507
Affx-93254962	1	2698957	GG	GG	R				Affx-93244089	1	2700210	AA	AA	R			Affx-93244089	1	2700210	AA	AA	R			Affx-93239992	1	2696819	GG	GG	R			Affx-93214864	1	2700261	TT	TT	R			Affx-93254962	1	2698957	GG	GG	R			Affx-93244089
Affx-93239526	1	2699048	TT	TT	R				Affx-93214864	1	2700261	TT	TT	R			Affx-93214864	1	2700261	TT	TT	R			Affx-93256111	1	2697419	GG	GG	R			Affx-93216209	1	2700476	TT	TT	R			Affx-93239526	1	2699048	TT	TT	R			Affx-93214864
Affx-93244089	1	2700210	AA	AA	R				Affx-93216209	1	2700476	TT	TT	R			Affx-93216209	1	2700476	TT	TT	R			Affx-93254962	1	2698957	GG	GG	R			Affx-93255743	1	2700740	GG	GG	R			Affx-93244089	1	2700210	AA	AA	R			Affx-93216209
Affx-93214864	1	2700261	TT	TT	R				Affx-93255743	1	2700740	GG	GG	R			Affx-93255743	1	2700740	GG	GG	R			Affx-93239526	1	2699048	TT	TT	R			Affx-93214147	1	2704353	AA	AA	R			Affx-93214864	1	2700261	TT	TT	R			Affx-93255743
Affx-93216209	1	2700476	TT	TT	R				Affx-93214147	1	2704353	AA	AA	R			Affx-93214147	1	2704353	AA	AA	R			Affx-93244089	1	2700210	AA	AA	R			Affx-93257308	1	2704706	GG	GG	R			Affx-93216209	1	2700476	TT	TT	R			Affx-93214147
Affx-93255743	1	2700740	GG	GG	R				Affx-93257308	1	2704706	GG	GG	R			Affx-93257308	1	2704706	GG	GG	R			Affx-93214864	1	2700261	TT	TT	R			Affx-93231152	1	2704933	AA	AA	R			Affx-93255743	1	2700740	GG	GG	R			Affx-93257308
Affx-93214147	1	2704353	AA	AA	R				Affx-93231152	1	2704933	AA	AA	R			Affx-93231152	1	2704933	AA	AA	R			Affx-93216209	1	2700476	TT	TT	R			Affx-93254140	1	2705101	AA	AA	R			Affx-93214147	1	2704353	AA	AA	R			Affx-93231152
Affx-93257308	1	2704706	GG	GG	R				Affx-93254140	1	2705101	AA	AA	R			Affx-93254140	1	2705101	AA	AA	R			Affx-93255743	1	2700740	GG	GG	R			Affx-93255169	1	2705278	GG	GG	R			Affx-93257308	1	2704706	GG	GG	R			Affx-93254140
Affx-93231152	1	2704933	AA	AA	R				Affx-93255169	1	2705278	GG	GG	R			Affx-93255169	1	2705278	GG	GG	R			Affx-93214147	1	2704353	AA	AA	R			Affx-93217316	1	2798756	TC	TC	R			Affx-93231152	1	2704933	AA	AA	R			Affx-93255169
Affx-93254140	1	2705101	AA	AA	R				Affx-93217316	1	2798756	TC	TC	R			Affx-93217316	1	2798756	TC	TC	R			Affx-93257308	1	2704706	GG	GG	R			Affx-93212263	1	2799287	GG	GG	R			Affx-93254140	1	2705101	AA	AA	R			Affx-93212263
Affx-93255169	1	2705278	GG	GG	R				Affx-93212263	1	2799287	GG	GG	R			Affx-93212263	1	2799287	GG	GG	R			Affx-93231152	1	2704933	AA	AA	R			Affx-93233624	1	2800088	TT	TT	R			Affx-93255169	1	2705278	GG	GG	R			Affx-93233624
Affx-93217316	1	2798756	TC	TC	R				Affx-93233624	1	2800088	TT	TT	R			Affx-93233624	1	2800088	TT	TT	R			Affx-93254140	1	2705101	AA	AA	R			Affx-93221437	1	2800599	GG	GG	R			Affx-93217316	1	2798756	TC	TC	R			Affx-93221437
Affx-93212263	1	2799287	GG	GG	R				Affx-93249476	1	2801407	GG	GG	R			Affx-93221437	1	2800599	GG	GG	R			Affx-93255169	1	2705278	GG	GG	R			Affx-93249476	1	2801407	GG	GG	R			Affx-93212263	1	2799287	GG	GG	R			Affx-93249476
Affx-93233624	1	2800088	TT	TT	R				Affx-93254706	1	2802715	AC	AC	R			Affx-93249476	1	2801407	GG	GG	R			Affx-93217316	1	2798756	TC	TC	R			Affx-93254706	1	2802715	AC	AC	R			Affx-93233624	1	2800088	TT	TT	R			Affx-93239729
Affx-93221437	1	2800599	GG	GG	R				Affx-93239729	1	2802773	AA	AA	R			Affx-93254706	1	2802715	AC	AC	R			Affx-93212263	1	2799287	GG	GG	R			Affx-93239729	1	2802773	AA	AA	R			Affx-93249476	1	2801407	GG	GG	R			Affx-93248686
Affx-93249476	1	2801407	GG	GG	R				Affx-93248686	1	2803458	TT	TT	R			Affx-93239729	1	2802773	AA	AA	R			Affx-93233624	1	2800088	TT	TT	R			Affx-93248686	1	2803458	TT	TT	R			Affx-93254706	1	2802715	AC	AC	R			Affx-93241064
Affx-93254706	1	2802715	AC	AC	R				Affx-93241064	1	2859368	CC	CC	R			Affx-93248686	1	2803458	TT	TT	R			Affx-93249476	1	2801407	GG	GG	R			Affx-93241064	1	2859368	CC	CC	R			Affx-93239729	1	2802773	AA	AA	R			Affx-93242983
Affx-93239729	1	2802773	AA	AA	R				Affx-93242983	1	2860227	TT	TT	R			Affx-93241064	1	2859368	CC	CC	R			Affx-93254706	1	2802715	AC	AC	R			Affx-93242983	1	2860227	TT	TT	R			Affx-93248686	1	2803458	TT	TT	R			Affx-93239649
Affx-93248686	1	2803458	TT	TT	R				Affx-93239649	1	2860891	GG	GG	R			Affx-93242983	1	2860227	TT	TT	R			Affx-93239729	1	2802773	AA	AA	R			Affx-93239649	1	2860891	GG	GG	R			Affx-93241064	1	2859368	CC	CC	R			Affx-93219639
Affx-93241064	1	2859368	CC	CC	R				Affx-93219639	1	2861423	CC	CC	R			Affx-93239649	1	2860891	GG	GG	R			Affx-93248686	1	2803458	TT	TT	R			Affx-93219639	1	2861423	CC	CC	R			Affx-93242983	1	2860227	TT	TT	R			Affx-93241977
Affx-93242983	1	2860227	TT	TT	R				Affx-93241977	1	2861700	CC	CC	R			Affx-93219639	1	2861423	CC	CC	R			Affx-93241064	1	2859368	CC	CC	R			Affx-93241977	1	2861700	CC	CC	R			Affx-93239649	1	2860891	GG	GG	R			Affx-93251841
Affx-93239649	1	2860891	GG	GG	R				Affx-93251841	1	2861732	TT	TT	R			Affx-93241977	1	2861700	CC	CC	R			Affx-93242983	1	2860227	TT	TT	R			Affx-93251841	1	2861732	TT	TT	R			Affx-93219639	1	2861423	CC	CC	R			Affx-93259900
Affx-93219639	1	2861423	CC	CC	R				Affx-93259900	1	2862034	TT	TT	R			Affx-93251841	1	2861732	TT	TT	R			Affx-93239649	1	2860891	GG	GG	R			Affx-93259900	1	2862034	TT	TT	R			Affx-93241977	1	2861700	CC	CC	R			Affx-93258036
Affx-93241977	1	2861700	CC	CC	R				Affx-93258036	1	2862886	CC	CC	R			Affx-93259900	1	2862034	TT	TT	R			Affx-93219639	1	2861423	CC	CC	R			Affx-93258036	1	2862886	CC	CC	R			Affx-93251841	1	2861732	TT	TT	R			Affx-93251421
Affx-93251841	1	2861732	TT	TT	R				Affx-93251421	1	2863433	TT	TT	R			Affx-93258036	1	2862886	CC	CC	R			Affx-93241977	1	2861700	CC	CC	R			Affx-93251421	1	2863433	TT	TT	R			Affx-93259900	1	2862034	TT	TT	R			Affx-93216481
Affx-93259900	1	2862034	TT	TT	R				Affx-93216481	1	2863454	GG	GG	R			Affx-93251421	1	2863433	TT	TT	R			Affx-93251841	1	2861732	TT	TT	R			Affx-93216481	1	2863454	GG	GG	R			Affx-93258036	1	2862886	CC	CC	R			Affx-93219628
Affx-93258036	1	2862886	CC	CC	R				Affx-93219628	1	2863759	CC	CC	R			Affx-93216481	1	2863454	GG	GG	R			Affx-93259900	1	2862034	TT	TT	R			Affx-93219628	1	2863759	CC	CC	R			Affx-93251421	1	2863433	TT	TT	R			Affx-93245635
Affx-93251421	1	2863433	TT	TT	R				Affx-93239857	1	2898908	AA	AA	R			Affx-93219628	1	2863759	CC	CC	R			Affx-93258036	1	2862886	CC	CC	R			Affx-93239857	1	2898908	AA	AA	R			Affx-93216481	1	2863454	GG	GG	R			Affx-93239857
Affx-93216481	1	2863454	GG	GG	R				Affx-93248557	1	2899640	CC	CC	R			Affx-93239857	1	2898908	AA	AA	R			Affx-93251421	1	2863433	TT	TT	R			Affx-93248557	1	2899640	CC	CC	R			Affx-93219628	1	2863759	CC	CC	R			Affx-93248557
Affx-93219628	1	2863759	CC	CC	R				Affx-93234687	1	2899735	AA	AA	R			Affx-93248557	1	2899640	CC	CC	R			Affx-93216481	1	2863454	GG	GG	R			Affx-93234687	1	2899735	AA	AA	R			Affx-93239857	1	2898908	AA	AA	R			Affx-93234687
Affx-93239857	1	2898908	AA	AA	R				Affx-93242258	1	2917233	AA	AA	R			Affx-93234687	1	2899735	AA	AA	R			Affx-93219628	1	2863759	CC	CC	R			Affx-93242258	1	2917233	AA	AA	R			Affx-93248557	1	2899640	CC	CC	R			Affx-93242258
Affx-93248557	1	2899640	CC	CC	R				Affx-93243957	1	2917841	AA	AA	R			Affx-93242258	1	2917233	AA	AA	R			Affx-93239857	1	2898908	AA	AA	R			Affx-93243957	1	2917841	AA	AA	R			Affx-93234687	1	2899735	AA	AA	R			Affx-93233939
Affx-93234687	1	2899735	AA	AA	R				Affx-93233939	1	2917972	CC	CC	R			Affx-93243957	1	2917841	AA	AA	R			Affx-93248557	1	2899640	CC	CC	R			Affx-93233939	1	2917972	CC	CC	R			Affx-93242258	1	2917233	AA	AA	R			Affx-93246527
Affx-93242258	1	2917233	AA	AA	R				Affx-93246527	1	2966146	CC	CC	R			Affx-93233939	1	2917972	CC	CC	R			Affx-93234687	1	2899735	AA	AA	R			Affx-93246527	1	2966146	CC	CC	R			Affx-93243957	1	2917841	AA	AA	R			Affx-93238080
Affx-93243957	1	2917841	AA	AA	R				Affx-93238080	1	2966420	CC	CC	R			Affx-93246527	1	2966146	CC	CC	R			Affx-93242258	1	2917233	AA	AA	R			Affx-93238080	1	2966420	CC	CC	R			Affx-93233939	1	2917972	CC	CC	R			Affx-93224680
Affx-93233939	1	2917972	CC	CC	R				Affx-93224680	1	2966467	TT	TT	R			Affx-93238080	1	2966420	CC	CC	R			Affx-93243957	1	2917841	AA	AA	R			Affx-93224680	1	2966467	TT	TT	R			Affx-93246527	1	2966146	CC	CC	R			Affx-93231680
Affx-93246527	1	2966146	CC	CC	R				Affx-93231680	1	2966491	GG	GG	R			Affx-93224680	1	2966467	TT	TT	R			Affx-93233939	1	2917972	CC	CC	R			Affx-93231680	1	2966491	GG	GG	R			Affx-93238080	1	2966420	CC	CC	R			Affx-93256372
Affx-93238080	1	2966420	CC	CC	R				Affx-93256372	1	2966628	GG	GG	R			Affx-93231680	1	2966491	GG	GG	R			Affx-93246527	1	2966146	CC	CC	R			Affx-93256372	1	2966628	GG	GG	R			Affx-93224680	1	2966467	TT	TT	R			Affx-93254775
Affx-93224680	1	2966467	TT	TT	R				Affx-93254775	1	2966690	AA	AA	R			Affx-93256372	1	2966628	GG	GG	R			Affx-93238080	1	2966420	CC	CC	R			Affx-93254775	1	2966690	AA	AA	R			Affx-93231680	1	2966491	GG	GG	R			Affx-93221597
Affx-93231680	1	2966491	GG	GG	R				Affx-93221597	1	2979542	GG	GG	R			Affx-93254775	1	2966690	AA	AA	R			Affx-93224680	1	2966467	TT	TT	R			Affx-93221597	1	2979542	GG	GG	R			Affx-93256372	1	2966628	GG	GG	R			Affx-93258149
Affx-93256372	1	2966628	GG	GG	R				Affx-93258149	1	2979742	GG	GG	R			Affx-93221597	1	2979542	GG	GG	R			Affx-93231680	1	2966491	GG	GG	R			Affx-93258149	1	2979742	GG	GG	R			Affx-93254775	1	2966690	AA	AA	R			Affx-93258494
Affx-93254775	1	2966690	AA	AA	R				Affx-93258494	1	2980571	CC	CC	R			Affx-93258149	1	2979742	GG	GG	R			Affx-93256372	1	2966628	GG	GG	R			Affx-93258494	1	2980571	CC	CC	R			Affx-93221597	1	2979542	GG	GG	R			Affx-93226270
Affx-93221597	1	2979542	GG	GG	R				Affx-93226270	1	2980592	GG	GG	R			Affx-93258494	1	2980571	CC	CC	R			Affx-93254775	1	2966690	AA	AA	R			Affx-93226270	1	2980592	GG	GG	R			Affx-93258149	1	2979742	GG	GG	R			Affx-93238272
Affx-93258149	1	2979742	GG	GG	R				Affx-93238272	1	2980991	GG	GG	R			Affx-93226270	1	2980592	GG	GG	R			Affx-93221597	1	2979542	GG	GG	R			Affx-93238272	1	2980991	GG	GG	R			Affx-93258494	1	2980571	CC	CC	R			Affx-93258371
Affx-93258494	1	2980571	CC	CC	R				Affx-93258371	1	2981332	CC	CC	R			Affx-93238272	1	2980991	GG	GG	R			Affx-93258149	1	2979742	GG	GG	R			Affx-93258371	1	2981332	CC	CC	R			Affx-93226270	1	2980592	GG	GG	R			Affx-93259255
Affx-93226270	1	2980592	GG	GG	R				Affx-93259255	1	2981639	GG	GG	R			Affx-93258371	1	2981332	CC	CC	R			Affx-93258494	1	2980571	CC	CC	R			Affx-93259255	1	2981639	GG	GG	R			Affx-93238272	1	2980991	GG	GG	R			Affx-93244799
Affx-93238272	1	2980991	GG	GG	R				Affx-93244799	1	2981828	CC	CC	R			Affx-93259255	1	2981639	GG	GG	R			Affx-93226270	1	2980592	GG	GG	R			Affx-93244799	1	2981828	CC	CC	R			Affx-93258371	1	2981332	CC	CC	R			Affx-93236498
Affx-93258371	1	2981332	CC	CC	R				Affx-93236498	1	2982071	CC	CC	R			Affx-93244799	1	2981828	CC	CC	R			Affx-93238272	1	2980991	GG	GG	R			Affx-93236498	1	2982071	CC	CC	R			Affx-93259255	1	2981639	GG	GG	R			Affx-93243121
Affx-93259255	1	2981639	GG	GG	R				Affx-93243121	1	2982479	CC	CC	R			Affx-93236498	1	2982071	CC	CC	R			Affx-93258371	1	2981332	CC	CC	R			Affx-93243121	1	2982479	CC	CC	R			Affx-93244799	1	2981828	CC	CC	R			Affx-93245078
Affx-93244799	1	2981828	CC	CC	R				Affx-93245078	1	2982785	GG	GG	R			Affx-93243121	1	2982479	CC	CC	R			Affx-93259255	1	2981639	GG	GG	R			Affx-93245078	1	2982785	GG	GG	R			Affx-93236498	1	2982071	CC	CC	R			Affx-93260370
Affx-93236498	1	2982071	CC	CC	R				Affx-93260370	1	3023142	CC	CC	R			Affx-93245078	1	2982785	GG	GG	R			Affx-93244799	1	2981828	CC	CC	R			Affx-93260370	1	3023142	CC	CC	R			Affx-93243121	1	2982479	CC	CC	R			Affx-93211810
Affx-93243121	1	2982479	CC	CC	R				Affx-93211810	1	3031246	GG	GG	R			Affx-93260370	1	3023142	CC	CC	R			Affx-93236498	1	2982071	CC	CC	R			Affx-93211810	1	3031246	GG	GG	R			Affx-93245078	1	2982785	GG	GG	R			Affx-93222265
Affx-93245078	1	2982785	GG	GG	R				Affx-93222265	1	3031916	GG	GG	R			Affx-93211810	1	3031246	GG	GG	R			Affx-93243121	1	2982479	CC	CC	R			Affx-93222265	1	3031916	GG	GG	R			Affx-93260370	1	3023142	CC	CC	R			Affx-93229096
Affx-93260370	1	3023142	CC	CC	R				Affx-93229096	1	3032139	GG	GG	R			Affx-93222265	1	3031916	GG	GG	R			Affx-93245078	1	2982785	GG	GG	R			Affx-93229096	1	3032139	GG	GG	R			Affx-93211810	1	3031246	GG	GG	R			Affx-93229902
Affx-93211810	1	3031246	GG	GG	R				Affx-93229902	1	3032245	GG	GG	R			Affx-93229096	1	3032139	GG	GG	R			Affx-93260370	1	3023142	CC	CC	R			Affx-93229902	1	3032245	GG	GG	R			Affx-93222265	1	3031916	GG	GG	R			Affx-93228631
Affx-93222265	1	3031916	GG	GG	R				Affx-93228631	1	3035001	AA	AA	R			Affx-93229902	1	3032245	GG	GG	R			Affx-93211810	1	3031246	GG	GG	R			Affx-93228631	1	3035001	AA	AA	R			Affx-93229096	1	3032139	GG	GG	R			Affx-93228746
Affx-93229096	1	3032139	GG	GG	R				Affx-93228746	1	3035317	CC	CC	R			Affx-93228631	1	3035001	AA	AA	R			Affx-93222265	1	3031916	GG	GG	R			Affx-93228746	1	3035317	CC	CC	R			Affx-93229902	1	3032245	GG	GG	R			Affx-93233620
Affx-93229902	1	3032245	GG	GG	R				Affx-93233620	1	3035484	TT	TT	R			Affx-93228746	1	3035317	CC	CC	R			Affx-93229096	1	3032139	GG	GG	R			Affx-93233620	1	3035484	TT	TT	R			Affx-93228631	1	3035001	AA	AA	R			Affx-93255646
Affx-93228631	1	3035001	AA	AA	R				Affx-93255646	1	3035764	CC	CC	R			Affx-93233620	1	3035484	TT	TT	R			Affx-93229902	1	3032245	GG	GG	R			Affx-93255646	1	3035764	CC	CC	R			Affx-93228746	1	3035317	CC	CC	R			Affx-93222440
Affx-93228746	1	3035317	CC	CC	R				Affx-93222440	1	3036506	TT	TT	R			Affx-93255646	1	3035764	CC	CC	R			Affx-93228631	1	3035001	AA	AA	R			Affx-93222440	1	3036506	TT	TT	R			Affx-93233620	1	3035484	TT	TT	R			Affx-93260563
Affx-93233620	1	3035484	TT	TT	R				Affx-93260563	1	3037516	CC	CC	R			Affx-93222440	1	3036506	TT	TT	R			Affx-93228746	1	3035317	CC	CC	R			Affx-93260563	1	3037516	CC	CC	R			Affx-93255646	1	3035764	CC	CC	R			Affx-93216270
Affx-93255646	1	3035764	CC	CC	R				Affx-93216270	1	3038878	CC	CC	R			Affx-93260563	1	3037516	CC	CC	R			Affx-93233620	1	3035484	TT	TT	R			Affx-93216270	1	3038878	CC	CC	R			Affx-93222440	1	3036506	TT	TT	R			Affx-93241078
Affx-93222440	1	3036506	TT	TT	R				Affx-93241078	1	3038926	CC	CC	R			Affx-93216270	1	3038878	CC	CC	R			Affx-93255646	1	3035764	CC	CC	R			Affx-93241078	1	3038926	CC	CC	R			Affx-93260563	1	3037516	CC	CC	R			Affx-93250873
Affx-93260563	1	3037516	CC	CC	R				Affx-93250873	1	3039682	TT	TT	R			Affx-93241078	1	3038926	CC	CC	R			Affx-93222440	1	3036506	TT	TT	R			Affx-93250873	1	3039682	TT	TT	R			Affx-93216270	1	3038878	CC	CC	R			Affx-93212736
Affx-93216270	1	3038878	CC	CC	R				Affx-93212736	1	3040067	CC	CC	R			Affx-93250873	1	3039682	TT	TT	R			Affx-93260563	1	3037516	CC	CC	R			Affx-93212736	1	3040067	CC	CC	R			Affx-93241078	1	3038926	CC	CC	R			Affx-93223649
Affx-93241078	1	3038926	CC	CC	R				Affx-93223649	1	3040509	CC	CC	R			Affx-93212736	1	3040067	CC	CC	R			Affx-93216270	1	3038878	CC	CC	R			Affx-93223649	1	3040509	CC	CC	R			Affx-93250873	1	3039682	TT	TT	R			Affx-93255023
Affx-93250873	1	3039682	TT	TT	R				Affx-93255023	1	3041585	CC	CC	R			Affx-93223649	1	3040509	CC	CC	R			Affx-93241078	1	3038926	CC	CC	R			Affx-93255023	1	3041585	CC	CC	R			Affx-93212736	1	3040067	CC	CC	R			Affx-93243060
Affx-93212736	1	3040067	CC	CC	R				Affx-93243060	1	3048287	TT	TT	R			Affx-93255023	1	3041585	CC	CC	R			Affx-93250873	1	3039682	TT	TT	R			Affx-93243060	1	3048287	TT	TT	R			Affx-93223649	1	3040509	CC	CC	R			Affx-93219697
Affx-93223649	1	3040509	CC	CC	R				Affx-93219697	1	3048408	TT	TT	R			Affx-93243060	1	3048287	TT	TT	R			Affx-93212736	1	3040067	CC	CC	R			Affx-93219697	1	3048408	TT	TT	R			Affx-93255023	1	3041585	CC	CC	R			Affx-93257225
Affx-93255023	1	3041585	CC	CC	R				Affx-93257225	1	3048747	AA	AA	R			Affx-93219697	1	3048408	TT	TT	R			Affx-93223649	1	3040509	CC	CC	R			Affx-93257225	1	3048747	AA	AA	R			Affx-93243060	1	3048287	TT	TT	R			Affx-93257112
Affx-93243060	1	3048287	TT	TT	R				Affx-93257112	1	3048830	AA	AA	R			Affx-93257225	1	3048747	AA	AA	R			Affx-93255023	1	3041585	CC	CC	R			Affx-93257112	1	3048830	AA	AA	R			Affx-93219697	1	3048408	TT	TT	R			Affx-93214203
Affx-93219697	1	3048408	TT	TT	R				Affx-93214203	1	3049218	GG	GG	R			Affx-93257112	1	3048830	AA	AA	R			Affx-93243060	1	3048287	TT	TT	R			Affx-93214203	1	3049218	GG	GG	R			Affx-93257225	1	3048747	AA	AA	R			Affx-93240562
Affx-93257225	1	3048747	AA	AA	R				Affx-93227189	1	3052360	TG	TG	R			Affx-93214203	1	3049218	GG	GG	R			Affx-93219697	1	3048408	TT	TT	R			Affx-93227189	1	3052360	TG	TG	R			Affx-93257112	1	3048830	AA	AA	R			Affx-93220751
Affx-93257112	1	3048830	AA	AA	R				Affx-93240562	1	3055593	TT	TT	R			Affx-93227189	1	3052360	TG	TG	R			Affx-93257225	1	3048747	AA	AA	R			Affx-93240562	1	3055593	TT	TT	R			Affx-93214203	1	3049218	GG	GG	R			Affx-93259763
Affx-93214203	1	3049218	GG	GG	R				Affx-93220751	1	3056246	GG	GG	R			Affx-93240562	1	3055593	TT	TT	R			Affx-93257112	1	3048830	AA	AA	R			Affx-93220751	1	3056246	GG	GG	R			Affx-93227189	1	3052360	TG	TG	R			Affx-93229662
Affx-93227189	1	3052360	TG	TG	R				Affx-93259763	1	3056487	TT	TT	R			Affx-93220751	1	3056246	GG	GG	R			Affx-93214203	1	3049218	GG	GG	R			Affx-93259763	1	3056487	TT	TT	R			Affx-93240562	1	3055593	TT	TT	R			Affx-93216583
Affx-93240562	1	3055593	TT	TT	R				Affx-93229662	1	3058249	GG	GG	R			Affx-93259763	1	3056487	TT	TT	R			Affx-93227189	1	3052360	TG	TG	R			Affx-93229662	1	3058249	GG	GG	R			Affx-93220751	1	3056246	GG	GG	R			Affx-93220001
Affx-93220751	1	3056246	GG	GG	R				Affx-93216583	1	3060137	GG	GG	R			Affx-93229662	1	3058249	GG	GG	R			Affx-93240562	1	3055593	TT	TT	R			Affx-93216583	1	3060137	GG	GG	R			Affx-93259763	1	3056487	TT	TT	R			Affx-93233514
Affx-93259763	1	3056487	TT	TT	R				Affx-93252371	1	3060419	CG	CG	R			Affx-93216583	1	3060137	GG	GG	R			Affx-93220751	1	3056246	GG	GG	R			Affx-93252371	1	3060419	CG	CG	R			Affx-93229662	1	3058249	GG	GG	R			Affx-93248136
Affx-93229662	1	3058249	GG	GG	R				Affx-93220001	1	3084340	AA	AA	R			Affx-93252371	1	3060419	CG	CG	R			Affx-93259763	1	3056487	TT	TT	R			Affx-93220001	1	3084340	AA	AA	R			Affx-93216583	1	3060137	GG	GG	R			Affx-93260966
Affx-93216583	1	3060137	GG	GG	R				Affx-93233514	1	3084457	AA	AA	R			Affx-93220001	1	3084340	AA	AA	R			Affx-93229662	1	3058249	GG	GG	R			Affx-93233514	1	3084457	AA	AA	R			Affx-93252371	1	3060419	CG	CG	R			Affx-93247177
Affx-93252371	1	3060419	CG	CG	R				Affx-93248136	1	3084532	TT	TT	R			Affx-93233514	1	3084457	AA	AA	R			Affx-93216583	1	3060137	GG	GG	R			Affx-93248136	1	3084532	TT	TT	R			Affx-93220001	1	3084340	AA	AA	R			Affx-93219512
Affx-93220001	1	3084340	AA	AA	R				Affx-93260966	1	3084686	AA	AA	R			Affx-93248136	1	3084532	TT	TT	R			Affx-93252371	1	3060419	CG	CG	R			Affx-93260966	1	3084686	AA	AA	R			Affx-93233514	1	3084457	AA	AA	R			Affx-93243098
Affx-93233514	1	3084457	AA	AA	R				Affx-93247177	1	3085469	GG	GG	R			Affx-93260966	1	3084686	AA	AA	R			Affx-93220001	1	3084340	AA	AA	R			Affx-93247177	1	3085469	GG	GG	R			Affx-93248136	1	3084532	TT	TT	R			Affx-93226295
Affx-93248136	1	3084532	TT	TT	R				Affx-93219512	1	3085557	TT	TT	R			Affx-93247177	1	3085469	GG	GG	R			Affx-93233514	1	3084457	AA	AA	R			Affx-93219512	1	3085557	TT	TT	R			Affx-93260966	1	3084686	AA	AA	R			Affx-93252446
Affx-93260966	1	3084686	AA	AA	R				Affx-93243098	1	3086023	AA	AA	R			Affx-93219512	1	3085557	TT	TT	R			Affx-93248136	1	3084532	TT	TT	R			Affx-93243098	1	3086023	AA	AA	R			Affx-93247177	1	3085469	GG	GG	R			Affx-93215788
Affx-93247177	1	3085469	GG	GG	R				Affx-93226295	1	3086331	GG	GG	R			Affx-93243098	1	3086023	AA	AA	R			Affx-93260966	1	3084686	AA	AA	R			Affx-93226295	1	3086331	GG	GG	R			Affx-93219512	1	3085557	TT	TT	R			Affx-93219471
Affx-93219512	1	3085557	TT	TT	R				Affx-93252446	1	3086541	TT	TT	R			Affx-93226295	1	3086331	GG	GG	R			Affx-93247177	1	3085469	GG	GG	R			Affx-93252446	1	3086541	TT	TT	R			Affx-93243098	1	3086023	AA	AA	R			Affx-93226431
Affx-93243098	1	3086023	AA	AA	R				Affx-93215788	1	3086812	CC	CC	R			Affx-93252446	1	3086541	TT	TT	R			Affx-93219512	1	3085557	TT	TT	R			Affx-93215788	1	3086812	CC	CC	R			Affx-93226295	1	3086331	GG	GG	R			Affx-93250542
Affx-93226295	1	3086331	GG	GG	R				Affx-93219471	1	3087190	CC	CC	R			Affx-93215788	1	3086812	CC	CC	R			Affx-93243098	1	3086023	AA	AA	R			Affx-93219471	1	3087190	CC	CC	R			Affx-93252446	1	3086541	TT	TT	R			Affx-93258755
Affx-93252446	1	3086541	TT	TT	R				Affx-93226431	1	3087574	AA	AA	R			Affx-93219471	1	3087190	CC	CC	R			Affx-93226295	1	3086331	GG	GG	R			Affx-93226431	1	3087574	AA	AA	R			Affx-93215788	1	3086812	CC	CC	R			Affx-93214006
Affx-93215788	1	3086812	CC	CC	R				Affx-93250542	1	3087639	GG	GG	R			Affx-93226431	1	3087574	AA	AA	R			Affx-93252446	1	3086541	TT	TT	R			Affx-93250542	1	3087639	GG	GG	R			Affx-93219471	1	3087190	CC	CC	R			Affx-93254513
Affx-93219471	1	3087190	CC	CC	R				Affx-93258755	1	3087651	GG	GG	R			Affx-93250542	1	3087639	GG	GG	R			Affx-93215788	1	3086812	CC	CC	R			Affx-93258755	1	3087651	GG	GG	R			Affx-93226431	1	3087574	AA	AA	R			Affx-93243431
Affx-93226431	1	3087574	AA	AA	R				Affx-93214006	1	3087657	TT	TT	R			Affx-93258755	1	3087651	GG	GG	R			Affx-93219471	1	3087190	CC	CC	R			Affx-93214006	1	3087657	TT	TT	R			Affx-93250542	1	3087639	GG	GG	R			Affx-93241305
Affx-93250542	1	3087639	GG	GG	R				Affx-93254513	1	3087688	TT	TT	R			Affx-93214006	1	3087657	TT	TT	R			Affx-93226431	1	3087574	AA	AA	R			Affx-93254513	1	3087688	TT	TT	R			Affx-93258755	1	3087651	GG	GG	R			Affx-93236456
Affx-93258755	1	3087651	GG	GG	R				Affx-93243431	1	3088042	GG	GG	R			Affx-93254513	1	3087688	TT	TT	R			Affx-93250542	1	3087639	GG	GG	R			Affx-93243431	1	3088042	GG	GG	R			Affx-93214006	1	3087657	TT	TT	R			Affx-93222021
Affx-93214006	1	3087657	TT	TT	R				Affx-93241305	1	3088066	TT	TT	R			Affx-93243431	1	3088042	GG	GG	R			Affx-93258755	1	3087651	GG	GG	R			Affx-93241305	1	3088066	TT	TT	R			Affx-93254513	1	3087688	TT	TT	R			Affx-93225740
Affx-93254513	1	3087688	TT	TT	R				Affx-93236456	1	3088252	AA	AA	R			Affx-93241305	1	3088066	TT	TT	R			Affx-93214006	1	3087657	TT	TT	R			Affx-93236456	1	3088252	AA	AA	R			Affx-93243431	1	3088042	GG	GG	R			Affx-93226658
Affx-93243431	1	3088042	GG	GG	R				Affx-93222021	1	3088283	TT	TT	R			Affx-93236456	1	3088252	AA	AA	R			Affx-93254513	1	3087688	TT	TT	R			Affx-93222021	1	3088283	TT	TT	R			Affx-93241305	1	3088066	TT	TT	R			Affx-93257933
Affx-93241305	1	3088066	TT	TT	R				Affx-93225740	1	3088468	TT	TT	R			Affx-93222021	1	3088283	TT	TT	R			Affx-93243431	1	3088042	GG	GG	R			Affx-93225740	1	3088468	TT	TT	R			Affx-93236456	1	3088252	AA	AA	R			Affx-93257502
Affx-93236456	1	3088252	AA	AA	R				Affx-93226658	1	3088946	TT	TT	R			Affx-93225740	1	3088468	TT	TT	R			Affx-93241305	1	3088066	TT	TT	R			Affx-93226658	1	3088946	TT	TT	R			Affx-93222021	1	3088283	TT	TT	R			Affx-93240550
Affx-93222021	1	3088283	TT	TT	R				Affx-93257933	1	3088959	CC	CC	R			Affx-93226658	1	3088946	TT	TT	R			Affx-93236456	1	3088252	AA	AA	R			Affx-93257933	1	3088959	CC	CC	R			Affx-93225740	1	3088468	TT	TT	R			Affx-93249802
Affx-93225740	1	3088468	TT	TT	R				Affx-93257502	1	3089172	GG	GG	R			Affx-93257933	1	3088959	CC	CC	R			Affx-93222021	1	3088283	TT	TT	R			Affx-93257502	1	3089172	GG	GG	R			Affx-93226658	1	3088946	TT	TT	R			Affx-93226255
Affx-93226658	1	3088946	TT	TT	R				Affx-93240550	1	3089439	CC	CC	R			Affx-93257502	1	3089172	GG	GG	R			Affx-93225740	1	3088468	TT	TT	R			Affx-93240550	1	3089439	CC	CC	R			Affx-93257933	1	3088959	CC	CC	R			Affx-93214005
Affx-93257933	1	3088959	CC	CC	R				Affx-93249802	1	3094345	AA	AA	R			Affx-93240550	1	3089439	CC	CC	R			Affx-93226658	1	3088946	TT	TT	R			Affx-93249802	1	3094345	AA	AA	R			Affx-93257502	1	3089172	GG	GG	R			Affx-93240046
Affx-93257502	1	3089172	GG	GG	R				Affx-93226255	1	3095010	AA	AA	R			Affx-93249802	1	3094345	AA	AA	R			Affx-93257933	1	3088959	CC	CC	R			Affx-93226255	1	3095010	AA	AA	R			Affx-93240550	1	3089439	CC	CC	R			Affx-93225466
Affx-93240550	1	3089439	CC	CC	R				Affx-93214005	1	3096383	CC	CC	R			Affx-93226255	1	3095010	AA	AA	R			Affx-93257502	1	3089172	GG	GG	R			Affx-93214005	1	3096383	CC	CC	R			Affx-93249802	1	3094345	AA	AA	R			Affx-93260880
Affx-93249802	1	3094345	AA	AA	R				Affx-93240046	1	3096969	TT	TT	R			Affx-93214005	1	3096383	CC	CC	R			Affx-93240550	1	3089439	CC	CC	R			Affx-93240046	1	3096969	TT	TT	R			Affx-93226255	1	3095010	AA	AA	R			Affx-93260723
Affx-93226255	1	3095010	AA	AA	R				Affx-93225466	1	3097006	TT	TT	R			Affx-93240046	1	3096969	TT	TT	R			Affx-93249802	1	3094345	AA	AA	R			Affx-93225466	1	3097006	TT	TT	R			Affx-93214005	1	3096383	CC	CC	R			Affx-93248495
Affx-93214005	1	3096383	CC	CC	R				Affx-93260880	1	3098424	GG	GG	R			Affx-93225466	1	3097006	TT	TT	R			Affx-93226255	1	3095010	AA	AA	R			Affx-93260880	1	3098424	GG	GG	R			Affx-93240046	1	3096969	TT	TT	R			Affx-93215478
Affx-93240046	1	3096969	TT	TT	R				Affx-93260723	1	3098619	CC	CC	R			Affx-93260880	1	3098424	GG	GG	R			Affx-93214005	1	3096383	CC	CC	R			Affx-93248495	1	3098655	TT	TT	R			Affx-93225466	1	3097006	TT	TT	R			Affx-93240398
Affx-93225466	1	3097006	TT	TT	R				Affx-93248495	1	3098655	TT	TT	R			Affx-93260723	1	3098619	CC	CC	R			Affx-93240046	1	3096969	TT	TT	R			Affx-93215478	1	3098834	GG	GG	R			Affx-93260880	1	3098424	GG	GG	R			Affx-93224129
Affx-93260880	1	3098424	GG	GG	R				Affx-93215478	1	3098834	GG	GG	R			Affx-93248495	1	3098655	TT	TT	R			Affx-93225466	1	3097006	TT	TT	R			Affx-93240398	1	3099137	CC	CC	R			Affx-93260723	1	3098619	CC	CC	R			Affx-93233569
Affx-93260723	1	3098619	CC	CC	R				Affx-93240398	1	3099137	CC	CC	R			Affx-93215478	1	3098834	GG	GG	R			Affx-93260880	1	3098424	GG	GG	R			Affx-93224129	1	3099638	CC	CC	R			Affx-93248495	1	3098655	TT	TT	R			Affx-93221256
Affx-93248495	1	3098655	TT	TT	R				Affx-93224129	1	3099638	CC	CC	R			Affx-93240398	1	3099137	CC	CC	R			Affx-93260723	1	3098619	CC	CC	R			Affx-93233569	1	3099686	GG	GG	R			Affx-93215478	1	3098834	GG	GG	R			Affx-93233931
Affx-93215478	1	3098834	GG	GG	R				Affx-93233569	1	3099686	GG	GG	R			Affx-93224129	1	3099638	CC	CC	R			Affx-93248495	1	3098655	TT	TT	R			Affx-93221256	1	3099729	AA	AA	R			Affx-93240398	1	3099137	CC	CC	R			Affx-93217037
Affx-93240398	1	3099137	CC	CC	R				Affx-93221256	1	3099729	AA	AA	R			Affx-93233569	1	3099686	GG	GG	R			Affx-93215478	1	3098834	GG	GG	R			Affx-93233931	1	3099945	CC	CC	R			Affx-93224129	1	3099638	CC	CC	R			Affx-93214959
Affx-93224129	1	3099638	CC	CC	R				Affx-93233931	1	3099945	CC	CC	R			Affx-93221256	1	3099729	AA	AA	R			Affx-93240398	1	3099137	CC	CC	R			Affx-93217037	1	3100604	CC	CC	R			Affx-93233569	1	3099686	GG	GG	R			Affx-93230726
Affx-93233569	1	3099686	GG	GG	R				Affx-93217037	1	3100604	CC	CC	R			Affx-93233931	1	3099945	CC	CC	R			Affx-93224129	1	3099638	CC	CC	R			Affx-93214959	1	3319745	TT	TT	R			Affx-93221256	1	3099729	AA	AA	R			Affx-93232705
Affx-93221256	1	3099729	AA	AA	R				Affx-93214959	1	3319745	TT	TT	R			Affx-93217037	1	3100604	CC	CC	R			Affx-93233569	1	3099686	GG	GG	R			Affx-93232705	1	3320232	TT	TT	R			Affx-93233931	1	3099945	CC	CC	R			Affx-93219327
Affx-93233931	1	3099945	CC	CC	R				Affx-93232705	1	3320232	TT	TT	R			Affx-93214959	1	3319745	TT	TT	R			Affx-93221256	1	3099729	AA	AA	R			Affx-93219327	1	3321055	GG	GG	R			Affx-93217037	1	3100604	CC	CC	R			Affx-93227302
Affx-93217037	1	3100604	CC	CC	R				Affx-93219327	1	3321055	GG	GG	R			Affx-93232705	1	3320232	TT	TT	R			Affx-93233931	1	3099945	CC	CC	R			Affx-93227302	1	3321415	GG	GG	R			Affx-93214959	1	3319745	TT	TT	R			Affx-93217952
Affx-93214959	1	3319745	TT	TT	R				Affx-93227302	1	3321415	GG	GG	R			Affx-93219327	1	3321055	GG	GG	R			Affx-93217037	1	3100604	CC	CC	R			Affx-93217952	1	3321427	GG	GG	R			Affx-93232705	1	3320232	TT	TT	R			Affx-93241249
Affx-93232705	1	3320232	TT	TT	R				Affx-93217952	1	3321427	GG	GG	R			Affx-93227302	1	3321415	GG	GG	R			Affx-93214959	1	3319745	TT	TT	R			Affx-93241249	1	3321695	AA	AA	R			Affx-93219327	1	3321055	GG	GG	R			Affx-93232180
Affx-93219327	1	3321055	GG	GG	R				Affx-93241249	1	3321695	AA	AA	R			Affx-93217952	1	3321427	GG	GG	R			Affx-93232705	1	3320232	TT	TT	R			Affx-93232180	1	3321948	CC	CC	R			Affx-93227302	1	3321415	GG	GG	R			Affx-93231290
Affx-93227302	1	3321415	GG	GG	R				Affx-93232180	1	3321948	CC	CC	R			Affx-93241249	1	3321695	AA	AA	R			Affx-93219327	1	3321055	GG	GG	R			Affx-93231290	1	3322527	GG	GG	R			Affx-93217952	1	3321427	GG	GG	R			Affx-93216037
Affx-93217952	1	3321427	GG	GG	R				Affx-93231290	1	3322527	GG	GG	R			Affx-93232180	1	3321948	CC	CC	R			Affx-93227302	1	3321415	GG	GG	R			Affx-93216037	1	3322573	GG	GG	R			Affx-93241249	1	3321695	AA	AA	R			Affx-93230555
Affx-93241249	1	3321695	AA	AA	R				Affx-93216037	1	3322573	GG	GG	R			Affx-93231290	1	3322527	GG	GG	R			Affx-93217952	1	3321427	GG	GG	R			Affx-93230555	1	3322819	TT	TT	R			Affx-93232180	1	3321948	CC	CC	R			Affx-93258936
Affx-93232180	1	3321948	CC	CC	R				Affx-93230555	1	3322819	TT	TT	R			Affx-93216037	1	3322573	GG	GG	R			Affx-93241249	1	3321695	AA	AA	R			Affx-93258936	1	3323384	AA	AA	R			Affx-93231290	1	3322527	GG	GG	R			Affx-93233677
Affx-93231290	1	3322527	GG	GG	R				Affx-93258936	1	3323384	AA	AA	R			Affx-93230555	1	3322819	TT	TT	R			Affx-93232180	1	3321948	CC	CC	R			Affx-93233677	1	3323718	AA	AA	R			Affx-93216037	1	3322573	GG	GG	R			Affx-93216659
Affx-93216037	1	3322573	GG	GG	R				Affx-93233677	1	3323718	AA	AA	R			Affx-93258936	1	3323384	AA	AA	R			Affx-93231290	1	3322527	GG	GG	R			Affx-93216659	1	3324016	TT	TT	R			Affx-93230555	1	3322819	TT	TT	R			Affx-93242565
Affx-93230555	1	3322819	TT	TT	R				Affx-93216659	1	3324016	TT	TT	R			Affx-93233677	1	3323718	AA	AA	R			Affx-93216037	1	3322573	GG	GG	R			Affx-93242565	1	3324344	TT	TT	R			Affx-93258936	1	3323384	AA	AA	R			Affx-93227532
Affx-93258936	1	3323384	AA	AA	R				Affx-93242565	1	3324344	TT	TT	R			Affx-93216659	1	3324016	TT	TT	R			Affx-93230555	1	3322819	TT	TT	R			Affx-93227532	1	3324542	TT	TT	R			Affx-93233677	1	3323718	AA	AA	R			Affx-93245883
Affx-93233677	1	3323718	AA	AA	R				Affx-93227532	1	3324542	TT	TT	R			Affx-93242565	1	3324344	TT	TT	R			Affx-93258936	1	3323384	AA	AA	R			Affx-93245883	1	3324593	GG	GG	R			Affx-93216659	1	3324016	TT	TT	R			Affx-93258242
Affx-93216659	1	3324016	TT	TT	R				Affx-93245883	1	3324593	GG	GG	R			Affx-93227532	1	3324542	TT	TT	R			Affx-93233677	1	3323718	AA	AA	R			Affx-93258242	1	3324615	TT	TT	R			Affx-93242565	1	3324344	TT	TT	R			Affx-93232056
Affx-93242565	1	3324344	TT	TT	R				Affx-93258242	1	3324615	TT	TT	R			Affx-93245883	1	3324593	GG	GG	R			Affx-93216659	1	3324016	TT	TT	R			Affx-93232056	1	3324831	GG	GG	R			Affx-93227532	1	3324542	TT	TT	R			Affx-93251737
Affx-93227532	1	3324542	TT	TT	R				Affx-93232056	1	3324831	GG	GG	R			Affx-93258242	1	3324615	TT	TT	R			Affx-93242565	1	3324344	TT	TT	R			Affx-93251737	1	3325002	CC	CC	R			Affx-93245883	1	3324593	GG	GG	R			Affx-93217810
Affx-93245883	1	3324593	GG	GG	R				Affx-93251737	1	3325002	CC	CC	R			Affx-93232056	1	3324831	GG	GG	R			Affx-93227532	1	3324542	TT	TT	R			Affx-93217810	1	3325467	TT	TT	R			Affx-93258242	1	3324615	TT	TT	R			Affx-93237932
Affx-93258242	1	3324615	TT	TT	R				Affx-93217810	1	3325467	TT	TT	R			Affx-93251737	1	3325002	CC	CC	R			Affx-93245883	1	3324593	GG	GG	R			Affx-93237932	1	3325528	CC	CC	R			Affx-93232056	1	3324831	GG	GG	R			Affx-93251876
Affx-93232056	1	3324831	GG	GG	R				Affx-93237932	1	3325528	CC	CC	R			Affx-93217810	1	3325467	TT	TT	R			Affx-93258242	1	3324615	TT	TT	R			Affx-93251876	1	3325768	TT	TT	R			Affx-93251737	1	3325002	CC	CC	R			Affx-93214026
Affx-93251737	1	3325002	CC	CC	R				Affx-93251876	1	3325768	TT	TT	R			Affx-93237932	1	3325528	CC	CC	R			Affx-93232056	1	3324831	GG	GG	R			Affx-93214026	1	3325817	GG	GG	R			Affx-93217810	1	3325467	TT	TT	R			Affx-93221238
Affx-93217810	1	3325467	TT	TT	R				Affx-93214026	1	3325817	GG	GG	R			Affx-93251876	1	3325768	TT	TT	R			Affx-93251737	1	3325002	CC	CC	R			Affx-93221238	1	3325988	GG	GG	R			Affx-93237932	1	3325528	CC	CC	R			Affx-93216552
Affx-93237932	1	3325528	CC	CC	R				Affx-93221238	1	3325988	GG	GG	R			Affx-93214026	1	3325817	GG	GG	R			Affx-93217810	1	3325467	TT	TT	R			Affx-93216552	1	3326041	GG	GG	R			Affx-93251876	1	3325768	TT	TT	R			Affx-93225430
Affx-93251876	1	3325768	TT	TT	R				Affx-93216552	1	3326041	GG	GG	R			Affx-93221238	1	3325988	GG	GG	R			Affx-93237932	1	3325528	CC	CC	R			Affx-93225430	1	3326258	GG	GG	R			Affx-93214026	1	3325817	GG	GG	R			Affx-93258225
Affx-93214026	1	3325817	GG	GG	R				Affx-93225430	1	3326258	GG	GG	R			Affx-93216552	1	3326041	GG	GG	R			Affx-93251876	1	3325768	TT	TT	R			Affx-93258225	1	3326482	AA	AA	R			Affx-93221238	1	3325988	GG	GG	R			Affx-93242726
Affx-93221238	1	3325988	GG	GG	R				Affx-93258225	1	3326482	AA	AA	R			Affx-93225430	1	3326258	GG	GG	R			Affx-93214026	1	3325817	GG	GG	R			Affx-93242726	1	3327131	AA	AA	R			Affx-93216552	1	3326041	GG	GG	R			Affx-93261126
Affx-93216552	1	3326041	GG	GG	R				Affx-93242726	1	3327131	AA	AA	R			Affx-93258225	1	3326482	AA	AA	R			Affx-93221238	1	3325988	GG	GG	R			Affx-93261126	1	3327171	GG	GG	R			Affx-93225430	1	3326258	GG	GG	R			Affx-93252502
Affx-93225430	1	3326258	GG	GG	R				Affx-93261126	1	3327171	GG	GG	R			Affx-93242726	1	3327131	AA	AA	R			Affx-93216552	1	3326041	GG	GG	R			Affx-93252502	1	3327622	GG	GG	R			Affx-93258225	1	3326482	AA	AA	R			Affx-93260120
Affx-93258225	1	3326482	AA	AA	R				Affx-93252502	1	3327622	GG	GG	R			Affx-93261126	1	3327171	GG	GG	R			Affx-93225430	1	3326258	GG	GG	R			Affx-93260120	1	3327680	CC	CC	R			Affx-93242726	1	3327131	AA	AA	R			Affx-93257684
Affx-93242726	1	3327131	AA	AA	R				Affx-93260120	1	3327680	CC	CC	R			Affx-93252502	1	3327622	GG	GG	R			Affx-93258225	1	3326482	AA	AA	R			Affx-93257684	1	3327695	TT	TT	R			Affx-93261126	1	3327171	GG	GG	R			Affx-93259243
Affx-93261126	1	3327171	GG	GG	R				Affx-93257684	1	3327695	TT	TT	R			Affx-93260120	1	3327680	CC	CC	R			Affx-93242726	1	3327131	AA	AA	R			Affx-93259243	1	3327708	GG	GG	R			Affx-93252502	1	3327622	GG	GG	R			Affx-93233426
Affx-93252502	1	3327622	GG	GG	R				Affx-93259243	1	3327708	GG	GG	R			Affx-93257684	1	3327695	TT	TT	R			Affx-93261126	1	3327171	GG	GG	R			Affx-93233426	1	3327777	TT	TT	R			Affx-93260120	1	3327680	CC	CC	R			Affx-93238516
Affx-93260120	1	3327680	CC	CC	R				Affx-93233426	1	3327777	TT	TT	R			Affx-93259243	1	3327708	GG	GG	R			Affx-93252502	1	3327622	GG	GG	R			Affx-93238516	1	3327880	CC	CC	R			Affx-93257684	1	3327695	TT	TT	R			Affx-93245457
Affx-93257684	1	3327695	TT	TT	R				Affx-93238516	1	3327880	CC	CC	R			Affx-93233426	1	3327777	TT	TT	R			Affx-93260120	1	3327680	CC	CC	R			Affx-93245457	1	3328244	CC	CC	R			Affx-93259243	1	3327708	GG	GG	R			Affx-93253558
Affx-93259243	1	3327708	GG	GG	R				Affx-93245457	1	3328244	CC	CC	R			Affx-93238516	1	3327880	CC	CC	R			Affx-93257684	1	3327695	TT	TT	R			Affx-93253558	1	3328644	AA	AA	R			Affx-93233426	1	3327777	TT	TT	R			Affx-93217523
Affx-93233426	1	3327777	TT	TT	R				Affx-93253558	1	3328644	AA	AA	R			Affx-93245457	1	3328244	CC	CC	R			Affx-93259243	1	3327708	GG	GG	R			Affx-93217523	1	3329845	AA	AA	R			Affx-93238516	1	3327880	CC	CC	R			Affx-93256281
Affx-93238516	1	3327880	CC	CC	R				Affx-93217523	1	3329845	AA	AA	R			Affx-93253558	1	3328644	AA	AA	R			Affx-93233426	1	3327777	TT	TT	R			Affx-93256281	1	3330211	AA	AA	R			Affx-93245457	1	3328244	CC	CC	R			Affx-93256730
Affx-93245457	1	3328244	CC	CC	R				Affx-93256281	1	3330211	AA	AA	R			Affx-93217523	1	3329845	AA	AA	R			Affx-93238516	1	3327880	CC	CC	R			Affx-93256730	1	3330252	GG	GG	R			Affx-93253558	1	3328644	AA	AA	R			Affx-93252754
Affx-93253558	1	3328644	AA	AA	R				Affx-93256730	1	3330252	GG	GG	R			Affx-93256281	1	3330211	AA	AA	R			Affx-93245457	1	3328244	CC	CC	R			Affx-93252754	1	3330322	TT	TT	R			Affx-93217523	1	3329845	AA	AA	R			Affx-93220498
Affx-93217523	1	3329845	AA	AA	R				Affx-93252754	1	3330322	TT	TT	R			Affx-93256730	1	3330252	GG	GG	R			Affx-93253558	1	3328644	AA	AA	R			Affx-93220498	1	3330344	CC	CC	R			Affx-93256281	1	3330211	AA	AA	R			Affx-93245512
Affx-93256281	1	3330211	AA	AA	R				Affx-93220498	1	3330344	CC	CC	R			Affx-93252754	1	3330322	TT	TT	R			Affx-93217523	1	3329845	AA	AA	R			Affx-93245512	1	3330406	GG	GG	R			Affx-93256730	1	3330252	GG	GG	R			Affx-93238930
Affx-93256730	1	3330252	GG	GG	R				Affx-93245512	1	3330406	GG	GG	R			Affx-93220498	1	3330344	CC	CC	R			Affx-93256281	1	3330211	AA	AA	R			Affx-93238930	1	3330536	TT	TT	R			Affx-93252754	1	3330322	TT	TT	R			Affx-93258612
Affx-93252754	1	3330322	TT	TT	R				Affx-93238930	1	3330536	TT	TT	R			Affx-93245512	1	3330406	GG	GG	R			Affx-93256730	1	3330252	GG	GG	R			Affx-93258612	1	3330566	CC	CC	R			Affx-93220498	1	3330344	CC	CC	R			Affx-93255192
Affx-93220498	1	3330344	CC	CC	R				Affx-93258612	1	3330566	CC	CC	R			Affx-93238930	1	3330536	TT	TT	R			Affx-93252754	1	3330322	TT	TT	R			Affx-93255192	1	3330927	TT	TT	R			Affx-93245512	1	3330406	GG	GG	R			Affx-93244646
Affx-93245512	1	3330406	GG	GG	R				Affx-93255192	1	3330927	TT	TT	R			Affx-93258612	1	3330566	CC	CC	R			Affx-93220498	1	3330344	CC	CC	R			Affx-93244646	1	3332202	AA	AA	R			Affx-93238930	1	3330536	TT	TT	R			Affx-93224494
Affx-93238930	1	3330536	TT	TT	R				Affx-93244646	1	3332202	AA	AA	R			Affx-93255192	1	3330927	TT	TT	R			Affx-93245512	1	3330406	GG	GG	R			Affx-93224494	1	3332552	GG	GG	R			Affx-93258612	1	3330566	CC	CC	R			Affx-93247607
Affx-93258612	1	3330566	CC	CC	R				Affx-93224494	1	3332552	GG	GG	R			Affx-93244646	1	3332202	AA	AA	R			Affx-93238930	1	3330536	TT	TT	R			Affx-93247607	1	3333522	AA	AA	R			Affx-93255192	1	3330927	TT	TT	R			Affx-93229834
Affx-93255192	1	3330927	TT	TT	R				Affx-93247607	1	3333522	AA	AA	R			Affx-93224494	1	3332552	GG	GG	R			Affx-93258612	1	3330566	CC	CC	R			Affx-93229834	1	3333628	GG	GG	R			Affx-93244646	1	3332202	AA	AA	R			Affx-93253221
Affx-93244646	1	3332202	AA	AA	R				Affx-93229834	1	3333628	GG	GG	R			Affx-93247607	1	3333522	AA	AA	R			Affx-93255192	1	3330927	TT	TT	R			Affx-93253221	1	3333655	GG	GG	R			Affx-93224494	1	3332552	GG	GG	R			Affx-93254864
Affx-93224494	1	3332552	GG	GG	R				Affx-93253221	1	3333655	GG	GG	R			Affx-93229834	1	3333628	GG	GG	R			Affx-93244646	1	3332202	AA	AA	R			Affx-93254864	1	3333664	TT	TT	R			Affx-93247607	1	3333522	AA	AA	R			Affx-93213207
Affx-93247607	1	3333522	AA	AA	R				Affx-93254864	1	3333664	TT	TT	R			Affx-93253221	1	3333655	GG	GG	R			Affx-93224494	1	3332552	GG	GG	R			Affx-93213207	1	3334044	TT	TT	R			Affx-93229834	1	3333628	GG	GG	R			Affx-93212818
Affx-93229834	1	3333628	GG	GG	R				Affx-93213207	1	3334044	TT	TT	R			Affx-93254864	1	3333664	TT	TT	R			Affx-93247607	1	3333522	AA	AA	R			Affx-93212818	1	3334201	AA	AA	R			Affx-93253221	1	3333655	GG	GG	R			Affx-93252154
Affx-93253221	1	3333655	GG	GG	R				Affx-93212818	1	3334201	AA	AA	R			Affx-93213207	1	3334044	TT	TT	R			Affx-93229834	1	3333628	GG	GG	R			Affx-93252154	1	3334260	CC	CC	R			Affx-93254864	1	3333664	TT	TT	R			Affx-93235305
Affx-93254864	1	3333664	TT	TT	R				Affx-93252154	1	3334260	CC	CC	R			Affx-93212818	1	3334201	AA	AA	R			Affx-93253221	1	3333655	GG	GG	R			Affx-93235305	1	3334451	TT	TT	R			Affx-93213207	1	3334044	TT	TT	R			Affx-93221539
Affx-93213207	1	3334044	TT	TT	R				Affx-93235305	1	3334451	TT	TT	R			Affx-93252154	1	3334260	CC	CC	R			Affx-93254864	1	3333664	TT	TT	R			Affx-93221539	1	3334513	TT	TT	R			Affx-93212818	1	3334201	AA	AA	R			Affx-93254095
Affx-93212818	1	3334201	AA	AA	R				Affx-93221539	1	3334513	TT	TT	R			Affx-93235305	1	3334451	TT	TT	R			Affx-93213207	1	3334044	TT	TT	R			Affx-93254095	1	3334929	GG	GG	R			Affx-93252154	1	3334260	CC	CC	R			Affx-93235840
Affx-93252154	1	3334260	CC	CC	R				Affx-93254095	1	3334929	GG	GG	R			Affx-93221539	1	3334513	TT	TT	R			Affx-93212818	1	3334201	AA	AA	R			Affx-93231711	1	3335479	AA	AA	R			Affx-93235305	1	3334451	TT	TT	R			Affx-93231711
Affx-93235305	1	3334451	TT	TT	R				Affx-93235840	1	3335395	AA	AA	R			Affx-93254095	1	3334929	GG	GG	R			Affx-93252154	1	3334260	CC	CC	R			Affx-93228112	1	3335998	AA	AA	R			Affx-93221539	1	3334513	TT	TT	R			Affx-93228112
Affx-93221539	1	3334513	TT	TT	R				Affx-93231711	1	3335479	AA	AA	R			Affx-93235840	1	3335395	AA	AA	R			Affx-93235305	1	3334451	TT	TT	R			Affx-93260994	1	3336067	CC	CC	R			Affx-93254095	1	3334929	GG	GG	R			Affx-93260994
Affx-93254095	1	3334929	GG	GG	R				Affx-93228112	1	3335998	AA	AA	R			Affx-93231711	1	3335479	AA	AA	R			Affx-93221539	1	3334513	TT	TT	R			Affx-93255667	1	3336133	TT	TT	R			Affx-93235840	1	3335395	AA	AA	R			Affx-93255667
Affx-93235840	1	3335395	AA	AA	R				Affx-93260994	1	3336067	CC	CC	R			Affx-93228112	1	3335998	AA	AA	R			Affx-93254095	1	3334929	GG	GG	R			Affx-93243326	1	3336231	TT	TT	R			Affx-93231711	1	3335479	AA	AA	R			Affx-93243326
Affx-93231711	1	3335479	AA	AA	R				Affx-93255667	1	3336133	TT	TT	R			Affx-93260994	1	3336067	CC	CC	R			Affx-93235840	1	3335395	AA	AA	R			Affx-93245190	1	3336470	CC	CC	R			Affx-93228112	1	3335998	AA	AA	R			Affx-93245190
Affx-93228112	1	3335998	AA	AA	R				Affx-93243326	1	3336231	TT	TT	R			Affx-93255667	1	3336133	TT	TT	R			Affx-93231711	1	3335479	AA	AA	R			Affx-93237109	1	3336670	AA	AA	R			Affx-93260994	1	3336067	CC	CC	R			Affx-93237109
Affx-93260994	1	3336067	CC	CC	R				Affx-93245190	1	3336470	CC	CC	R			Affx-93243326	1	3336231	TT	TT	R			Affx-93228112	1	3335998	AA	AA	R			Affx-93238487	1	3336789	AT	AT	R			Affx-93255667	1	3336133	TT	TT	R			Affx-93212237
Affx-93255667	1	3336133	TT	TT	R				Affx-93237109	1	3336670	AA	AA	R			Affx-93245190	1	3336470	CC	CC	R			Affx-93260994	1	3336067	CC	CC	R			Affx-93249870	1	3336862	AG	AG	R			Affx-93243326	1	3336231	TT	TT	R			Affx-93235758
Affx-93243326	1	3336231	TT	TT	R				Affx-93238487	1	3336789	AT	AT	R			Affx-93237109	1	3336670	AA	AA	R			Affx-93255667	1	3336133	TT	TT	R			Affx-93212237	1	3337257	GG	GG	R			Affx-93245190	1	3336470	CC	CC	R			Affx-93235396
Affx-93245190	1	3336470	CC	CC	R				Affx-93249870	1	3336862	AG	AG	R			Affx-93238487	1	3336789	AT	AT	R			Affx-93243326	1	3336231	TT	TT	R			Affx-93235758	1	3337525	AA	AA	R			Affx-93237109	1	3336670	AA	AA	R			Affx-93238845
Affx-93237109	1	3336670	AA	AA	R				Affx-93212237	1	3337257	GG	GG	R			Affx-93249870	1	3336862	AG	AG	R			Affx-93245190	1	3336470	CC	CC	R			Affx-93235396	1	3337772	AA	AA	R			Affx-93238487	1	3336789	AT	AT	R			Affx-93236245
Affx-93238487	1	3336789	AT	AT	R				Affx-93235758	1	3337525	AA	AA	R			Affx-93212237	1	3337257	GG	GG	R			Affx-93237109	1	3336670	AA	AA	R			Affx-93238845	1	3337966	AA	AA	R			Affx-93249870	1	3336862	AG	AG	R			Affx-93233110
Affx-93249870	1	3336862	AG	AG	R				Affx-93235396	1	3337772	AA	AA	R			Affx-93235758	1	3337525	AA	AA	R			Affx-93238487	1	3336789	AT	AT	R			Affx-93236245	1	3338009	GG	GG	R			Affx-93212237	1	3337257	GG	GG	R			Affx-93233492
Affx-93212237	1	3337257	GG	GG	R				Affx-93238845	1	3337966	AA	AA	R			Affx-93235396	1	3337772	AA	AA	R			Affx-93249870	1	3336862	AG	AG	R			Affx-93236619	1	3338168	AC	AC	R			Affx-93235758	1	3337525	AA	AA	R			Affx-93250897
Affx-93235758	1	3337525	AA	AA	R				Affx-93236245	1	3338009	GG	GG	R			Affx-93238845	1	3337966	AA	AA	R			Affx-93212237	1	3337257	GG	GG	R			Affx-93233110	1	3338310	CC	CC	R			Affx-93235396	1	3337772	AA	AA	R			Affx-93232574
Affx-93235396	1	3337772	AA	AA	R				Affx-93236619	1	3338168	AC	AC	R			Affx-93236245	1	3338009	GG	GG	R			Affx-93235758	1	3337525	AA	AA	R			Affx-93233492	1	3338466	TT	TT	R			Affx-93238845	1	3337966	AA	AA	R			Affx-93222735
Affx-93238845	1	3337966	AA	AA	R				Affx-93233110	1	3338310	CC	CC	R			Affx-93236619	1	3338168	AC	AC	R			Affx-93235396	1	3337772	AA	AA	R			Affx-93250897	1	3338521	GG	GG	R			Affx-93236245	1	3338009	GG	GG	R			Affx-93247528
Affx-93236245	1	3338009	GG	GG	R				Affx-93233492	1	3338466	TT	TT	R			Affx-93233110	1	3338310	CC	CC	R			Affx-93238845	1	3337966	AA	AA	R			Affx-93232574	1	3338617	GG	GG	R			Affx-93236619	1	3338168	AC	AC	R			Affx-93247944
Affx-93236619	1	3338168	AC	AC	R				Affx-93250897	1	3338521	GG	GG	R			Affx-93233492	1	3338466	TT	TT	R			Affx-93236245	1	3338009	GG	GG	R			Affx-93222735	1	3339158	CC	CC	R			Affx-93233110	1	3338310	CC	CC	R			Affx-93233796
Affx-93233110	1	3338310	CC	CC	R				Affx-93232574	1	3338617	GG	GG	R			Affx-93250897	1	3338521	GG	GG	R			Affx-93236619	1	3338168	AC	AC	R			Affx-93247528	1	3339184	TT	TT	R			Affx-93233492	1	3338466	TT	TT	R			Affx-93215860
Affx-93233492	1	3338466	TT	TT	R				Affx-93222735	1	3339158	CC	CC	R			Affx-93232574	1	3338617	GG	GG	R			Affx-93233110	1	3338310	CC	CC	R			Affx-93247944	1	3339242	TT	TT	R			Affx-93250897	1	3338521	GG	GG	R			Affx-93215857
Affx-93250897	1	3338521	GG	GG	R				Affx-93247528	1	3339184	TT	TT	R			Affx-93222735	1	3339158	CC	CC	R			Affx-93233492	1	3338466	TT	TT	R			Affx-93233796	1	3339370	CC	CC	R			Affx-93232574	1	3338617	GG	GG	R			Affx-93245741
Affx-93232574	1	3338617	GG	GG	R				Affx-93247944	1	3339242	TT	TT	R			Affx-93247528	1	3339184	TT	TT	R			Affx-93250897	1	3338521	GG	GG	R			Affx-93215860	1	3339521	AA	AA	R			Affx-93222735	1	3339158	CC	CC	R			Affx-93215761
Affx-93222735	1	3339158	CC	CC	R				Affx-93233796	1	3339370	CC	CC	R			Affx-93247944	1	3339242	TT	TT	R			Affx-93232574	1	3338617	GG	GG	R			Affx-93215857	1	3339611	GG	GG	R			Affx-93247528	1	3339184	TT	TT	R			Affx-93257556
Affx-93247528	1	3339184	TT	TT	R				Affx-93215860	1	3339521	AA	AA	R			Affx-93233796	1	3339370	CC	CC	R			Affx-93222735	1	3339158	CC	CC	R			Affx-93245741	1	3339758	TT	TT	R			Affx-93247944	1	3339242	TT	TT	R			Affx-93244313
Affx-93247944	1	3339242	TT	TT	R				Affx-93215857	1	3339611	GG	GG	R			Affx-93215860	1	3339521	AA	AA	R			Affx-93247528	1	3339184	TT	TT	R			Affx-93215761	1	3342056	TT	TT	R			Affx-93233796	1	3339370	CC	CC	R			Affx-93246631
Affx-93233796	1	3339370	CC	CC	R				Affx-93245741	1	3339758	TT	TT	R			Affx-93215857	1	3339611	GG	GG	R			Affx-93247944	1	3339242	TT	TT	R			Affx-93257556	1	3342254	TT	TT	R			Affx-93215860	1	3339521	AA	AA	R			Affx-93243381
Affx-93215860	1	3339521	AA	AA	R				Affx-93215761	1	3342056	TT	TT	R			Affx-93245741	1	3339758	TT	TT	R			Affx-93233796	1	3339370	CC	CC	R			Affx-93244313	1	3342441	TT	TT	R			Affx-93215857	1	3339611	GG	GG	R			Affx-93213851
Affx-93215857	1	3339611	GG	GG	R				Affx-93257556	1	3342254	TT	TT	R			Affx-93215761	1	3342056	TT	TT	R			Affx-93215860	1	3339521	AA	AA	R			Affx-93246631	1	3342479	TT	TT	R			Affx-93245741	1	3339758	TT	TT	R			Affx-93225302
Affx-93245741	1	3339758	TT	TT	R				Affx-93244313	1	3342441	TT	TT	R			Affx-93257556	1	3342254	TT	TT	R			Affx-93215857	1	3339611	GG	GG	R			Affx-93243381	1	3343398	AA	AA	R			Affx-93215761	1	3342056	TT	TT	R			Affx-93226605
Affx-93215761	1	3342056	TT	TT	R				Affx-93246631	1	3342479	TT	TT	R			Affx-93244313	1	3342441	TT	TT	R			Affx-93245741	1	3339758	TT	TT	R			Affx-93213851	1	3343471	AA	AA	R			Affx-93257556	1	3342254	TT	TT	R			Affx-93234098
Affx-93257556	1	3342254	TT	TT	R				Affx-93243381	1	3343398	AA	AA	R			Affx-93246631	1	3342479	TT	TT	R			Affx-93215761	1	3342056	TT	TT	R			Affx-93225302	1	3343639	TT	TT	R			Affx-93244313	1	3342441	TT	TT	R			Affx-93233118
Affx-93244313	1	3342441	TT	TT	R				Affx-93213851	1	3343471	AA	AA	R			Affx-93243381	1	3343398	AA	AA	R			Affx-93257556	1	3342254	TT	TT	R			Affx-93226605	1	3343694	TT	TT	R			Affx-93246631	1	3342479	TT	TT	R			Affx-93254670
Affx-93246631	1	3342479	TT	TT	R				Affx-93225302	1	3343639	TT	TT	R			Affx-93213851	1	3343471	AA	AA	R			Affx-93244313	1	3342441	TT	TT	R			Affx-93234098	1	3344227	AA	AA	R			Affx-93243381	1	3343398	AA	AA	R			Affx-93225477
Affx-93243381	1	3343398	AA	AA	R				Affx-93226605	1	3343694	TT	TT	R			Affx-93225302	1	3343639	TT	TT	R			Affx-93246631	1	3342479	TT	TT	R			Affx-93233118	1	3344399	AA	AA	R			Affx-93213851	1	3343471	AA	AA	R			Affx-93239388
Affx-93213851	1	3343471	AA	AA	R				Affx-93234098	1	3344227	AA	AA	R			Affx-93226605	1	3343694	TT	TT	R			Affx-93243381	1	3343398	AA	AA	R			Affx-93254670	1	3344537	AA	AA	R			Affx-93225302	1	3343639	TT	TT	R			Affx-93211979
Affx-93225302	1	3343639	TT	TT	R				Affx-93233118	1	3344399	AA	AA	R			Affx-93234098	1	3344227	AA	AA	R			Affx-93213851	1	3343471	AA	AA	R			Affx-93225477	1	3345105	AA	AA	R			Affx-93226605	1	3343694	TT	TT	R			Affx-93230952
Affx-93226605	1	3343694	TT	TT	R				Affx-93254670	1	3344537	AA	AA	R			Affx-93233118	1	3344399	AA	AA	R			Affx-93225302	1	3343639	TT	TT	R			Affx-93239388	1	3345179	CC	CC	R			Affx-93234098	1	3344227	AA	AA	R			Affx-93223412
Affx-93234098	1	3344227	AA	AA	R				Affx-93225477	1	3345105	AA	AA	R			Affx-93254670	1	3344537	AA	AA	R			Affx-93226605	1	3343694	TT	TT	R			Affx-93211979	1	3345706	TT	TT	R			Affx-93233118	1	3344399	AA	AA	R			Affx-93255952
Affx-93233118	1	3344399	AA	AA	R				Affx-93239388	1	3345179	CC	CC	R			Affx-93225477	1	3345105	AA	AA	R			Affx-93234098	1	3344227	AA	AA	R			Affx-93230952	1	3345828	TT	TT	R			Affx-93254670	1	3344537	AA	AA	R			Affx-93256118
Affx-93254670	1	3344537	AA	AA	R				Affx-93211979	1	3345706	TT	TT	R			Affx-93239388	1	3345179	CC	CC	R			Affx-93233118	1	3344399	AA	AA	R			Affx-93223412	1	3345914	TT	TT	R			Affx-93225477	1	3345105	AA	AA	R			Affx-93239520
Affx-93225477	1	3345105	AA	AA	R				Affx-93230952	1	3345828	TT	TT	R			Affx-93211979	1	3345706	TT	TT	R			Affx-93254670	1	3344537	AA	AA	R			Affx-93255952	1	3345989	CC	CC	R			Affx-93239388	1	3345179	CC	CC	R			Affx-93254634
Affx-93239388	1	3345179	CC	CC	R				Affx-93223412	1	3345914	TT	TT	R			Affx-93230952	1	3345828	TT	TT	R			Affx-93225477	1	3345105	AA	AA	R			Affx-93256118	1	3346395	AA	AA	R			Affx-93211979	1	3345706	TT	TT	R			Affx-93248913
Affx-93211979	1	3345706	TT	TT	R				Affx-93255952	1	3345989	CC	CC	R			Affx-93223412	1	3345914	TT	TT	R			Affx-93239388	1	3345179	CC	CC	R			Affx-93239520	1	3346433	TT	TT	R			Affx-93230952	1	3345828	TT	TT	R			Affx-93251168
Affx-93230952	1	3345828	TT	TT	R				Affx-93256118	1	3346395	AA	AA	R			Affx-93255952	1	3345989	CC	CC	R			Affx-93211979	1	3345706	TT	TT	R			Affx-93254634	1	3346578	CC	CC	R			Affx-93223412	1	3345914	TT	TT	R			Affx-93225722
Affx-93223412	1	3345914	TT	TT	R				Affx-93239520	1	3346433	TT	TT	R			Affx-93256118	1	3346395	AA	AA	R			Affx-93230952	1	3345828	TT	TT	R			Affx-93248913	1	3346693	GG	GG	R			Affx-93255952	1	3345989	CC	CC	R			Affx-93226933
Affx-93255952	1	3345989	CC	CC	R				Affx-93254634	1	3346578	CC	CC	R			Affx-93239520	1	3346433	TT	TT	R			Affx-93223412	1	3345914	TT	TT	R			Affx-93251168	1	3347061	TT	TT	R			Affx-93256118	1	3346395	AA	AA	R			Affx-93240061
Affx-93256118	1	3346395	AA	AA	R				Affx-93248913	1	3346693	GG	GG	R			Affx-93254634	1	3346578	CC	CC	R			Affx-93255952	1	3345989	CC	CC	R			Affx-93225722	1	3347324	GG	GG	R			Affx-93239520	1	3346433	TT	TT	R			Affx-93248485
Affx-93239520	1	3346433	TT	TT	R				Affx-93251168	1	3347061	TT	TT	R			Affx-93248913	1	3346693	GG	GG	R			Affx-93256118	1	3346395	AA	AA	R			Affx-93226933	1	3347358	CC	CC	R			Affx-93254634	1	3346578	CC	CC	R			Affx-93240891
Affx-93254634	1	3346578	CC	CC	R				Affx-93225722	1	3347324	GG	GG	R			Affx-93251168	1	3347061	TT	TT	R			Affx-93239520	1	3346433	TT	TT	R			Affx-93240061	1	3347927	AA	AA	R			Affx-93248913	1	3346693	GG	GG	R			Affx-93250260
Affx-93248913	1	3346693	GG	GG	R				Affx-93226933	1	3347358	CC	CC	R			Affx-93225722	1	3347324	GG	GG	R			Affx-93254634	1	3346578	CC	CC	R			Affx-93248485	1	3348112	AA	AA	R			Affx-93251168	1	3347061	TT	TT	R			Affx-93254071
Affx-93251168	1	3347061	TT	TT	R				Affx-93240061	1	3347927	AA	AA	R			Affx-93226933	1	3347358	CC	CC	R			Affx-93248913	1	3346693	GG	GG	R			Affx-93240891	1	3348217	GG	GG	R			Affx-93225722	1	3347324	GG	GG	R			Affx-93215147
Affx-93225722	1	3347324	GG	GG	R				Affx-93248485	1	3348112	AA	AA	R			Affx-93240061	1	3347927	AA	AA	R			Affx-93251168	1	3347061	TT	TT	R			Affx-93250260	1	3348277	AA	AA	R			Affx-93226933	1	3347358	CC	CC	R			Affx-93219062
Affx-93226933	1	3347358	CC	CC	R				Affx-93240891	1	3348217	GG	GG	R			Affx-93248485	1	3348112	AA	AA	R			Affx-93225722	1	3347324	GG	GG	R			Affx-93254071	1	3348522	TT	TT	R			Affx-93240061	1	3347927	AA	AA	R			Affx-93240807
Affx-93240061	1	3347927	AA	AA	R				Affx-93250260	1	3348277	AA	AA	R			Affx-93240891	1	3348217	GG	GG	R			Affx-93226933	1	3347358	CC	CC	R			Affx-93215147	1	3348554	CC	CC	R			Affx-93248485	1	3348112	AA	AA	R			Affx-93219312
Affx-93248485	1	3348112	AA	AA	R				Affx-93254071	1	3348522	TT	TT	R			Affx-93250260	1	3348277	AA	AA	R			Affx-93240061	1	3347927	AA	AA	R			Affx-93219062	1	3348779	CC	CC	R			Affx-93240891	1	3348217	GG	GG	R			Affx-93238524
Affx-93240891	1	3348217	GG	GG	R				Affx-93215147	1	3348554	CC	CC	R			Affx-93254071	1	3348522	TT	TT	R			Affx-93248485	1	3348112	AA	AA	R			Affx-93240807	1	3348944	GG	GG	R			Affx-93250260	1	3348277	AA	AA	R			Affx-93255207
Affx-93250260	1	3348277	AA	AA	R				Affx-93219062	1	3348779	CC	CC	R			Affx-93215147	1	3348554	CC	CC	R			Affx-93240891	1	3348217	GG	GG	R			Affx-93219312	1	3349318	AA	AA	R			Affx-93254071	1	3348522	TT	TT	R			Affx-93232523
Affx-93254071	1	3348522	TT	TT	R				Affx-93240807	1	3348944	GG	GG	R			Affx-93219062	1	3348779	CC	CC	R			Affx-93250260	1	3348277	AA	AA	R			Affx-93238524	1	3349461	CC	CC	R			Affx-93215147	1	3348554	CC	CC	R			Affx-93230038
Affx-93215147	1	3348554	CC	CC	R				Affx-93219312	1	3349318	AA	AA	R			Affx-93240807	1	3348944	GG	GG	R			Affx-93254071	1	3348522	TT	TT	R			Affx-93255207	1	3349755	CC	CC	R			Affx-93219062	1	3348779	CC	CC	R			Affx-93229968
Affx-93219062	1	3348779	CC	CC	R				Affx-93238524	1	3349461	CC	CC	R			Affx-93219312	1	3349318	AA	AA	R			Affx-93215147	1	3348554	CC	CC	R			Affx-93232523	1	3350167	TT	TT	R			Affx-93240807	1	3348944	GG	GG	R			Affx-93214090
Affx-93240807	1	3348944	GG	GG	R				Affx-93255207	1	3349755	CC	CC	R			Affx-93238524	1	3349461	CC	CC	R			Affx-93219062	1	3348779	CC	CC	R			Affx-93230038	1	3350723	CC	CC	R			Affx-93219312	1	3349318	AA	AA	R			Affx-93233006
Affx-93219312	1	3349318	AA	AA	R				Affx-93232523	1	3350167	TT	TT	R			Affx-93255207	1	3349755	CC	CC	R			Affx-93240807	1	3348944	GG	GG	R			Affx-93229968	1	3351279	GG	GG	R			Affx-93238524	1	3349461	CC	CC	R			Affx-93252674
Affx-93238524	1	3349461	CC	CC	R				Affx-93230038	1	3350723	CC	CC	R			Affx-93232523	1	3350167	TT	TT	R			Affx-93219312	1	3349318	AA	AA	R			Affx-93214090	1	3351364	CC	CC	R			Affx-93255207	1	3349755	CC	CC	R			Affx-93245420
Affx-93255207	1	3349755	CC	CC	R				Affx-93229968	1	3351279	GG	GG	R			Affx-93230038	1	3350723	CC	CC	R			Affx-93238524	1	3349461	CC	CC	R			Affx-93233006	1	3351456	AA	AA	R			Affx-93232523	1	3350167	TT	TT	R			Affx-93253271
Affx-93232523	1	3350167	TT	TT	R				Affx-93214090	1	3351364	CC	CC	R			Affx-93229968	1	3351279	GG	GG	R			Affx-93255207	1	3349755	CC	CC	R			Affx-93252674	1	3351798	AA	AA	R			Affx-93230038	1	3350723	CC	CC	R			Affx-93244451
Affx-93230038	1	3350723	CC	CC	R				Affx-93233006	1	3351456	AA	AA	R			Affx-93214090	1	3351364	CC	CC	R			Affx-93232523	1	3350167	TT	TT	R			Affx-93245420	1	3354741	AA	AA	R			Affx-93229968	1	3351279	GG	GG	R			Affx-93215831
Affx-93229968	1	3351279	GG	GG	R				Affx-93252674	1	3351798	AA	AA	R			Affx-93233006	1	3351456	AA	AA	R			Affx-93230038	1	3350723	CC	CC	R			Affx-93253271	1	3354843	CC	CC	R			Affx-93214090	1	3351364	CC	CC	R			Affx-93219852
Affx-93214090	1	3351364	CC	CC	R				Affx-93245420	1	3354741	AA	AA	R			Affx-93252674	1	3351798	AA	AA	R			Affx-93229968	1	3351279	GG	GG	R			Affx-93244451	1	3355311	GG	GG	R			Affx-93233006	1	3351456	AA	AA	R			Affx-93214420
Affx-93233006	1	3351456	AA	AA	R				Affx-93253271	1	3354843	CC	CC	R			Affx-93245420	1	3354741	AA	AA	R			Affx-93214090	1	3351364	CC	CC	R			Affx-93215831	1	3355401	TT	TT	R			Affx-93252674	1	3351798	AA	AA	R			Affx-93230188
Affx-93252674	1	3351798	AA	AA	R				Affx-93244451	1	3355311	GG	GG	R			Affx-93253271	1	3354843	CC	CC	R			Affx-93233006	1	3351456	AA	AA	R			Affx-93219852	1	3355471	CC	CC	R			Affx-93245420	1	3354741	AA	AA	R			Affx-93256518
Affx-93245420	1	3354741	AA	AA	R				Affx-93215831	1	3355401	TT	TT	R			Affx-93244451	1	3355311	GG	GG	R			Affx-93252674	1	3351798	AA	AA	R			Affx-93214420	1	3356960	TT	TT	R			Affx-93253271	1	3354843	CC	CC	R			Affx-93248620
Affx-93253271	1	3354843	CC	CC	R				Affx-93219852	1	3355471	CC	CC	R			Affx-93215831	1	3355401	TT	TT	R			Affx-93245420	1	3354741	AA	AA	R			Affx-93230188	1	3357531	GG	GG	R			Affx-93244451	1	3355311	GG	GG	R			Affx-93221101
Affx-93244451	1	3355311	GG	GG	R				Affx-93214420	1	3356960	TT	TT	R			Affx-93219852	1	3355471	CC	CC	R			Affx-93253271	1	3354843	CC	CC	R			Affx-93256518	1	3358868	AA	AA	R			Affx-93215831	1	3355401	TT	TT	R			Affx-93214337
Affx-93215831	1	3355401	TT	TT	R				Affx-93230188	1	3357531	GG	GG	R			Affx-93214420	1	3356960	TT	TT	R			Affx-93244451	1	3355311	GG	GG	R			Affx-93248620	1	3359273	CC	CC	R			Affx-93219852	1	3355471	CC	CC	R			Affx-93241058
Affx-93219852	1	3355471	CC	CC	R				Affx-93256518	1	3358868	AA	AA	R			Affx-93230188	1	3357531	GG	GG	R			Affx-93215831	1	3355401	TT	TT	R			Affx-93221101	1	3360202	AA	AA	R			Affx-93214420	1	3356960	TT	TT	R			Affx-93233954
Affx-93214420	1	3356960	TT	TT	R				Affx-93248620	1	3359273	CC	CC	R			Affx-93256518	1	3358868	AA	AA	R			Affx-93219852	1	3355471	CC	CC	R			Affx-93214337	1	3360690	GG	GG	R			Affx-93230188	1	3357531	GG	GG	R			Affx-93220294
Affx-93230188	1	3357531	GG	GG	R				Affx-93221101	1	3360202	AA	AA	R			Affx-93248620	1	3359273	CC	CC	R			Affx-93214420	1	3356960	TT	TT	R			Affx-93241058	1	3361039	GG	GG	R			Affx-93256518	1	3358868	AA	AA	R			Affx-93236598
Affx-93256518	1	3358868	AA	AA	R				Affx-93214337	1	3360690	GG	GG	R			Affx-93221101	1	3360202	AA	AA	R			Affx-93230188	1	3357531	GG	GG	R			Affx-93233954	1	3361155	CC	CC	R			Affx-93248620	1	3359273	CC	CC	R			Affx-93235163
Affx-93248620	1	3359273	CC	CC	R				Affx-93241058	1	3361039	GG	GG	R			Affx-93214337	1	3360690	GG	GG	R			Affx-93256518	1	3358868	AA	AA	R			Affx-93220294	1	3361565	AA	AA	R			Affx-93221101	1	3360202	AA	AA	R			Affx-93240433
Affx-93221101	1	3360202	AA	AA	R				Affx-93233954	1	3361155	CC	CC	R			Affx-93241058	1	3361039	GG	GG	R			Affx-93248620	1	3359273	CC	CC	R			Affx-93236598	1	3361566	CC	CC	R			Affx-93214337	1	3360690	GG	GG	R			Affx-93254676
Affx-93214337	1	3360690	GG	GG	R				Affx-93220294	1	3361565	AA	AA	R			Affx-93233954	1	3361155	CC	CC	R			Affx-93221101	1	3360202	AA	AA	R			Affx-93235163	1	3362240	CC	CC	R			Affx-93241058	1	3361039	GG	GG	R			Affx-93258674
Affx-93241058	1	3361039	GG	GG	R				Affx-93236598	1	3361566	CC	CC	R			Affx-93220294	1	3361565	AA	AA	R			Affx-93214337	1	3360690	GG	GG	R			Affx-93240433	1	3362820	CC	CC	R			Affx-93233954	1	3361155	CC	CC	R			Affx-93238165
Affx-93233954	1	3361155	CC	CC	R				Affx-93235163	1	3362240	CC	CC	R			Affx-93236598	1	3361566	CC	CC	R			Affx-93241058	1	3361039	GG	GG	R			Affx-93254676	1	3392899	GG	GG	R			Affx-93220294	1	3361565	AA	AA	R			Affx-93224933
Affx-93220294	1	3361565	AA	AA	R				Affx-93240433	1	3362820	CC	CC	R			Affx-93235163	1	3362240	CC	CC	R			Affx-93233954	1	3361155	CC	CC	R			Affx-93258674	1	3392979	CC	CC	R			Affx-93236598	1	3361566	CC	CC	R			Affx-93245822
Affx-93236598	1	3361566	CC	CC	R				Affx-93254676	1	3392899	GG	GG	R			Affx-93240433	1	3362820	CC	CC	R			Affx-93220294	1	3361565	AA	AA	R			Affx-93256873	1	3395294	AC	AC	R			Affx-93235163	1	3362240	CC	CC	R			Affx-93223673
Affx-93235163	1	3362240	CC	CC	R				Affx-93258674	1	3392979	CC	CC	R			Affx-93254676	1	3392899	GG	GG	R			Affx-93236598	1	3361566	CC	CC	R			Affx-93238165	1	3395374	AA	AA	R			Affx-93240433	1	3362820	CC	CC	R			Affx-93213768
Affx-93240433	1	3362820	CC	CC	R				Affx-93256873	1	3395294	AC	AC	R			Affx-93258674	1	3392979	CC	CC	R			Affx-93235163	1	3362240	CC	CC	R			Affx-93224933	1	3395508	CC	CC	R			Affx-93254676	1	3392899	GG	GG	R			Affx-93232052
Affx-93254676	1	3392899	GG	GG	R				Affx-93238165	1	3395374	AA	AA	R			Affx-93256873	1	3395294	AC	AC	R			Affx-93240433	1	3362820	CC	CC	R			Affx-93245822	1	3395556	AA	AA	R			Affx-93258674	1	3392979	CC	CC	R			Affx-93249819
Affx-93258674	1	3392979	CC	CC	R				Affx-93224933	1	3395508	CC	CC	R			Affx-93238165	1	3395374	AA	AA	R			Affx-93254676	1	3392899	GG	GG	R			Affx-93223673	1	3395736	AA	AA	R			Affx-93256873	1	3395294	AC	AC	R			Affx-93222175
Affx-93256873	1	3395294	AC	AC	R				Affx-93245822	1	3395556	AA	AA	R			Affx-93224933	1	3395508	CC	CC	R			Affx-93258674	1	3392979	CC	CC	R			Affx-93213768	1	3395817	CC	CC	R			Affx-93238165	1	3395374	AA	AA	R			Affx-93213132
Affx-93238165	1	3395374	AA	AA	R				Affx-93223673	1	3395736	AA	AA	R			Affx-93245822	1	3395556	AA	AA	R			Affx-93256873	1	3395294	AC	AC	R			Affx-93232052	1	3395850	CC	CC	R			Affx-93224933	1	3395508	CC	CC	R			Affx-93216289
Affx-93224933	1	3395508	CC	CC	R				Affx-93213768	1	3395817	CC	CC	R			Affx-93223673	1	3395736	AA	AA	R			Affx-93238165	1	3395374	AA	AA	R			Affx-93249819	1	3395905	CC	CC	R			Affx-93245822	1	3395556	AA	AA	R			Affx-93216231
Affx-93245822	1	3395556	AA	AA	R				Affx-93232052	1	3395850	CC	CC	R			Affx-93213768	1	3395817	CC	CC	R			Affx-93224933	1	3395508	CC	CC	R			Affx-93222175	1	3395958	CC	CC	R			Affx-93223673	1	3395736	AA	AA	R			Affx-93219456
Affx-93223673	1	3395736	AA	AA	R				Affx-93249819	1	3395905	CC	CC	R			Affx-93232052	1	3395850	CC	CC	R			Affx-93245822	1	3395556	AA	AA	R			Affx-93213132	1	3396030	CC	CC	R			Affx-93213768	1	3395817	CC	CC	R			Affx-93253322
Affx-93213768	1	3395817	CC	CC	R				Affx-93222175	1	3395958	CC	CC	R			Affx-93249819	1	3395905	CC	CC	R			Affx-93223673	1	3395736	AA	AA	R			Affx-93216289	1	3396063	CC	CC	R			Affx-93232052	1	3395850	CC	CC	R			Affx-93249369
Affx-93232052	1	3395850	CC	CC	R				Affx-93213132	1	3396030	CC	CC	R			Affx-93222175	1	3395958	CC	CC	R			Affx-93213768	1	3395817	CC	CC	R			Affx-93216231	1	3396323	TT	TT	R			Affx-93249819	1	3395905	CC	CC	R			Affx-93241817
Affx-93249819	1	3395905	CC	CC	R				Affx-93216289	1	3396063	CC	CC	R			Affx-93213132	1	3396030	CC	CC	R			Affx-93232052	1	3395850	CC	CC	R			Affx-93219456	1	3396387	CC	CC	R			Affx-93222175	1	3395958	CC	CC	R			Affx-93223209
Affx-93222175	1	3395958	CC	CC	R				Affx-93216231	1	3396323	TT	TT	R			Affx-93216289	1	3396063	CC	CC	R			Affx-93249819	1	3395905	CC	CC	R			Affx-93253322	1	3396719	AA	AA	R			Affx-93213132	1	3396030	CC	CC	R			Affx-93245350
Affx-93213132	1	3396030	CC	CC	R				Affx-93219456	1	3396387	CC	CC	R			Affx-93216231	1	3396323	TT	TT	R			Affx-93222175	1	3395958	CC	CC	R			Affx-93249369	1	3396833	TT	TT	R			Affx-93216289	1	3396063	CC	CC	R			Affx-93234372
Affx-93216289	1	3396063	CC	CC	R				Affx-93253322	1	3396719	AA	AA	R			Affx-93219456	1	3396387	CC	CC	R			Affx-93213132	1	3396030	CC	CC	R			Affx-93241817	1	3396854	TT	TT	R			Affx-93216231	1	3396323	TT	TT	R			Affx-93246944
Affx-93216231	1	3396323	TT	TT	R				Affx-93249369	1	3396833	TT	TT	R			Affx-93253322	1	3396719	AA	AA	R			Affx-93216289	1	3396063	CC	CC	R			Affx-93223209	1	3397212	AA	AA	R			Affx-93219456	1	3396387	CC	CC	R			Affx-93213554
Affx-93219456	1	3396387	CC	CC	R				Affx-93241817	1	3396854	TT	TT	R			Affx-93249369	1	3396833	TT	TT	R			Affx-93216231	1	3396323	TT	TT	R			Affx-93245350	1	3419021	GG	GG	R			Affx-93253322	1	3396719	AA	AA	R			Affx-93230961
Affx-93253322	1	3396719	AA	AA	R				Affx-93223209	1	3397212	AA	AA	R			Affx-93241817	1	3396854	TT	TT	R			Affx-93219456	1	3396387	CC	CC	R			Affx-93234372	1	3419536	CC	CC	R			Affx-93249369	1	3396833	TT	TT	R			Affx-93229283
Affx-93249369	1	3396833	TT	TT	R				Affx-93245350	1	3419021	GG	GG	R			Affx-93223209	1	3397212	AA	AA	R			Affx-93253322	1	3396719	AA	AA	R			Affx-93246944	1	3419776	TT	TT	R			Affx-93241817	1	3396854	TT	TT	R			Affx-93217603
Affx-93241817	1	3396854	TT	TT	R				Affx-93234372	1	3419536	CC	CC	R			Affx-93245350	1	3419021	GG	GG	R			Affx-93249369	1	3396833	TT	TT	R			Affx-93213554	1	3420052	CC	CC	R			Affx-93223209	1	3397212	AA	AA	R			Affx-93220449
Affx-93223209	1	3397212	AA	AA	R				Affx-93246944	1	3419776	TT	TT	R			Affx-93234372	1	3419536	CC	CC	R			Affx-93241817	1	3396854	TT	TT	R			Affx-93230961	1	3420209	TT	TT	R			Affx-93245350	1	3419021	GG	GG	R			Affx-93237148
Affx-93245350	1	3419021	GG	GG	R				Affx-93213554	1	3420052	CC	CC	R			Affx-93246944	1	3419776	TT	TT	R			Affx-93223209	1	3397212	AA	AA	R			Affx-93229283	1	3420223	GG	GG	R			Affx-93234372	1	3419536	CC	CC	R			Affx-93241624
Affx-93234372	1	3419536	CC	CC	R				Affx-93230961	1	3420209	TT	TT	R			Affx-93213554	1	3420052	CC	CC	R			Affx-93245350	1	3419021	GG	GG	R			Affx-93217603	1	3421186	GG	GG	R			Affx-93246944	1	3419776	TT	TT	R			Affx-93232915
Affx-93246944	1	3419776	TT	TT	R				Affx-93229283	1	3420223	GG	GG	R			Affx-93230961	1	3420209	TT	TT	R			Affx-93234372	1	3419536	CC	CC	R			Affx-93220449	1	3421521	GG	GG	R			Affx-93213554	1	3420052	CC	CC	R			Affx-93217144
Affx-93213554	1	3420052	CC	CC	R				Affx-93217603	1	3421186	GG	GG	R			Affx-93229283	1	3420223	GG	GG	R			Affx-93246944	1	3419776	TT	TT	R			Affx-93237148	1	3421724	CC	CC	R			Affx-93230961	1	3420209	TT	TT	R			Affx-93243959
Affx-93230961	1	3420209	TT	TT	R				Affx-93220449	1	3421521	GG	GG	R			Affx-93217603	1	3421186	GG	GG	R			Affx-93213554	1	3420052	CC	CC	R			Affx-93241624	1	3421807	GG	GG	R			Affx-93229283	1	3420223	GG	GG	R			Affx-93229465
Affx-93229283	1	3420223	GG	GG	R				Affx-93237148	1	3421724	CC	CC	R			Affx-93220449	1	3421521	GG	GG	R			Affx-93230961	1	3420209	TT	TT	R			Affx-93232915	1	3421958	AA	AA	R			Affx-93217603	1	3421186	GG	GG	R			Affx-93232827
Affx-93217603	1	3421186	GG	GG	R				Affx-93241624	1	3421807	GG	GG	R			Affx-93237148	1	3421724	CC	CC	R			Affx-93217603	1	3421186	GG	GG	R			Affx-93217144	1	3422022	TT	TT	R			Affx-93220449	1	3421521	GG	GG	R			Affx-93243191
Affx-93220449	1	3421521	GG	GG	R				Affx-93232915	1	3421958	AA	AA	R			Affx-93241624	1	3421807	GG	GG	R			Affx-93220449	1	3421521	GG	GG	R			Affx-93243959	1	3422619	CC	CC	R			Affx-93237148	1	3421724	CC	CC	R			Affx-93229823
Affx-93237148	1	3421724	CC	CC	R				Affx-93217144	1	3422022	TT	TT	R			Affx-93232915	1	3421958	AA	AA	R			Affx-93237148	1	3421724	CC	CC	R			Affx-93229465	1	3422858	TT	TT	R			Affx-93241624	1	3421807	GG	GG	R			Affx-93243979
Affx-93241624	1	3421807	GG	GG	R				Affx-93243959	1	3422619	CC	CC	R			Affx-93217144	1	3422022	TT	TT	R			Affx-93241624	1	3421807	GG	GG	R			Affx-93232827	1	3422990	AA	AA	R			Affx-93232915	1	3421958	AA	AA	R			Affx-93240590
Affx-93232915	1	3421958	AA	AA	R				Affx-93229465	1	3422858	TT	TT	R			Affx-93243959	1	3422619	CC	CC	R			Affx-93232915	1	3421958	AA	AA	R			Affx-93243191	1	3423258	GG	GG	R			Affx-93217144	1	3422022	TT	TT	R			Affx-93252453
Affx-93217144	1	3422022	TT	TT	R				Affx-93232827	1	3422990	AA	AA	R			Affx-93229465	1	3422858	TT	TT	R			Affx-93217144	1	3422022	TT	TT	R			Affx-93229823	1	3423483	TT	TT	R			Affx-93243959	1	3422619	CC	CC	R			Affx-93226753
Affx-93243959	1	3422619	CC	CC	R				Affx-93243191	1	3423258	GG	GG	R			Affx-93232827	1	3422990	AA	AA	R			Affx-93243959	1	3422619	CC	CC	R			Affx-93243979	1	3423733	TT	TT	R			Affx-93229465	1	3422858	TT	TT	R			Affx-93217074
Affx-93229465	1	3422858	TT	TT	R				Affx-93229823	1	3423483	TT	TT	R			Affx-93243191	1	3423258	GG	GG	R			Affx-93229465	1	3422858	TT	TT	R			Affx-93240590	1	3425890	TT	TT	R			Affx-93232827	1	3422990	AA	AA	R			Affx-93242378
Affx-93232827	1	3422990	AA	AA	R				Affx-93243979	1	3423733	TT	TT	R			Affx-93229823	1	3423483	TT	TT	R			Affx-93232827	1	3422990	AA	AA	R			Affx-93252453	1	3442260	GG	GG	R			Affx-93243191	1	3423258	GG	GG	R			Affx-93222032
Affx-93243191	1	3423258	GG	GG	R				Affx-93240590	1	3425890	TT	TT	R			Affx-93243979	1	3423733	TT	TT	R			Affx-93243191	1	3423258	GG	GG	R			Affx-93226753	1	3442625	GG	GG	R			Affx-93229823	1	3423483	TT	TT	R			Affx-93250216
Affx-93229823	1	3423483	TT	TT	R				Affx-93252453	1	3442260	GG	GG	R			Affx-93240590	1	3425890	TT	TT	R			Affx-93229823	1	3423483	TT	TT	R			Affx-93217074	1	3462694	TT	CC	D			Affx-93243979	1	3423733	TT	TT	R			Affx-93232582
Affx-93243979	1	3423733	TT	TT	R				Affx-93226753	1	3442625	GG	GG	R			Affx-93252453	1	3442260	GG	GG	R			Affx-93243979	1	3423733	TT	TT	R			Affx-93242378	1	3463519	GG	GG	R			Affx-93240590	1	3425890	TT	TT	R			Affx-93216149
Affx-93240590	1	3425890	TT	TT	R				Affx-93217074	1	3462694	TT	CC	D			Affx-93226753	1	3442625	GG	GG	R			Affx-93240590	1	3425890	TT	TT	R			Affx-93222032	1	3464851	AA	AA	R			Affx-93252453	1	3442260	GG	GG	R			Affx-93233056
Affx-93252453	1	3442260	GG	GG	R				Affx-93242378	1	3463519	GG	GG	R			Affx-93217074	1	3462694	TT	CC	D			Affx-93252453	1	3442260	GG	GG	R			Affx-93250216	1	3465652	CC	CC	R			Affx-93226753	1	3442625	GG	GG	R			Affx-93240817
Affx-93226753	1	3442625	GG	GG	R				Affx-93222032	1	3464851	AA	AA	R			Affx-93242378	1	3463519	GG	GG	R			Affx-93226753	1	3442625	GG	GG	R			Affx-93232582	1	3466493	CC	CC	R			Affx-93217074	1	3462694	TT	CC	D			Affx-93247255
Affx-93217074	1	3462694	TT	CC	D				Affx-93250216	1	3465652	CC	CC	R			Affx-93222032	1	3464851	AA	AA	R			Affx-93217074	1	3462694	TT	CC	D			Affx-93216149	1	3467568	GG	GG	R			Affx-93242378	1	3463519	GG	GG	R			Affx-93260965
Affx-93242378	1	3463519	GG	GG	R				Affx-93232582	1	3466493	CC	CC	R			Affx-93250216	1	3465652	CC	CC	R			Affx-93242378	1	3463519	GG	GG	R			Affx-93233056	1	3476673	GG	GG	R			Affx-93222032	1	3464851	AA	AA	R			Affx-93216402
Affx-93222032	1	3464851	AA	AA	R				Affx-93216149	1	3467568	GG	GG	R			Affx-93232582	1	3466493	CC	CC	R			Affx-93222032	1	3464851	AA	AA	R			Affx-93240817	1	3476730	CC	CC	R			Affx-93250216	1	3465652	CC	CC	R			Affx-93256449
Affx-93250216	1	3465652	CC	CC	R				Affx-93233056	1	3476673	GG	GG	R			Affx-93216149	1	3467568	GG	GG	R			Affx-93250216	1	3465652	CC	CC	R			Affx-93247255	1	3476899	TT	TT	R			Affx-93232582	1	3466493	CC	CC	R			Affx-93228962
Affx-93232582	1	3466493	CC	CC	R				Affx-93240817	1	3476730	CC	CC	R			Affx-93233056	1	3476673	GG	GG	R			Affx-93232582	1	3466493	CC	CC	R			Affx-93260965	1	3477152	GG	GG	R			Affx-93216149	1	3467568	GG	GG	R			Affx-93247064
Affx-93216149	1	3467568	GG	GG	R				Affx-93247255	1	3476899	TT	TT	R			Affx-93240817	1	3476730	CC	CC	R			Affx-93216149	1	3467568	GG	GG	R			Affx-93216402	1	3477343	CC	CC	R			Affx-93233056	1	3476673	GG	GG	R			Affx-93229888
Affx-93233056	1	3476673	GG	GG	R				Affx-93260965	1	3477152	GG	GG	R			Affx-93247255	1	3476899	TT	TT	R			Affx-93233056	1	3476673	GG	GG	R			Affx-93256449	1	3478552	TT	TT	R			Affx-93240817	1	3476730	CC	CC	R			Affx-93246364
Affx-93240817	1	3476730	CC	CC	R				Affx-93216402	1	3477343	CC	CC	R			Affx-93260965	1	3477152	GG	GG	R			Affx-93240817	1	3476730	CC	CC	R			Affx-93228962	1	3478999	GG	GG	R			Affx-93247255	1	3476899	TT	TT	R			Affx-93226628
Affx-93247255	1	3476899	TT	TT	R				Affx-93256449	1	3478552	TT	TT	R			Affx-93216402	1	3477343	CC	CC	R			Affx-93247255	1	3476899	TT	TT	R			Affx-93247064	1	3479670	GG	GG	R			Affx-93260965	1	3477152	GG	GG	R			Affx-93232764
Affx-93260965	1	3477152	GG	GG	R				Affx-93228962	1	3478999	GG	GG	R			Affx-93256449	1	3478552	TT	TT	R			Affx-93260965	1	3477152	GG	GG	R			Affx-93229888	1	3479792	TT	TT	R			Affx-93216402	1	3477343	CC	CC	R			Affx-93219266
Affx-93216402	1	3477343	CC	CC	R				Affx-93247064	1	3479670	GG	GG	R			Affx-93228962	1	3478999	GG	GG	R			Affx-93216402	1	3477343	CC	CC	R			Affx-93246364	1	3479905	CC	CC	R			Affx-93256449	1	3478552	TT	TT	R			Affx-93215864
Affx-93256449	1	3478552	TT	TT	R				Affx-93229888	1	3479792	TT	TT	R			Affx-93247064	1	3479670	GG	GG	R			Affx-93256449	1	3478552	TT	TT	R			Affx-93226628	1	3480531	GG	GG	R			Affx-93228962	1	3478999	GG	GG	R			Affx-93233237
Affx-93228962	1	3478999	GG	GG	R				Affx-93246364	1	3479905	CC	CC	R			Affx-93229888	1	3479792	TT	TT	R			Affx-93228962	1	3478999	GG	GG	R			Affx-93232764	1	3481099	GG	GG	R			Affx-93247064	1	3479670	GG	GG	R			Affx-93224631
Affx-93247064	1	3479670	GG	GG	R				Affx-93226628	1	3480531	GG	GG	R			Affx-93246364	1	3479905	CC	CC	R			Affx-93247064	1	3479670	GG	GG	R			Affx-93219266	1	3500394	TT	TT	R			Affx-93229888	1	3479792	TT	TT	R			Affx-93216559
Affx-93229888	1	3479792	TT	TT	R				Affx-93232764	1	3481099	GG	GG	R			Affx-93226628	1	3480531	GG	GG	R			Affx-93229888	1	3479792	TT	TT	R			Affx-93215864	1	3500732	TT	TT	R			Affx-93246364	1	3479905	CC	CC	R			Affx-93213320
Affx-93246364	1	3479905	CC	CC	R				Affx-93219266	1	3500394	TT	TT	R			Affx-93232764	1	3481099	GG	GG	R			Affx-93246364	1	3479905	CC	CC	R			Affx-93233237	1	3500892	GG	GG	R			Affx-93226628	1	3480531	GG	GG	R			Affx-93252081
Affx-93226628	1	3480531	GG	GG	R				Affx-93215864	1	3500732	TT	TT	R			Affx-93219266	1	3500394	TT	TT	R			Affx-93226628	1	3480531	GG	GG	R			Affx-93224631	1	3500972	TT	TT	R			Affx-93232764	1	3481099	GG	GG	R			Affx-93253596
Affx-93232764	1	3481099	GG	GG	R				Affx-93233237	1	3500892	GG	GG	R			Affx-93215864	1	3500732	TT	TT	R			Affx-93232764	1	3481099	GG	GG	R			Affx-93216559	1	3501094	TT	TT	R			Affx-93219266	1	3500394	TT	TT	R			Affx-93231496
Affx-93219266	1	3500394	TT	TT	R				Affx-93224631	1	3500972	TT	TT	R			Affx-93233237	1	3500892	GG	GG	R			Affx-93219266	1	3500394	TT	TT	R			Affx-93213320	1	3502563	CC	CC	R			Affx-93215864	1	3500732	TT	TT	R			Affx-93259480
Affx-93215864	1	3500732	TT	TT	R				Affx-93216559	1	3501094	TT	TT	R			Affx-93224631	1	3500972	TT	TT	R			Affx-93215864	1	3500732	TT	TT	R			Affx-93252081	1	3504268	CC	CC	R			Affx-93233237	1	3500892	GG	GG	R			Affx-93229524
Affx-93233237	1	3500892	GG	GG	R				Affx-93213320	1	3502563	CC	CC	R			Affx-93216559	1	3501094	TT	TT	R			Affx-93233237	1	3500892	GG	GG	R			Affx-93253596	1	3504677	CC	CC	R			Affx-93224631	1	3500972	TT	TT	R			Affx-93247639
Affx-93224631	1	3500972	TT	TT	R				Affx-93252081	1	3504268	CC	CC	R			Affx-93213320	1	3502563	CC	CC	R			Affx-93224631	1	3500972	TT	TT	R			Affx-93231496	1	3504793	TT	TT	R			Affx-93216559	1	3501094	TT	TT	R			Affx-93231977
Affx-93216559	1	3501094	TT	TT	R				Affx-93253596	1	3504677	CC	CC	R			Affx-93252081	1	3504268	CC	CC	R			Affx-93216559	1	3501094	TT	TT	R			Affx-93259480	1	3505025	GG	GG	R			Affx-93213320	1	3502563	CC	CC	R			Affx-93211737
Affx-93213320	1	3502563	CC	CC	R				Affx-93231496	1	3504793	TT	TT	R			Affx-93253596	1	3504677	CC	CC	R			Affx-93213320	1	3502563	CC	CC	R			Affx-93229524	1	3505054	CC	CC	R			Affx-93252081	1	3504268	CC	CC	R			Affx-93242595
Affx-93252081	1	3504268	CC	CC	R				Affx-93259480	1	3505025	GG	GG	R			Affx-93231496	1	3504793	TT	TT	R			Affx-93252081	1	3504268	CC	CC	R			Affx-93247639	1	3505295	TT	TT	R			Affx-93253596	1	3504677	CC	CC	R			Affx-93216193
Affx-93253596	1	3504677	CC	CC	R				Affx-93229524	1	3505054	CC	CC	R			Affx-93259480	1	3505025	GG	GG	R			Affx-93253596	1	3504677	CC	CC	R			Affx-93231977	1	3505571	TT	TT	R			Affx-93231496	1	3504793	TT	TT	R			Affx-93216465
Affx-93231496	1	3504793	TT	TT	R				Affx-93247639	1	3505295	TT	TT	R			Affx-93229524	1	3505054	CC	CC	R			Affx-93231496	1	3504793	TT	TT	R			Affx-93211737	1	3506058	GG	GG	R			Affx-93259480	1	3505025	GG	GG	R			Affx-93211365
Affx-93259480	1	3505025	GG	GG	R				Affx-93231977	1	3505571	TT	TT	R			Affx-93247639	1	3505295	TT	TT	R			Affx-93259480	1	3505025	GG	GG	R			Affx-93242595	1	3506064	CC	CC	R			Affx-93229524	1	3505054	CC	CC	R			Affx-93216648
Affx-93229524	1	3505054	CC	CC	R				Affx-93211737	1	3506058	GG	GG	R			Affx-93231977	1	3505571	TT	TT	R			Affx-93229524	1	3505054	CC	CC	R			Affx-93216193	1	3506211	TT	TT	R			Affx-93247639	1	3505295	TT	TT	R			Affx-93249614
Affx-93247639	1	3505295	TT	TT	R				Affx-93242595	1	3506064	CC	CC	R			Affx-93211737	1	3506058	GG	GG	R			Affx-93247639	1	3505295	TT	TT	R			Affx-93216465	1	3506695	TT	TT	R			Affx-93231977	1	3505571	TT	TT	R			Affx-93233277
Affx-93231977	1	3505571	TT	TT	R				Affx-93216193	1	3506211	TT	TT	R			Affx-93242595	1	3506064	CC	CC	R			Affx-93231977	1	3505571	TT	TT	R			Affx-93211365	1	3507044	TT	TT	R			Affx-93211737	1	3506058	GG	GG	R			Affx-93225880
Affx-93211737	1	3506058	GG	GG	R				Affx-93216465	1	3506695	TT	TT	R			Affx-93216193	1	3506211	TT	TT	R			Affx-93211737	1	3506058	GG	GG	R			Affx-93216648	1	3530285	CC	CC	R			Affx-93242595	1	3506064	CC	CC	R			Affx-93228947
Affx-93242595	1	3506064	CC	CC	R				Affx-93211365	1	3507044	TT	TT	R			Affx-93216465	1	3506695	TT	TT	R			Affx-93242595	1	3506064	CC	CC	R			Affx-93249614	1	3557569	AA	AA	R			Affx-93216193	1	3506211	TT	TT	R			Affx-93221536
Affx-93216193	1	3506211	TT	TT	R				Affx-93216648	1	3530285	CC	CC	R			Affx-93211365	1	3507044	TT	TT	R			Affx-93216193	1	3506211	TT	TT	R			Affx-93233277	1	3558043	CC	CC	R			Affx-93216465	1	3506695	TT	TT	R			Affx-93223696
Affx-93216465	1	3506695	TT	TT	R				Affx-93249614	1	3557569	AA	AA	R			Affx-93216648	1	3530285	CC	CC	R			Affx-93216465	1	3506695	TT	TT	R			Affx-93225880	1	3562207	AA	AA	R			Affx-93211365	1	3507044	TT	TT	R			Affx-93213367
Affx-93211365	1	3507044	TT	TT	R				Affx-93233277	1	3558043	CC	CC	R			Affx-93249614	1	3557569	AA	AA	R			Affx-93211365	1	3507044	TT	TT	R			Affx-93228947	1	3562427	CC	CC	R			Affx-93216648	1	3530285	CC	CC	R			Affx-93258893
Affx-93216648	1	3530285	CC	CC	R				Affx-93225880	1	3562207	AA	AA	R			Affx-93233277	1	3558043	CC	CC	R			Affx-93216648	1	3530285	CC	CC	R			Affx-93221536	1	3563021	CC	CC	R			Affx-93249614	1	3557569	AA	AA	R			Affx-93255660
Affx-93249614	1	3557569	AA	AA	R				Affx-93228947	1	3562427	CC	CC	R			Affx-93225880	1	3562207	AA	AA	R			Affx-93249614	1	3557569	AA	AA	R			Affx-93223696	1	3565188	CC	CC	R			Affx-93233277	1	3558043	CC	CC	R			Affx-93259351
Affx-93233277	1	3558043	CC	CC	R				Affx-93221536	1	3563021	CC	CC	R			Affx-93228947	1	3562427	CC	CC	R			Affx-93233277	1	3558043	CC	CC	R			Affx-93213367	1	3565733	AA	AA	R			Affx-93225880	1	3562207	AA	AA	R			Affx-93259422
Affx-93225880	1	3562207	AA	AA	R				Affx-93223696	1	3565188	CC	CC	R			Affx-93221536	1	3563021	CC	CC	R			Affx-93225880	1	3562207	AA	AA	R			Affx-93258893	1	3567808	TT	TT	R			Affx-93228947	1	3562427	CC	CC	R			Affx-93237611
Affx-93228947	1	3562427	CC	CC	R				Affx-93213367	1	3565733	AA	AA	R			Affx-93223696	1	3565188	CC	CC	R			Affx-93228947	1	3562427	CC	CC	R			Affx-93255660	1	3567951	CC	CC	R			Affx-93221536	1	3563021	CC	CC	R			Affx-93240761
Affx-93221536	1	3563021	CC	CC	R				Affx-93258893	1	3567808	TT	TT	R			Affx-93213367	1	3565733	AA	AA	R			Affx-93221536	1	3563021	CC	CC	R			Affx-93259351	1	3568069	CC	CC	R			Affx-93223696	1	3565188	CC	CC	R			Affx-93231825
Affx-93223696	1	3565188	CC	CC	R				Affx-93255660	1	3567951	CC	CC	R			Affx-93258893	1	3567808	TT	TT	R			Affx-93223696	1	3565188	CC	CC	R			Affx-93259422	1	3568378	CC	CC	R			Affx-93213367	1	3565733	AA	AA	R			Affx-93235282
Affx-93213367	1	3565733	AA	AA	R				Affx-93259351	1	3568069	CC	AC	H			Affx-93255660	1	3567951	CC	CC	R			Affx-93213367	1	3565733	AA	AA	R			Affx-93237611	1	3568525	CC	CC	R			Affx-93258893	1	3567808	TT	TT	R			Affx-93230966
Affx-93258893	1	3567808	TT	TT	R				Affx-93259422	1	3568378	CC	CC	R			Affx-93259351	1	3568069	CC	CC	R			Affx-93258893	1	3567808	TT	TT	R			Affx-93240761	1	3569239	TT	TT	R			Affx-93255660	1	3567951	CC	CC	R			Affx-93226048
Affx-93255660	1	3567951	CC	CC	R				Affx-93237611	1	3568525	CC	CC	R			Affx-93259422	1	3568378	CC	CC	R			Affx-93255660	1	3567951	CC	CC	R			Affx-93231825	1	3569817	AA	AA	R			Affx-93259351	1	3568069	CC	AC	H			Affx-93238097
Affx-93259351	1	3568069	CC	CC	R				Affx-93240761	1	3569239	TT	TT	R			Affx-93237611	1	3568525	CC	CC	R			Affx-93259351	1	3568069	CC	AC	H			Affx-93235282	1	3570389	GG	GG	R			Affx-93259422	1	3568378	CC	CC	R			Affx-93225547
Affx-93259422	1	3568378	CC	CC	R				Affx-93231825	1	3569817	AA	AA	R			Affx-93240761	1	3569239	TT	TT	R			Affx-93259422	1	3568378	CC	CC	R			Affx-93230966	1	3595581	GG	GG	R			Affx-93237611	1	3568525	CC	CC	R			Affx-93226971
Affx-93237611	1	3568525	CC	CC	R				Affx-93235282	1	3570389	GG	GG	R			Affx-93231825	1	3569817	AA	AA	R			Affx-93237611	1	3568525	CC	CC	R			Affx-93226048	1	3595741	CC	CC	R			Affx-93240761	1	3569239	TT	TT	R			Affx-93254573
Affx-93240761	1	3569239	TT	TT	R				Affx-93230966	1	3595581	GG	GG	R			Affx-93235282	1	3570389	GG	GG	R			Affx-93240761	1	3569239	TT	TT	R			Affx-93225547	1	3596171	CC	CC	R			Affx-93231825	1	3569817	AA	AA	R			Affx-93259550
Affx-93231825	1	3569817	AA	AA	R				Affx-93226048	1	3595741	CC	CC	R			Affx-93230966	1	3595581	GG	GG	R			Affx-93231825	1	3569817	AA	AA	R			Affx-93226971	1	3658931	CC	CC	R			Affx-93235282	1	3570389	GG	GG	R			Affx-93242586
Affx-93235282	1	3570389	GG	GG	R				Affx-93238097	1	3595859	GG	GG	R			Affx-93226048	1	3595741	CC	CC	R			Affx-93235282	1	3570389	GG	GG	R			Affx-93254573	1	3658985	CC	CC	R			Affx-93230966	1	3595581	GG	GG	R			Affx-93247036
Affx-93230966	1	3595581	GG	GG	R				Affx-93225547	1	3596171	CC	CC	R			Affx-93238097	1	3595859	GG	GG	R			Affx-93230966	1	3595581	GG	GG	R			Affx-93259550	1	3659040	GG	GG	R			Affx-93226048	1	3595741	CC	CC	R			Affx-93226749
Affx-93226048	1	3595741	CC	CC	R				Affx-93226971	1	3658931	CC	CC	R			Affx-93225547	1	3596171	CC	CC	R			Affx-93226048	1	3595741	CC	CC	R			Affx-93242586	1	3659145	GG	GG	R			Affx-93238097	1	3595859	GG	GG	R			Affx-93232384
Affx-93238097	1	3595859	GG	GG	R				Affx-93254573	1	3658985	CC	CC	R			Affx-93226971	1	3658931	CC	CC	R			Affx-93238097	1	3595859	GG	GG	R			Affx-93247036	1	3659233	GG	GG	R			Affx-93225547	1	3596171	CC	CC	R			Affx-93217323
Affx-93225547	1	3596171	CC	CC	R				Affx-93259550	1	3659040	GG	GG	R			Affx-93254573	1	3658985	CC	CC	R			Affx-93225547	1	3596171	CC	CC	R			Affx-93226749	1	3659260	CC	CC	R			Affx-93226971	1	3658931	CC	CC	R			Affx-93252286
Affx-93226971	1	3658931	CC	CC	R				Affx-93242586	1	3659145	GG	GG	R			Affx-93259550	1	3659040	GG	GG	R			Affx-93226971	1	3658931	CC	CC	R			Affx-93232384	1	3659500	CC	CC	R			Affx-93254573	1	3658985	CC	CC	R			Affx-93247175
Affx-93254573	1	3658985	CC	CC	R				Affx-93247036	1	3659233	GG	GG	R			Affx-93242586	1	3659145	GG	GG	R			Affx-93254573	1	3658985	CC	CC	R			Affx-93217323	1	3660074	GG	GG	R			Affx-93259550	1	3659040	GG	GG	R			Affx-93211771
Affx-93259550	1	3659040	GG	GG	R				Affx-93226749	1	3659260	CC	CC	R			Affx-93247036	1	3659233	GG	GG	R			Affx-93259550	1	3659040	GG	GG	R			Affx-93252286	1	3660567	CC	CC	R			Affx-93242586	1	3659145	GG	GG	R			Affx-93227639
Affx-93242586	1	3659145	GG	GG	R				Affx-93232384	1	3659500	CC	CC	R			Affx-93226749	1	3659260	CC	CC	R			Affx-93242586	1	3659145	GG	GG	R			Affx-93247175	1	3660864	CC	CC	R			Affx-93247036	1	3659233	GG	GG	R			Affx-93250409
Affx-93247036	1	3659233	GG	GG	R				Affx-93217323	1	3660074	GG	GG	R			Affx-93232384	1	3659500	CC	CC	R			Affx-93247036	1	3659233	GG	GG	R			Affx-93211771	1	3660942	TT	TT	R			Affx-93226749	1	3659260	CC	CC	R			Affx-93245395
Affx-93226749	1	3659260	CC	CC	R				Affx-93252286	1	3660567	CC	CC	R			Affx-93217323	1	3660074	GG	GG	R			Affx-93226749	1	3659260	CC	CC	R			Affx-93227639	1	3660961	TT	TT	R			Affx-93232384	1	3659500	CC	CC	R			Affx-93245815
Affx-93232384	1	3659500	CC	CC	R				Affx-93247175	1	3660864	CC	CC	R			Affx-93252286	1	3660567	CC	CC	R			Affx-93232384	1	3659500	CC	CC	R			Affx-93250409	1	3661036	TT	TT	R			Affx-93217323	1	3660074	GG	GG	R			Affx-93215356
Affx-93217323	1	3660074	GG	GG	R				Affx-93211771	1	3660942	TT	TT	R			Affx-93247175	1	3660864	CC	CC	R			Affx-93217323	1	3660074	GG	GG	R			Affx-93245395	1	3662113	CC	CC	R			Affx-93252286	1	3660567	CC	CC	R			Affx-93218655
Affx-93252286	1	3660567	CC	CC	R				Affx-93227639	1	3660961	TT	TT	R			Affx-93211771	1	3660942	TT	TT	R			Affx-93252286	1	3660567	CC	CC	R			Affx-93245815	1	3662719	AA	AA	R			Affx-93247175	1	3660864	CC	CC	R			Affx-93223476
Affx-93247175	1	3660864	CC	CC	R				Affx-93250409	1	3661036	TT	TT	R			Affx-93227639	1	3660961	TT	TT	R			Affx-93247175	1	3660864	CC	CC	R			Affx-93215356	1	3664970	AA	AA	R			Affx-93211771	1	3660942	TT	TT	R			Affx-93239993
Affx-93211771	1	3660942	TT	TT	R				Affx-93245395	1	3662113	CC	CC	R			Affx-93250409	1	3661036	TT	TT	R			Affx-93211771	1	3660942	TT	TT	R			Affx-93218655	1	3679136	CC	CC	R			Affx-93227639	1	3660961	TT	TT	R			Affx-93240523
Affx-93227639	1	3660961	TT	TT	R				Affx-93245815	1	3662719	AA	AA	R			Affx-93245395	1	3662113	CC	CC	R			Affx-93227639	1	3660961	TT	TT	R			Affx-93223476	1	3680227	GG	GG	R			Affx-93250409	1	3661036	TT	TT	R			Affx-93232892
Affx-93250409	1	3661036	TT	TT	R				Affx-93215356	1	3664970	AA	AA	R			Affx-93245815	1	3662719	AA	AA	R			Affx-93250409	1	3661036	TT	TT	R			Affx-93239993	1	3680265	TT	TT	R			Affx-93245395	1	3662113	CC	CC	R			Affx-93224629
Affx-93245395	1	3662113	CC	CC	R				Affx-93218655	1	3679136	CC	CC	R			Affx-93215356	1	3664970	AA	AA	R			Affx-93245395	1	3662113	CC	CC	R			Affx-93240523	1	3680275	GG	GG	R			Affx-93245815	1	3662719	AA	AA	R			Affx-93237815
Affx-93245815	1	3662719	AA	AA	R				Affx-93223476	1	3680227	GG	GG	R			Affx-93218655	1	3679136	CC	CC	R			Affx-93245815	1	3662719	AA	AA	R			Affx-93232892	1	3680631	CC	CC	R			Affx-93215356	1	3664970	AA	AA	R			Affx-93245592
Affx-93215356	1	3664970	AA	AA	R				Affx-93239993	1	3680265	TT	TT	R			Affx-93223476	1	3680227	GG	GG	R			Affx-93215356	1	3664970	AA	AA	R			Affx-93224629	1	3693206	CC	CC	R			Affx-93218655	1	3679136	CC	CC	R			Affx-93246942
Affx-93218655	1	3679136	CC	CC	R				Affx-93240523	1	3680275	GG	GG	R			Affx-93239993	1	3680265	TT	TT	R			Affx-93218655	1	3679136	CC	CC	R			Affx-93237815	1	3693642	CC	CC	R			Affx-93223476	1	3680227	GG	GG	R			Affx-93258120
Affx-93223476	1	3680227	GG	GG	R				Affx-93232892	1	3680631	CC	CC	R			Affx-93240523	1	3680275	GG	GG	R			Affx-93223476	1	3680227	GG	GG	R			Affx-93245592	1	3693660	AA	AA	R			Affx-93239993	1	3680265	TT	TT	R			Affx-93215135
Affx-93239993	1	3680265	TT	TT	R				Affx-93224629	1	3693206	CC	CC	R			Affx-93232892	1	3680631	CC	CC	R			Affx-93239993	1	3680265	TT	TT	R			Affx-93246942	1	3693960	CC	CC	R			Affx-93240523	1	3680275	GG	GG	R			Affx-93225556
Affx-93240523	1	3680275	GG	GG	R				Affx-93237815	1	3693642	CC	CC	R			Affx-93224629	1	3693206	CC	CC	R			Affx-93240523	1	3680275	GG	GG	R			Affx-93258120	1	3694727	AA	AA	R			Affx-93232892	1	3680631	CC	CC	R			Affx-93219946
Affx-93232892	1	3680631	CC	CC	R				Affx-93245592	1	3693660	AA	AA	R			Affx-93237815	1	3693642	CC	CC	R			Affx-93232892	1	3680631	CC	CC	R			Affx-93215135	1	3694953	CC	CC	R			Affx-93224629	1	3693206	CC	CC	R			Affx-93238656
Affx-93224629	1	3693206	CC	CC	R				Affx-93246942	1	3693960	CC	CC	R			Affx-93245592	1	3693660	AA	AA	R			Affx-93224629	1	3693206	CC	CC	R			Affx-93225556	1	3695085	TT	TT	R			Affx-93237815	1	3693642	CC	CC	R			Affx-93236001
Affx-93237815	1	3693642	CC	CC	R				Affx-93258120	1	3694727	AA	AA	R			Affx-93246942	1	3693960	CC	CC	R			Affx-93237815	1	3693642	CC	CC	R			Affx-93219946	1	3695272	TT	TT	R			Affx-93245592	1	3693660	AA	AA	R			Affx-93258376
Affx-93245592	1	3693660	AA	AA	R				Affx-93215135	1	3694953	CC	CC	R			Affx-93258120	1	3694727	AA	AA	R			Affx-93245592	1	3693660	AA	AA	R			Affx-93238656	1	3695423	GG	GG	R			Affx-93246942	1	3693960	CC	CC	R			Affx-93214813
Affx-93246942	1	3693960	CC	CC	R				Affx-93225556	1	3695085	TT	TT	R			Affx-93215135	1	3694953	CC	CC	R			Affx-93246942	1	3693960	CC	CC	R			Affx-93236001	1	3695826	AA	AA	R			Affx-93258120	1	3694727	AA	AA	R			Affx-93231781
Affx-93258120	1	3694727	AA	AA	R				Affx-93219946	1	3695272	TT	TT	R			Affx-93225556	1	3695085	TT	TT	R			Affx-93258120	1	3694727	AA	AA	R			Affx-93258376	1	3708131	CC	CC	R			Affx-93215135	1	3694953	CC	CC	R			Affx-93237535
Affx-93215135	1	3694953	CC	CC	R				Affx-93238656	1	3695423	GG	GG	R			Affx-93219946	1	3695272	TT	TT	R			Affx-93215135	1	3694953	CC	CC	R			Affx-93214813	1	3708883	TT	TT	R			Affx-93225556	1	3695085	TT	TT	R			Affx-93260690
Affx-93225556	1	3695085	TT	TT	R				Affx-93236001	1	3695826	AA	AA	R			Affx-93238656	1	3695423	GG	GG	R			Affx-93225556	1	3695085	TT	TT	R			Affx-93231781	1	3708954	GG	GG	R			Affx-93219946	1	3695272	TT	TT	R			Affx-93234776
Affx-93219946	1	3695272	TT	TT	R				Affx-93258376	1	3708131	CC	CC	R			Affx-93236001	1	3695826	AA	AA	R			Affx-93219946	1	3695272	TT	TT	R			Affx-93237535	1	3709066	TT	TT	R			Affx-93238656	1	3695423	GG	GG	R			Affx-93217368
Affx-93238656	1	3695423	GG	GG	R				Affx-93214813	1	3708883	TT	TT	R			Affx-93258376	1	3708131	CC	CC	R			Affx-93238656	1	3695423	GG	GG	R			Affx-93260690	1	3709465	AA	AA	R			Affx-93236001	1	3695826	AA	AA	R			Affx-93239079
Affx-93236001	1	3695826	AA	AA	R				Affx-93231781	1	3708954	GG	GG	R			Affx-93214813	1	3708883	TT	TT	R			Affx-93236001	1	3695826	AA	AA	R			Affx-93234776	1	3709643	TT	TT	R			Affx-93258376	1	3708131	CC	CC	R			Affx-93251925
Affx-93258376	1	3708131	CC	CC	R				Affx-93237535	1	3709066	TT	TT	R			Affx-93231781	1	3708954	GG	GG	R			Affx-93258376	1	3708131	CC	CC	R			Affx-93217368	1	3709811	CC	CC	R			Affx-93214813	1	3708883	TT	TT	R			Affx-93212114
Affx-93214813	1	3708883	TT	TT	R				Affx-93260690	1	3709465	AA	AA	R			Affx-93237535	1	3709066	TT	TT	R			Affx-93214813	1	3708883	TT	TT	R			Affx-93239079	1	3710239	AA	AA	R			Affx-93231781	1	3708954	GG	GG	R			Affx-93220168
Affx-93231781	1	3708954	GG	GG	R				Affx-93234776	1	3709643	TT	TT	R			Affx-93260690	1	3709465	AA	AA	R			Affx-93231781	1	3708954	GG	GG	R			Affx-93251925	1	3710406	AA	AA	R			Affx-93237535	1	3709066	TT	TT	R			Affx-93230561
Affx-93237535	1	3709066	TT	TT	R				Affx-93217368	1	3709811	CC	CC	R			Affx-93234776	1	3709643	TT	TT	R			Affx-93237535	1	3709066	TT	TT	R			Affx-93212114	1	3721851	GG	GG	R			Affx-93260690	1	3709465	AA	AA	R			Affx-93246961
Affx-93260690	1	3709465	AA	AA	R				Affx-93239079	1	3710239	AA	AA	R			Affx-93217368	1	3709811	CC	CC	R			Affx-93260690	1	3709465	AA	AA	R			Affx-93220168	1	3722061	CC	CC	R			Affx-93234776	1	3709643	TT	TT	R			Affx-93217471
Affx-93234776	1	3709643	TT	TT	R				Affx-93251925	1	3710406	AA	AA	R			Affx-93239079	1	3710239	AA	AA	R			Affx-93234776	1	3709643	TT	TT	R			Affx-93230561	1	3722109	CC	CC	R			Affx-93217368	1	3709811	CC	CC	R			Affx-93252665
Affx-93217368	1	3709811	CC	CC	R				Affx-93212114	1	3721851	GG	GG	R			Affx-93251925	1	3710406	AA	AA	R			Affx-93217368	1	3709811	CC	CC	R			Affx-93246961	1	3723562	GG	GG	R			Affx-93239079	1	3710239	AA	AA	R			Affx-93259968
Affx-93239079	1	3710239	AA	AA	R				Affx-93220168	1	3722061	CC	CC	R			Affx-93212114	1	3721851	GG	GG	R			Affx-93239079	1	3710239	AA	AA	R			Affx-93217471	1	3723984	TT	TT	R			Affx-93251925	1	3710406	AA	AA	R			Affx-93233122
Affx-93251925	1	3710406	AA	AA	R				Affx-93230561	1	3722109	CC	CC	R			Affx-93220168	1	3722061	CC	CC	R			Affx-93251925	1	3710406	AA	AA	R			Affx-93252665	1	3724453	TT	TT	R			Affx-93212114	1	3721851	GG	GG	R			Affx-93238243
Affx-93212114	1	3721851	GG	GG	R				Affx-93246961	1	3723562	GG	GG	R			Affx-93230561	1	3722109	CC	CC	R			Affx-93212114	1	3721851	GG	GG	R			Affx-93259968	1	3725127	CC	CC	R			Affx-93220168	1	3722061	CC	CC	R			Affx-93232825
Affx-93220168	1	3722061	CC	CC	R				Affx-93217471	1	3723984	TT	TT	R			Affx-93246961	1	3723562	GG	GG	R			Affx-93220168	1	3722061	CC	CC	R			Affx-93233122	1	3725684	TT	TT	R			Affx-93230561	1	3722109	CC	CC	R			Affx-93254861
Affx-93230561	1	3722109	CC	CC	R				Affx-93252665	1	3724453	TT	TT	R			Affx-93217471	1	3723984	TT	TT	R			Affx-93230561	1	3722109	CC	CC	R			Affx-93238243	1	3726034	GG	GG	R			Affx-93246961	1	3723562	GG	GG	R			Affx-93245942
Affx-93246961	1	3723562	GG	GG	R				Affx-93259968	1	3725127	CC	CC	R			Affx-93252665	1	3724453	TT	TT	R			Affx-93246961	1	3723562	GG	GG	R			Affx-93232825	1	3729047	CC	CC	R			Affx-93217471	1	3723984	TT	TT	R			Affx-93251644
Affx-93217471	1	3723984	TT	TT	R				Affx-93233122	1	3725684	TT	TT	R			Affx-93259968	1	3725127	CC	CC	R			Affx-93217471	1	3723984	TT	TT	R			Affx-93254861	1	3729092	TT	TT	R			Affx-93252665	1	3724453	TT	TT	R			Affx-93211430
Affx-93252665	1	3724453	TT	TT	R				Affx-93238243	1	3726034	GG	GG	R			Affx-93233122	1	3725684	TT	TT	R			Affx-93252665	1	3724453	TT	TT	R			Affx-93245942	1	3729189	GG	GG	R			Affx-93259968	1	3725127	CC	CC	R			Affx-93241778
Affx-93259968	1	3725127	CC	CC	R				Affx-93232825	1	3729047	CC	CC	R			Affx-93238243	1	3726034	GG	GG	R			Affx-93259968	1	3725127	CC	CC	R			Affx-93251644	1	3732799	AA	AA	R			Affx-93233122	1	3725684	TT	TT	R			Affx-93216890
Affx-93233122	1	3725684	TT	TT	R				Affx-93254861	1	3729092	TT	TT	R			Affx-93232825	1	3729047	CC	CC	R			Affx-93233122	1	3725684	TT	TT	R			Affx-93211430	1	3733035	CC	CC	R			Affx-93238243	1	3726034	GG	GG	R			Affx-93215804
Affx-93238243	1	3726034	GG	GG	R				Affx-93245942	1	3729189	GG	GG	R			Affx-93254861	1	3729092	TT	TT	R			Affx-93238243	1	3726034	GG	GG	R			Affx-93241778	1	3733408	GG	GG	R			Affx-93232825	1	3729047	CC	CC	R			Affx-93237806
Affx-93232825	1	3729047	CC	CC	R				Affx-93251644	1	3732799	AA	AA	R			Affx-93245942	1	3729189	GG	GG	R			Affx-93232825	1	3729047	CC	CC	R			Affx-93216890	1	3733425	GG	GG	R			Affx-93254861	1	3729092	TT	TT	R			Affx-93233129
Affx-93254861	1	3729092	TT	TT	R				Affx-93211430	1	3733035	CC	CC	R			Affx-93251644	1	3732799	AA	AA	R			Affx-93254861	1	3729092	TT	TT	R			Affx-93215804	1	3776772	GG	GG	R			Affx-93245942	1	3729189	GG	GG	R			Affx-93252131
Affx-93245942	1	3729189	GG	GG	R				Affx-93241778	1	3733408	GG	GG	R			Affx-93211430	1	3733035	CC	CC	R			Affx-93245942	1	3729189	GG	GG	R			Affx-93237806	1	3777156	CC	CC	R			Affx-93251644	1	3732799	AA	AA	R			Affx-93256255
Affx-93251644	1	3732799	AA	AA	R				Affx-93216890	1	3733425	GG	GG	R			Affx-93241778	1	3733408	GG	GG	R			Affx-93251644	1	3732799	AA	AA	R			Affx-93233129	1	3777779	CC	CC	R			Affx-93211430	1	3733035	CC	CC	R			Affx-93216994
Affx-93211430	1	3733035	CC	CC	R				Affx-93215804	1	3776772	GG	GG	R			Affx-93216890	1	3733425	GG	GG	R			Affx-93211430	1	3733035	CC	CC	R			Affx-93252131	1	3778445	GG	AA	D			Affx-93241778	1	3733408	GG	GG	R			Affx-93258215
Affx-93241778	1	3733408	GG	GG	R				Affx-93237806	1	3777156	CC	CC	R			Affx-93215804	1	3776772	GG	GG	R			Affx-93241778	1	3733408	GG	GG	R			Affx-93256255	1	3802408	CC	CC	R			Affx-93216890	1	3733425	GG	GG	R			Affx-93213647
Affx-93216890	1	3733425	GG	GG	R				Affx-93233129	1	3777779	CC	CC	R			Affx-93237806	1	3777156	CC	CC	R			Affx-93216890	1	3733425	GG	GG	R			Affx-93216994	1	3803104	CC	CC	R			Affx-93215804	1	3776772	GG	GG	R			Affx-93254800
Affx-93215804	1	3776772	GG	GG	R				Affx-93252131	1	3778445	GG	AA	D			Affx-93233129	1	3777779	CC	CC	R			Affx-93215804	1	3776772	GG	GG	R			Affx-93258215	1	3803629	GG	GG	R			Affx-93237806	1	3777156	CC	CC	R			Affx-93221041
Affx-93237806	1	3777156	CC	CC	R				Affx-93256255	1	3802408	CC	CC	R			Affx-93252131	1	3778445	GG	AA	D			Affx-93237806	1	3777156	CC	CC	R			Affx-93213647	1	3803710	GG	GG	R			Affx-93233129	1	3777779	CC	CC	R			Affx-93222437
Affx-93233129	1	3777779	CC	CC	R				Affx-93216994	1	3803104	CC	CC	R			Affx-93256255	1	3802408	CC	CC	R			Affx-93233129	1	3777779	CC	CC	R			Affx-93254800	1	3804304	GG	GG	R			Affx-93252131	1	3778445	GG	AA	D			Affx-93213469
Affx-93252131	1	3778445	GG	AA	D				Affx-93258215	1	3803629	GG	GG	R			Affx-93216994	1	3803104	CC	CC	R			Affx-93252131	1	3778445	GG	AA	D			Affx-93221041	1	3815204	CC	CC	R			Affx-93256255	1	3802408	CC	CC	R			Affx-93225961
Affx-93256255	1	3802408	CC	CC	R				Affx-93213647	1	3803710	GG	GG	R			Affx-93258215	1	3803629	GG	GG	R			Affx-93256255	1	3802408	CC	CC	R			Affx-93222437	1	3815240	AA	AA	R			Affx-93216994	1	3803104	CC	CC	R			Affx-93211649
Affx-93216994	1	3803104	CC	CC	R				Affx-93254800	1	3804304	GG	GG	R			Affx-93213647	1	3803710	GG	GG	R			Affx-93216994	1	3803104	CC	CC	R			Affx-93213469	1	3815507	CC	CC	R			Affx-93258215	1	3803629	GG	GG	R			Affx-93219130
Affx-93258215	1	3803629	GG	GG	R				Affx-93221041	1	3815204	CC	CC	R			Affx-93254800	1	3804304	GG	GG	R			Affx-93258215	1	3803629	GG	GG	R			Affx-93225961	1	3816446	AA	AA	R			Affx-93213647	1	3803710	GG	GG	R			Affx-93258387
Affx-93213647	1	3803710	GG	GG	R				Affx-93222437	1	3815240	AA	AA	R			Affx-93221041	1	3815204	CC	CC	R			Affx-93213647	1	3803710	GG	GG	R			Affx-93211649	1	3817063	TT	TT	R			Affx-93254800	1	3804304	GG	GG	R			Affx-93228247
Affx-93254800	1	3804304	GG	GG	R				Affx-93213469	1	3815507	CC	CC	R			Affx-93222437	1	3815240	AA	AA	R			Affx-93254800	1	3804304	GG	GG	R			Affx-93219130	1	3817328	CC	CC	R			Affx-93221041	1	3815204	CC	CC	R			Affx-93257874
Affx-93221041	1	3815204	CC	CC	R				Affx-93225961	1	3816446	AA	AA	R			Affx-93213469	1	3815507	CC	CC	R			Affx-93221041	1	3815204	CC	CC	R			Affx-93258387	1	3817358	CC	CC	R			Affx-93222437	1	3815240	AA	AA	R			Affx-93244681
Affx-93222437	1	3815240	AA	AA	R				Affx-93211649	1	3817063	TT	TT	R			Affx-93225961	1	3816446	AA	AA	R			Affx-93222437	1	3815240	AA	AA	R			Affx-93228247	1	3817542	AA	AA	R			Affx-93213469	1	3815507	CC	CC	R			Affx-93247942
Affx-93213469	1	3815507	CC	CC	R				Affx-93219130	1	3817328	CC	CC	R			Affx-93211649	1	3817063	TT	TT	R			Affx-93213469	1	3815507	CC	CC	R			Affx-93257874	1	3818058	AA	AA	R			Affx-93225961	1	3816446	AA	AA	R			Affx-93259219
Affx-93225961	1	3816446	AA	AA	R				Affx-93258387	1	3817358	CC	CC	R			Affx-93219130	1	3817328	CC	CC	R			Affx-93225961	1	3816446	AA	AA	R			Affx-93244681	1	3818110	GG	GG	R			Affx-93211649	1	3817063	TT	TT	R			Affx-93231110
Affx-93211649	1	3817063	TT	TT	R				Affx-93228247	1	3817542	AA	AA	R			Affx-93258387	1	3817358	CC	CC	R			Affx-93211649	1	3817063	TT	TT	R			Affx-93247942	1	3818364	CC	CC	R			Affx-93219130	1	3817328	CC	CC	R			Affx-93242429
Affx-93219130	1	3817328	CC	CC	R				Affx-93257874	1	3818058	AA	AA	R			Affx-93228247	1	3817542	AA	AA	R			Affx-93219130	1	3817328	CC	CC	R			Affx-93259219	1	3818429	AA	AA	R			Affx-93258387	1	3817358	CC	CC	R			Affx-93225728
Affx-93258387	1	3817358	CC	CC	R				Affx-93244681	1	3818110	GG	GG	R			Affx-93257874	1	3818058	AA	AA	R			Affx-93258387	1	3817358	CC	CC	R			Affx-93231110	1	3818861	AA	AA	R			Affx-93228247	1	3817542	AA	AA	R			Affx-93252461
Affx-93228247	1	3817542	AA	AA	R				Affx-93247942	1	3818364	CC	CC	R			Affx-93244681	1	3818110	GG	GG	R			Affx-93228247	1	3817542	AA	AA	R			Affx-93242429	1	3818968	TT	TT	R			Affx-93257874	1	3818058	AA	AA	R			Affx-93230367
Affx-93257874	1	3818058	AA	AA	R				Affx-93259219	1	3818429	AA	AA	R			Affx-93247942	1	3818364	CC	CC	R			Affx-93257874	1	3818058	AA	AA	R			Affx-93225728	1	3819057	GG	GG	R			Affx-93244681	1	3818110	GG	GG	R			Affx-93213806
Affx-93244681	1	3818110	GG	GG	R				Affx-93231110	1	3818861	AA	AA	R			Affx-93259219	1	3818429	AA	AA	R			Affx-93244681	1	3818110	GG	GG	R			Affx-93252461	1	3820009	GG	GG	R			Affx-93247942	1	3818364	CC	CC	R			Affx-93217803
Affx-93247942	1	3818364	CC	CC	R				Affx-93242429	1	3818968	TT	TT	R			Affx-93231110	1	3818861	AA	AA	R			Affx-93247942	1	3818364	CC	CC	R			Affx-93230367	1	3820387	TT	TT	R			Affx-93259219	1	3818429	AA	AA	R			Affx-93212728
Affx-93259219	1	3818429	AA	AA	R				Affx-93225728	1	3819057	GG	GG	R			Affx-93242429	1	3818968	TT	TT	R			Affx-93259219	1	3818429	AA	AA	R			Affx-93213806	1	3820608	CC	CC	R			Affx-93231110	1	3818861	AA	AA	R			Affx-93222950
Affx-93231110	1	3818861	AA	AA	R				Affx-93252461	1	3820009	GG	GG	R			Affx-93225728	1	3819057	GG	GG	R			Affx-93231110	1	3818861	AA	AA	R			Affx-93217803	1	3824018	CC	CC	R			Affx-93242429	1	3818968	TT	TT	R			Affx-93227981
Affx-93242429	1	3818968	TT	TT	R				Affx-93230367	1	3820387	TT	TT	R			Affx-93252461	1	3820009	GG	GG	R			Affx-93242429	1	3818968	TT	TT	R			Affx-93212728	1	3824676	GG	GG	R			Affx-93225728	1	3819057	GG	GG	R			Affx-93215062
Affx-93225728	1	3819057	GG	GG	R				Affx-93213806	1	3820608	CC	CC	R			Affx-93230367	1	3820387	TT	TT	R			Affx-93225728	1	3819057	GG	GG	R			Affx-93222950	1	3824756	AA	AA	R			Affx-93252461	1	3820009	GG	GG	R			Affx-93246922
Affx-93252461	1	3820009	GG	GG	R				Affx-93217803	1	3824018	CC	CC	R			Affx-93213806	1	3820608	CC	CC	R			Affx-93252461	1	3820009	GG	GG	R			Affx-93227981	1	3824815	AA	AA	R			Affx-93230367	1	3820387	TT	TT	R			Affx-93244339
Affx-93230367	1	3820387	TT	TT	R				Affx-93212728	1	3824676	GG	GG	R			Affx-93217803	1	3824018	CC	CC	R			Affx-93230367	1	3820387	TT	TT	R			Affx-93215062	1	3824905	AA	AA	R			Affx-93213806	1	3820608	CC	CC	R			Affx-93217001
Affx-93213806	1	3820608	CC	CC	R				Affx-93222950	1	3824756	AA	AA	R			Affx-93212728	1	3824676	GG	GG	R			Affx-93213806	1	3820608	CC	CC	R			Affx-93246922	1	3825139	CC	CC	R			Affx-93217803	1	3824018	CC	CC	R			Affx-93230049
Affx-93217803	1	3824018	CC	CC	R				Affx-93227981	1	3824815	AA	AA	R			Affx-93222950	1	3824756	AA	AA	R			Affx-93217803	1	3824018	CC	CC	R			Affx-93244339	1	3825282	AA	AA	R			Affx-93212728	1	3824676	GG	GG	R			Affx-93231638
Affx-93212728	1	3824676	GG	GG	R				Affx-93215062	1	3824905	AA	AA	R			Affx-93227981	1	3824815	AA	AA	R			Affx-93212728	1	3824676	GG	GG	R			Affx-93217001	1	3825385	GG	GG	R			Affx-93222950	1	3824756	AA	AA	R			Affx-93256341
Affx-93222950	1	3824756	AA	AA	R				Affx-93246922	1	3825139	CC	CC	R			Affx-93215062	1	3824905	AA	AA	R			Affx-93222950	1	3824756	AA	AA	R			Affx-93230049	1	3826101	GG	GG	R			Affx-93227981	1	3824815	AA	AA	R			Affx-93228137
Affx-93227981	1	3824815	AA	AA	R				Affx-93244339	1	3825282	AA	AA	R			Affx-93246922	1	3825139	CC	CC	R			Affx-93227981	1	3824815	AA	AA	R			Affx-93231638	1	3826560	AA	AA	R			Affx-93215062	1	3824905	AA	AA	R			Affx-93249570
Affx-93215062	1	3824905	AA	AA	R				Affx-93217001	1	3825385	GG	GG	R			Affx-93244339	1	3825282	AA	AA	R			Affx-93215062	1	3824905	AA	AA	R			Affx-93256341	1	3826669	GG	GG	R			Affx-93246922	1	3825139	CC	CC	R			Affx-93239365
Affx-93246922	1	3825139	CC	CC	R				Affx-93230049	1	3826101	GG	GG	R			Affx-93217001	1	3825385	GG	GG	R			Affx-93246922	1	3825139	CC	CC	R			Affx-93228137	1	3826740	GG	GG	R			Affx-93244339	1	3825282	AA	AA	R			Affx-93218462
Affx-93244339	1	3825282	AA	AA	R				Affx-93231638	1	3826560	AA	AA	R			Affx-93230049	1	3826101	GG	GG	R			Affx-93244339	1	3825282	AA	AA	R			Affx-93239364	1	3826839	AG	AG	R			Affx-93217001	1	3825385	GG	GG	R			Affx-93218335
Affx-93217001	1	3825385	GG	GG	R				Affx-93256341	1	3826669	GG	GG	R			Affx-93231638	1	3826560	AA	AA	R			Affx-93217001	1	3825385	GG	GG	R			Affx-93249570	1	3826975	GG	GG	R			Affx-93230049	1	3826101	GG	GG	R			Affx-93244615
Affx-93230049	1	3826101	GG	GG	R				Affx-93228137	1	3826740	GG	GG	R			Affx-93256341	1	3826669	GG	GG	R			Affx-93230049	1	3826101	GG	GG	R			Affx-93239365	1	3827021	CC	CC	R			Affx-93231638	1	3826560	AA	AA	R			Affx-93215663
Affx-93231638	1	3826560	AA	AA	R				Affx-93239364	1	3826839	AG	AG	R			Affx-93228137	1	3826740	GG	GG	R			Affx-93231638	1	3826560	AA	AA	R			Affx-93218462	1	3827031	CC	CC	R			Affx-93256341	1	3826669	GG	AG	H			Affx-93248377
Affx-93256341	1	3826669	GG	GG	R				Affx-93249570	1	3826975	GG	GG	R			Affx-93239364	1	3826839	AG	AG	R			Affx-93256341	1	3826669	GG	GG	R			Affx-93218335	1	3827299	CC	CC	R			Affx-93228137	1	3826740	GG	GG	R			Affx-93242495
Affx-93228137	1	3826740	GG	GG	R				Affx-93239365	1	3827021	CC	CC	R			Affx-93249570	1	3826975	GG	GG	R			Affx-93228137	1	3826740	GG	GG	R			Affx-93244615	1	3827315	GG	GG	R			Affx-93239364	1	3826839	AG	AG	R			Affx-93260386
Affx-93239364	1	3826839	AG	AG	R				Affx-93218462	1	3827031	CC	CC	R			Affx-93239365	1	3827021	CC	CC	R			Affx-93239364	1	3826839	AG	AG	R			Affx-93215663	1	3827523	TT	TT	R			Affx-93249570	1	3826975	GG	GG	R			Affx-93230456
Affx-93249570	1	3826975	GG	GG	R				Affx-93218335	1	3827299	CC	CC	R			Affx-93218462	1	3827031	CC	CC	R			Affx-93249570	1	3826975	GG	GG	R			Affx-93237731	1	3827596	GG	GG	R			Affx-93239365	1	3827021	CC	CC	R			Affx-93225876
Affx-93239365	1	3827021	CC	CC	R				Affx-93244615	1	3827315	GG	GG	R			Affx-93218335	1	3827299	CC	CC	R			Affx-93239365	1	3827021	CC	CC	R			Affx-93248377	1	3827675	TT	TT	R			Affx-93218462	1	3827031	CC	CC	R			Affx-93222129
Affx-93218462	1	3827031	CC	CC	R				Affx-93215663	1	3827523	TT	TT	R			Affx-93244615	1	3827315	GG	GG	R			Affx-93218462	1	3827031	CC	CC	R			Affx-93242495	1	3827876	CC	CC	R			Affx-93218335	1	3827299	CC	CC	R			Affx-93232366
Affx-93218335	1	3827299	CC	CC	R				Affx-93237731	1	3827596	GG	GG	R			Affx-93215663	1	3827523	TT	TT	R			Affx-93218335	1	3827299	CC	CC	R			Affx-93260386	1	3828037	GG	GG	R			Affx-93244615	1	3827315	GG	GG	R			Affx-93252893
Affx-93244615	1	3827315	GG	GG	R				Affx-93248377	1	3827675	TT	TT	R			Affx-93237731	1	3827596	GG	GG	R			Affx-93244615	1	3827315	GG	GG	R			Affx-93230456	1	3828064	AA	AA	R			Affx-93215663	1	3827523	TT	TT	R			Affx-93246163
Affx-93215663	1	3827523	TT	TT	R				Affx-93260386	1	3828037	GG	GG	R			Affx-93248377	1	3827675	TT	TT	R			Affx-93215663	1	3827523	TT	TT	R			Affx-93225876	1	3828125	GG	GG	R			Affx-93237731	1	3827596	GG	GG	R			Affx-93243404
Affx-93237731	1	3827596	GG	GG	R				Affx-93230456	1	3828064	AA	AA	R			Affx-93242495	1	3827876	CC	CC	R			Affx-93237731	1	3827596	GG	GG	R			Affx-93222129	1	3924495	TT	TT	R			Affx-93248377	1	3827675	TT	TT	R			Affx-93223597
Affx-93248377	1	3827675	TT	TT	R				Affx-93225876	1	3828125	GG	GG	R			Affx-93260386	1	3828037	GG	GG	R			Affx-93248377	1	3827675	TT	TT	R			Affx-93232366	1	3924633	AA	AA	R			Affx-93242495	1	3827876	CC	CC	R			Affx-93220480
Affx-93242495	1	3827876	CC	CC	R				Affx-93222129	1	3924495	TT	TT	R			Affx-93230456	1	3828064	AA	AA	R			Affx-93242495	1	3827876	CC	CC	R			Affx-93252893	1	3924795	TT	TT	R			Affx-93260386	1	3828037	GG	GG	R			Affx-93217268
Affx-93260386	1	3828037	GG	GG	R				Affx-93232366	1	3924633	AA	AA	R			Affx-93225876	1	3828125	GG	GG	R			Affx-93260386	1	3828037	GG	GG	R			Affx-93246163	1	3925775	TT	TT	R			Affx-93230456	1	3828064	AA	AA	R			Affx-93241950
Affx-93230456	1	3828064	AA	AA	R				Affx-93252893	1	3924795	TT	TT	R			Affx-93222129	1	3924495	TT	TT	R			Affx-93230456	1	3828064	AA	AA	R			Affx-93243404	1	3937136	GG	GG	R			Affx-93225876	1	3828125	GG	GG	R			Affx-93221916
Affx-93225876	1	3828125	GG	GG	R				Affx-93246163	1	3925775	TT	TT	R			Affx-93232366	1	3924633	AA	AA	R			Affx-93225876	1	3828125	GG	GG	R			Affx-93223597	1	3937245	CC	CC	R			Affx-93222129	1	3924495	TT	TT	R			Affx-93243610
Affx-93222129	1	3924495	TT	TT	R				Affx-93243404	1	3937136	GG	GG	R			Affx-93252893	1	3924795	TT	TT	R			Affx-93222129	1	3924495	TT	TT	R			Affx-93220480	1	3937416	CC	CC	R			Affx-93232366	1	3924633	AA	AA	R			Affx-93260257
Affx-93232366	1	3924633	AA	AA	R				Affx-93223597	1	3937245	CC	CC	R			Affx-93246163	1	3925775	TT	TT	R			Affx-93232366	1	3924633	AA	AA	R			Affx-93217268	1	3938162	GG	GG	R			Affx-93252893	1	3924795	TT	TT	R			Affx-93252926
Affx-93252893	1	3924795	TT	TT	R				Affx-93220480	1	3937416	CC	CC	R			Affx-93243404	1	3937136	GG	GG	R			Affx-93252893	1	3924795	TT	TT	R			Affx-93221916	1	3960062	GG	GG	R			Affx-93246163	1	3925775	TT	TT	R			Affx-93251609
Affx-93246163	1	3925775	TT	TT	R				Affx-93217268	1	3938162	GG	GG	R			Affx-93223597	1	3937245	CC	CC	R			Affx-93246163	1	3925775	TT	TT	R			Affx-93243610	1	3974846	AA	AA	R			Affx-93243404	1	3937136	GG	GG	R			Affx-93214534
Affx-93243404	1	3937136	GG	GG	R				Affx-93221916	1	3960062	GG	GG	R			Affx-93220480	1	3937416	CC	CC	R			Affx-93243404	1	3937136	GG	GG	R			Affx-93260257	1	3975668	AA	AA	R			Affx-93223597	1	3937245	CC	CC	R			Affx-93242114
Affx-93223597	1	3937245	CC	CC	R				Affx-93243610	1	3974846	AA	AA	R			Affx-93217268	1	3938162	GG	GG	R			Affx-93223597	1	3937245	CC	CC	R			Affx-93252926	1	3976195	CC	CC	R			Affx-93220480	1	3937416	CC	CC	R			Affx-93237743
Affx-93220480	1	3937416	CC	CC	R				Affx-93260257	1	3975668	AA	AA	R			Affx-93221916	1	3960062	GG	GG	R			Affx-93220480	1	3937416	CC	CC	R			Affx-93251609	1	3977007	TT	TT	R			Affx-93217268	1	3938162	GG	GG	R			Affx-93257532
Affx-93217268	1	3938162	GG	GG	R				Affx-93252926	1	3976195	CC	CC	R			Affx-93243610	1	3974846	AA	AA	R			Affx-93217268	1	3938162	GG	GG	R			Affx-93214534	1	3977583	AA	AA	R			Affx-93221916	1	3960062	GG	GG	R			Affx-93224890
Affx-93221916	1	3960062	GG	GG	R				Affx-93251609	1	3977007	TT	TT	R			Affx-93260257	1	3975668	AA	AA	R			Affx-93221916	1	3960062	GG	GG	R			Affx-93242114	1	3977735	GG	GG	R			Affx-93243610	1	3974846	AA	AA	R			Affx-93259398
Affx-93243610	1	3974846	AA	AA	R				Affx-93214534	1	3977583	AA	AA	R			Affx-93252926	1	3976195	CC	CC	R			Affx-93243610	1	3974846	AA	AA	R			Affx-93237743	1	3978443	CC	CC	R			Affx-93260257	1	3975668	AA	AA	R			Affx-93250145
Affx-93260257	1	3975668	AA	AA	R				Affx-93242114	1	3977735	GG	GG	R			Affx-93251609	1	3977007	TT	TT	R			Affx-93260257	1	3975668	AA	AA	R			Affx-93257532	1	3978894	CC	CC	R			Affx-93252926	1	3976195	CC	CC	R			Affx-93237328
Affx-93252926	1	3976195	CC	CC	R				Affx-93237743	1	3978443	CC	CC	R			Affx-93214534	1	3977583	AA	AA	R			Affx-93252926	1	3976195	CC	CC	R			Affx-93240034	1	3979200	CC	CC	R			Affx-93251609	1	3977007	TT	TT	R			Affx-93258358
Affx-93251609	1	3977007	TT	TT	R				Affx-93257532	1	3978894	CC	CC	R			Affx-93242114	1	3977735	GG	GG	R			Affx-93251609	1	3977007	TT	TT	R			Affx-93224890	1	3979387	TT	TT	R			Affx-93214534	1	3977583	AA	AA	R			Affx-93218882
Affx-93214534	1	3977583	AA	AA	R				Affx-93240034	1	3979200	CC	CC	R			Affx-93237743	1	3978443	CC	CC	R			Affx-93214534	1	3977583	AA	AA	R			Affx-93259398	1	3979489	AA	AA	R			Affx-93242114	1	3977735	GG	GG	R			Affx-93213316
Affx-93242114	1	3977735	GG	GG	R				Affx-93224890	1	3979387	TT	TT	R			Affx-93257532	1	3978894	CC	CC	R			Affx-93242114	1	3977735	GG	GG	R			Affx-93250145	1	3979528	TT	TT	R			Affx-93237743	1	3978443	CC	CC	R			Affx-93251725
Affx-93237743	1	3978443	CC	CC	R				Affx-93259398	1	3979489	AA	AA	R			Affx-93240034	1	3979200	CC	CC	R			Affx-93237743	1	3978443	CC	CC	R			Affx-93237328	1	3979618	TT	TT	R			Affx-93257532	1	3978894	CC	CC	R			Affx-93226284
Affx-93257532	1	3978894	CC	CC	R				Affx-93250145	1	3979528	TT	TT	R			Affx-93224890	1	3979387	TT	TT	R			Affx-93257532	1	3978894	CC	CC	R			Affx-93258358	1	3980849	CC	CC	R			Affx-93240034	1	3979200	CC	CC	R			Affx-93240221
Affx-93240034	1	3979200	CC	CC	R				Affx-93237328	1	3979618	TT	TT	R			Affx-93259398	1	3979489	AA	AA	R			Affx-93240034	1	3979200	CC	CC	R			Affx-93218882	1	3980942	GG	GG	R			Affx-93224890	1	3979387	TT	TT	R			Affx-93253972
Affx-93224890	1	3979387	TT	TT	R				Affx-93258358	1	3980849	CC	CC	R			Affx-93250145	1	3979528	TT	TT	R			Affx-93224890	1	3979387	TT	TT	R			Affx-93213316	1	3983879	TT	AT	H			Affx-93259398	1	3979489	AA	AA	R			Affx-93257982
Affx-93259398	1	3979489	AA	AA	R				Affx-93218882	1	3980942	GG	GG	R			Affx-93237328	1	3979618	TT	TT	R			Affx-93259398	1	3979489	AA	AA	R			Affx-93219125	1	3983985	AA	AA	R			Affx-93250145	1	3979528	TT	TT	R			Affx-93220487
Affx-93250145	1	3979528	TT	TT	R				Affx-93213316	1	3983879	TT	AT	H			Affx-93258358	1	3980849	CC	CC	R			Affx-93250145	1	3979528	TT	TT	R			Affx-93234649	1	3984751	AG	AG	R			Affx-93237328	1	3979618	TT	TT	R			Affx-93221481
Affx-93237328	1	3979618	TT	TT	R				Affx-93219125	1	3983985	AA	AA	R			Affx-93218882	1	3980942	GG	GG	R			Affx-93237328	1	3979618	TT	TT	R			Affx-93251725	1	3984982	GG	GG	R			Affx-93258358	1	3980849	CC	CC	R			Affx-93254759
Affx-93258358	1	3980849	CC	CC	R				Affx-93234649	1	3984751	AG	AG	R			Affx-93213316	1	3983879	TT	AT	H			Affx-93258358	1	3980849	CC	CC	R			Affx-93226284	1	3985456	CC	CC	R			Affx-93218882	1	3980942	GG	GG	R			Affx-93217083
Affx-93218882	1	3980942	GG	GG	R				Affx-93251725	1	3984982	GG	GG	R			Affx-93219125	1	3983985	AA	AA	R			Affx-93218882	1	3980942	GG	GG	R			Affx-93240221	1	3985951	GG	GG	R			Affx-93213316	1	3983879	TT	AT	H			Affx-93224824
Affx-93213316	1	3983879	TT	AT	H				Affx-93226284	1	3985456	CC	CC	R			Affx-93234649	1	3984751	AG	AG	R			Affx-93213316	1	3983879	TT	AT	H			Affx-93253972	1	3986437	TT	TT	R			Affx-93219125	1	3983985	AA	AA	R			Affx-93252314
Affx-93219125	1	3983985	AA	AA	R				Affx-93240221	1	3985951	GG	GG	R			Affx-93251725	1	3984982	GG	GG	R			Affx-93219125	1	3983985	AA	AA	R			Affx-93257982	1	3987014	AA	AA	R			Affx-93234649	1	3984751	AG	AG	R			Affx-93213068
Affx-93234649	1	3984751	AG	AG	R				Affx-93253972	1	3986437	TT	TT	R			Affx-93226284	1	3985456	CC	CC	R			Affx-93234649	1	3984751	AG	AG	R			Affx-93220487	1	3987144	GG	GG	R			Affx-93251725	1	3984982	GG	GG	R			Affx-93223798
Affx-93251725	1	3984982	GG	GG	R				Affx-93257982	1	3987014	AA	AA	R			Affx-93240221	1	3985951	GG	GG	R			Affx-93251725	1	3984982	GG	GG	R			Affx-93221481	1	3987223	TT	TT	R			Affx-93226284	1	3985456	CC	CC	R			Affx-93252100
Affx-93226284	1	3985456	CC	CC	R				Affx-93220487	1	3987144	GG	GG	R			Affx-93253972	1	3986437	TT	TT	R			Affx-93226284	1	3985456	CC	CC	R			Affx-93254759	1	3987739	CC	CC	R			Affx-93240221	1	3985951	GG	GG	R			Affx-93224902
Affx-93240221	1	3985951	GG	GG	R				Affx-93221481	1	3987223	TT	TT	R			Affx-93257982	1	3987014	AA	AA	R			Affx-93240221	1	3985951	GG	GG	R			Affx-93217083	1	3987771	TT	TT	R			Affx-93253972	1	3986437	TT	TT	R			Affx-93258776
Affx-93253972	1	3986437	TT	TT	R				Affx-93254759	1	3987739	CC	CC	R			Affx-93220487	1	3987144	GG	GG	R			Affx-93253972	1	3986437	TT	TT	R			Affx-93224824	1	3988264	AA	AA	R			Affx-93257982	1	3987014	AA	AA	R			Affx-93260381
Affx-93257982	1	3987014	AA	AA	R				Affx-93217083	1	3987771	TT	TT	R			Affx-93221481	1	3987223	TT	TT	R			Affx-93257982	1	3987014	AA	AA	R			Affx-93213481	1	3988429	AA	AA	R			Affx-93220487	1	3987144	GG	GG	R			Affx-93241381
Affx-93220487	1	3987144	GG	GG	R				Affx-93224824	1	3988264	AA	AA	R			Affx-93254759	1	3987739	CC	CC	R			Affx-93220487	1	3987144	GG	GG	R			Affx-93252314	1	3988903	CC	CC	R			Affx-93221481	1	3987223	TT	TT	R			Affx-93216790
Affx-93221481	1	3987223	TT	TT	R				Affx-93213481	1	3988429	AA	AA	R			Affx-93217083	1	3987771	TT	TT	R			Affx-93221481	1	3987223	TT	TT	R			Affx-93213068	1	3988970	GG	GG	R			Affx-93254759	1	3987739	CC	CC	R			Affx-93237439
Affx-93254759	1	3987739	CC	CC	R				Affx-93252314	1	3988903	CC	CC	R			Affx-93224824	1	3988264	AA	AA	R			Affx-93254759	1	3987739	CC	CC	R			Affx-93258656	1	3989128	AA	AA	R			Affx-93217083	1	3987771	TT	TT	R			Affx-93223421
[truncated: 45,830 more rows]
[truncated: 15 more columns]

## Sheet: Swarna
Affy_SNP_ID	Chr_id	Chr_pos	Swarna_call_code	Swarna+qGN4.1-1_call	Type			Affy SNP ID	Chromosome	Chromosomal Position	Swarna_calls	Swarna+qGN4.1-2_calls	Type			Affy SNP ID	Chromosome	Chromosomal Position	SWARNA	Swarna+qGN4.1-3_calls	Type			Affy SNP ID	Chromosome	Chromosomal Position	SWARNA	Swarna+qGN4.1-4_calls	Type			Affy SNP ID	Chromosome	Chromosomal Position	SWARNA	Swarna+qGN4.1-7_calls	Type			Affy SNP ID	Chromosome	Chromosomal Position	SWARNA	Swarna+qGN4.1-8_calls	Type
[truncated: 48,539 more rows]

[truncated: 9 more sheets: IR 64, MTU 1010, HUR 105, Sarjoo52, Pusa 44, CSR 30, Ranjit, CR 1009, PB 1]
