# Supplementary material for: Effect of qGN4.1 QTL for Grain Number per Panicle in Genetic Backgrounds of Twelve Different Mega Varieties of Rice
Source: Rice (N Y). 2018 Jan 22;11:8. doi: 10.1186/s12284-017-0195-9 (PMC5777967; doi:10.1186/s12284-017-0195-9)
Supplement: Additional file 12: Table S7. — Number of donor parent genome segments of larger than 0.2 Mb in the qGN4.1-NILs in recipient genetic backgrounds of 12 different mega varieties of rice. (XLSX 11 kb) [file 12284_2017_195_MOESM12_ESM.xlsx]

## Sheet: Sheet1
Table S7. Chromsome wise number of donor parent genome segments of larger than 0.2 Mb in the qGN4.1 QTL-NILs in recipient genetic backgrounds of twelve different mega varieties of rice
Recipient Variety	Chr 1	Chr 2	Chr 3	Chr 4	Chr 5	Chr 6	Chr 7	Chr 8	Chr 9	Chr 10	Chr 11	Chr 12	Total	Percent RPG recovery
Pusa Basmati 1121	0	1	0	2	1	0	0	0	0	0	0	0	4	97.6	4
Samba Mahsuri	12	10	0	1	0	0	0	5	0	0	11	9	48	96.5
Swarna	13	0	15	1	6	0	0	7	4	6	12	11	75	93.8
IR 64	1	1	0	1	0	0	1	1	0	0	0	1	6	98
MTU 1010	27	18	30	1	19	6	0	13	11	12	17	9	163	93.8
HUR 105	12	12	0	1	0	0	0	0	0	0	12	6	43	96.5
Sarjoo 52	0	14	4	2	0	0	0	4	5	4	10	7	50	92
Pusa 44	15	11	21	1	8	7	0	4	8	8	12	9	104	94.3
CSR 30	0	2	1	6	1	0	0	1	0	0	0	0	11	97.4
Ranjit	1	0	6	1	0	0	0	0	0	2	0	0	10	97.7
CR 1009	2	0	1	1	0	2	0	0	1	0	0	1	8	96
Pusa Basmati 1	0	15	0	1	0	8	0	8	11	12	15	15	85	93.4
Average	7	7	7	2	3	2	0.1	4	3	4	7	6	51	95.5
